# Supplementary material for: Transcript profile analysis reveals important roles of jasmonic acid signalling pathway in the response of sweet potato to salt stress
Source: Sci Rep. 2017 Jan 13;7:40819. doi: 10.1038/srep40819 (PMC5234020; doi:10.1038/srep40819)
Supplement: Supplementary Dataset 1 [file srep40819-s1.xls]

## Sheet: 12 versus 0 h  Lizixiang
Transcript profile analysis reveals important roles of jasmonic acid signalling pathway in the response of sweet potato to salt stress
Huan Zhang1, Qian Zhang1, Hong Zhai1, Yan Li1, Xiangfeng Wang1, Qingchang Liu1,* & Shaozhen He1,*
Supplementary Table S3. 12 versus 0 h DEGs in Lizixiang.
ID	FPKM-LZX.0h	FPKM-LZX.12h	FDR	log2FC	regulated	COG_class	COG_class_annotation	GO_annotation	KEGG_annotation	Swissprot_annotation	nr_annotation
c100277.graph_c1	12.088	0.28	2.24639e-07	-4.54391	down	--	--	Molecular Function: chitinase activity (GO:0004568);; Cellular Component: Golgi apparatus (GO:0005794);; Biological Process: glycolysis (GO:0006096);; Biological Process: calcium ion transport (GO:0006816);; Biological Process: water transport (GO:0006833);; Biological Process: lipid transport (GO:0006869);; Biological Process: hyperosmotic response (GO:0006972);; Biological Process: Golgi organi…	--	14 kDa proline-rich protein DC2.15 (Precursor) OS=Daucus carota (Carrot) PE=2 SV=1	proline-rich protein [Capsicum annuum]
c100699.graph_c0	58.149	74.304	0.000319852	1.25758	up	[RTKL]	--	Molecular Function: nucleotide binding (GO:0000166);; Molecular Function: protein kinase activity (GO:0004672);; Biological Process: phosphorylation (GO:0016310);;	--	Probable receptor-like protein kinase At1g67000 (Precursor) GN=At1g67000 OS=Arabidopsis thaliana (Mouse-ear cress) PE=2 SV=2	PREDICTED: probable receptor-like protein kinase At1g67000-like [Solanum lycopersicum]
c101149.graph_c0	18.779	1.337	4.61474e-05	-2.89711	down	--	--	Molecular Function: structural molecule activity (GO:0005198);; Biological Process: intracellular protein transport (GO:0006886);; Biological Process: vesicle-mediated transport (GO:0016192);; Cellular Component: clathrin coat of trans-Golgi network vesicle (GO:0030130);; Cellular Component: clathrin coat of coated pit (GO:0030132);;	K04646|6e-52|zma:100193501|hypothetical protein LOC100193501	Clathrin heavy chain 2 OS=Arabidopsis thaliana (Mouse-ear cress) PE=1 SV=1	clathrin heavy chain 1, partial [Nicotiana tabacum]
c101601.graph_c0	0.538	1.103	0.00231549	1.93067	up	--	--	--	--	--	hypothetical protein VITISV_016971 [Vitis vinifera]
c101767.graph_c0	0.29	0.995	0.00306693	2.69315	up	--	--	--	--	--	hypothetical protein [Beta vulgaris subsp. vulgaris]
c102608.graph_c1	8.729	0.391	8.03873e-06	-3.57611	down	--	--	Molecular Function: inorganic diphosphatase activity (GO:0004427);; Cellular Component: mitochondrion (GO:0005739);; Cellular Component: plasma membrane (GO:0005886);; Biological Process: response to water deprivation (GO:0009414);; Biological Process: response to salt stress (GO:0009651);; Molecular Function: hydrogen-translocating pyrophosphatase activity (GO:0009678);; Cellular Component: plan…	--	Pyrophosphate-energized vacuolar membrane proton pump OS=Vigna radiata var. radiata (Mung bean) PE=1 SV=3	H+-pyrophosphatase, partial [Gossypium hirsutum]
c103044.graph_c0	0.855	4.45	6.34872e-07	3.28227	up	--	--	Molecular Function: methyltransferase activity (GO:0008168);; Biological Process: methylation (GO:0032259);;	--	Salicylate O-methyltransferase GN=SAMT OS=Clarkia breweri (Fairy fans) PE=1 SV=1	S-adenosyl-L-methionine:benzoic acid/salicylic acid carboxyl methyltransferase [Petunia x hybrida]
c103301.graph_c0	20.816	2.49	1.19375e-05	-2.16649	down	--	--	Cellular Component: mitochondrial outer membrane translocase complex (GO:0005742);; Cellular Component: vacuolar membrane (GO:0005774);; Cellular Component: plasma membrane (GO:0005886);; Biological Process: protein targeting to mitochondrion (GO:0006626);; Cellular Component: plastid (GO:0009536);; Molecular Function: P-P-bond-hydrolysis-driven protein transmembrane transporter activity (GO:0015…	--	Mitochondrial import receptor subunit TOM9-1 GN=F20D22.15 OS=Arabidopsis thaliana (Mouse-ear cress) PE=2 SV=1	predicted protein [Populus trichocarpa]
c103511.graph_c0	9.612	1.064	0.00193636	-2.27223	down	--	--	Molecular Function: signal recognition particle binding (GO:0005047);; Cellular Component: signal recognition particle, endoplasmic reticulum targeting (GO:0005786);; Biological Process: SRP-dependent cotranslational protein targeting to membrane (GO:0006614);; Molecular Function: 7S RNA binding (GO:0008312);; Biological Process: negative regulation of translational elongation (GO:0045900);;	K03109|1e-33|pop:POPTR_831614|hypothetical protein	Signal recognition particle 9 kDa protein GN=SRP9 OS=Arabidopsis thaliana (Mouse-ear cress) PE=2 SV=1	PREDICTED: signal recognition particle 9 kDa protein-like [Solanum lycopersicum]
c104608.graph_c0	49.513	11.406	0.00234045	-1.21459	down	--	--	Biological Process: single-organism process (GO:0044699);; Molecular Function: organic cyclic compound binding (GO:0097159);; Molecular Function: heterocyclic compound binding (GO:1901363);;	--	Nuclear transport factor 2 GN=P0702E04.18 OS=Oryza sativa subsp. japonica (Rice) PE=2 SV=1	PREDICTED: putative G3BP-like protein-like [Solanum lycopersicum]
c104611.graph_c0	54.136	11.4	0.000116487	-1.34053	down	--	--	Molecular Function: calcium ion binding (GO:0005509);; Molecular Function: calcium-dependent phospholipid binding (GO:0005544);; Cellular Component: cytosol (GO:0005829);; Biological Process: acetyl-CoA metabolic process (GO:0006084);; Cellular Component: thylakoid (GO:0009579);; Cellular Component: cell surface (GO:0009986);; Biological Process: polysaccharide transport (GO:0015774);; Biological…	--	Annexin D2 GN=MXK3.27 OS=Arabidopsis thaliana (Mouse-ear cress) PE=2 SV=1	vacuole-associated annexin VCaB42 [Nicotiana tabacum]
c104620.graph_c0	24.508	36.219	0.000120037	1.46731	up	--	--	Biological Process: plasma membrane repair (GO:0001778);; Cellular Component: endosome (GO:0005768);; Cellular Component: vacuole (GO:0005773);; Cellular Component: Golgi apparatus (GO:0005794);; Cellular Component: plasma membrane (GO:0005886);; Biological Process: endocytosis (GO:0006897);; Biological Process: protein secretion (GO:0009306);; Biological Process: response to cold (GO:0009409);; …	--	Synaptotagmin-2 GN=T20H2.13 OS=Arabidopsis thaliana (Mouse-ear cress) PE=2 SV=1	PREDICTED: synaptotagmin-1-like [Solanum lycopersicum]
c104626.graph_c0	235.238	24.457	9.8627e-13	-2.36457	down	[J]	Translation, ribosomal structure and biogenesis	Molecular Function: structural constituent of ribosome (GO:0003735);; Cellular Component: cell wall (GO:0005618);; Cellular Component: plasma membrane (GO:0005886);; Biological Process: translation (GO:0006412);; Cellular Component: cytosolic small ribosomal subunit (GO:0022627);;	K02979|7e-36|rcu:RCOM_0037190|ribosomal protein S28, putative	40S ribosomal protein S28 GN=RPS28 OS=Zea mays (Maize) PE=3 SV=1	hypothetical protein PRUPE_ppa013411mg [Prunus persica]
c104646.graph_c0	13.528	1.067	0.000103548	-2.76103	down	--	--	Molecular Function: GTPase activity (GO:0003924);; Molecular Function: GTP binding (GO:0005525);; Cellular Component: vacuole (GO:0005773);; Cellular Component: microtubule (GO:0005874);; Cellular Component: plasma membrane (GO:0005886);; Biological Process: GTP catabolic process (GO:0006184);; Cellular Component: cell plate (GO:0009504);; Cellular Component: chloroplast thylakoid membrane (GO:00…	--	Dynamin-related protein 12A OS=Glycine max (Soybean) PE=1 SV=1	PREDICTED: dynamin-related protein 5A-like [Solanum lycopersicum]
c104646.graph_c2	24.128	2.168	5.61025e-07	-2.57416	down	--	--	Molecular Function: GTPase activity (GO:0003924);; Molecular Function: GTP binding (GO:0005525);; Cellular Component: vacuolar membrane (GO:0005774);; Cellular Component: cytosol (GO:0005829);; Cellular Component: microtubule (GO:0005874);; Cellular Component: plasma membrane (GO:0005886);; Biological Process: GTP catabolic process (GO:0006184);; Cellular Component: cell plate (GO:0009504);; Cell…	--	Dynamin-related protein 5A OS=Glycine max (Soybean) PE=2 SV=1	PREDICTED: dynamin-related protein 5A-like [Solanum lycopersicum]
c104651.graph_c0	20.743	29.954	2.63442e-05	1.43424	up	[R]	General function prediction only	Cellular Component: cell wall (GO:0005618);; Cellular Component: endoplasmic reticulum (GO:0005783);; Cellular Component: Golgi apparatus (GO:0005794);; Cellular Component: chloroplast (GO:0009507);; Biological Process: response to salt stress (GO:0009651);; Cellular Component: cytoplasmic membrane-bounded vesicle (GO:0016023);;	--	--	PREDICTED: kynurenine formamidase-like [Solanum lycopersicum]
c104659.graph_c0	0.884	51.015	4.19234e-14	6.75334	up	[E]	Amino acid transport and metabolism	Biological Process: metabolic process (GO:0008152);; Molecular Function: pyridoxal phosphate binding (GO:0030170);; Molecular Function: cysteine desulfurase activity (GO:0031071);;	--	--	PREDICTED: probable cysteine desulfurase-like [Solanum lycopersicum]
c104663.graph_c0	22.645	59.012	3.6527e-10	2.2851	up	--	--	--	--	--	conserved hypothetical protein [Ricinus communis]
c104664.graph_c0	19.558	22.318	0.00279901	1.09459	up	[J]	Translation, ribosomal structure and biogenesis	Molecular Function: structural constituent of ribosome (GO:0003735);; Cellular Component: ribosome (GO:0005840);; Biological Process: translation (GO:0006412);; Cellular Component: chloroplast stroma (GO:0009570);; Biological Process: embryo development ending in seed dormancy (GO:0009793);; Cellular Component: chloroplast envelope (GO:0009941);; Biological Process: thylakoid membrane organizatio…	--	50S ribosomal protein L19-2, chloroplastic (Precursor) GN=At5g47190 OS=Arabidopsis thaliana (Mouse-ear cress) PE=2 SV=1	PREDICTED: 50S ribosomal protein L19, chloroplastic [Vitis vinifera]
c104665.graph_c0	20.556	2.493	0.000162173	-2.1417	down	--	--	Cellular Component: nucleus (GO:0005634);; Cellular Component: cytosol (GO:0005829);; Molecular Function: oxysterol binding (GO:0008142);; Biological Process: steroid metabolic process (GO:0008202);; Biological Process: response to symbiotic fungus (GO:0009610);; Biological Process: response to high light intensity (GO:0009644);; Biological Process: salicylic acid biosynthetic process (GO:0009697…	--	Oxysterol-binding protein-related protein 3C GN=ORP3C OS=Arabidopsis thaliana (Mouse-ear cress) PE=2 SV=1	PREDICTED: oxysterol-binding protein-related protein 3C [Vitis vinifera]
c104694.graph_c0	16.394	2.804	0.00900797	-1.64678	down	--	--	--	--	--	hypothetical protein VITISV_013098 [Vitis vinifera]
c104697.graph_c0	32.801	6.25	0.00111619	-1.48724	down	--	--	Biological Process: ribosomal small subunit assembly (GO:0000028);; Molecular Function: structural constituent of ribosome (GO:0003735);; Cellular Component: Golgi apparatus (GO:0005794);; Biological Process: translational elongation (GO:0006414);; Cellular Component: cytosolic small ribosomal subunit (GO:0022627);;	K02962|3e-20|vvi:100243000|hypothetical protein LOC100243000	40S ribosomal protein S17 GN=RPS17 OS=Solanum lycopersicum (Tomato) PE=2 SV=3	hypothetical protein M569_09097, partial [Genlisea aurea]
c104711.graph_c0	8.046	0.487	3.7732e-05	-3.13741	down	[RTKL]	--	Biological Process: cytokinesis (GO:0000910);; Molecular Function: cyclin-dependent protein serine/threonine kinase activity (GO:0004693);; Molecular Function: ATP binding (GO:0005524);; Cellular Component: cytosol (GO:0005829);; Cellular Component: plasma membrane (GO:0005886);; Biological Process: cellular response to nitrogen starvation (GO:0006995);; Biological Process: mitosis (GO:0007067);;…	--	Cell division control protein 2 homolog A GN=CDC2A OS=Antirrhinum majus (Garden snapdragon) PE=2 SV=2	cyclin-dependent kinase A1 [Scutellaria baicalensis]
c104713.graph_c0	4.573	0.225	3.71065e-06	-3.4489	down	[M]	Cell wall/membrane/envelope biogenesis	Molecular Function: nucleotide binding (GO:0000166);; Molecular Function: UDP-glucose 4-epimerase activity (GO:0003978);; Cellular Component: Golgi stack (GO:0005795);; Cellular Component: cytosol (GO:0005829);; Cellular Component: plasma membrane (GO:0005886);; Biological Process: response to stress (GO:0006950);; Biological Process: pollen development (GO:0009555);; Biological Process: xylogluc…	K01784|3e-14|vvi:100251292|hypothetical protein LOC100251292	UDP-glucose 4-epimerase GEPI48 OS=Cyamopsis tetragonoloba (Guar) PE=2 SV=1	PREDICTED: UDP-glucose 4-epimerase GEPI48-like [Solanum lycopersicum]
c104721.graph_c0	105.221	13.258	3.06371e-10	-2.08791	down	[J]	Translation, ribosomal structure and biogenesis	Biological Process: ribosomal small subunit assembly (GO:0000028);; Molecular Function: structural constituent of ribosome (GO:0003735);; Cellular Component: nucleus (GO:0005634);; Cellular Component: plasma membrane (GO:0005886);; Biological Process: translation (GO:0006412);; Cellular Component: chloroplast (GO:0009507);; Biological Process: response to salt stress (GO:0009651);; Cellular Compo…	K02998|1e-150|vvi:100254883|40S ribosomal protein SA	40S ribosomal protein SA GN=179B OS=Daucus carota (Carrot) PE=2 SV=1	P40-like protein [Solanum tuberosum]
c104741.graph_c0	5.607	15.976	1.02073e-10	2.41216	up	[LKJ]	--	Molecular Function: nucleic acid binding (GO:0003676);; Molecular Function: ATP binding (GO:0005524);; Molecular Function: ATP-dependent helicase activity (GO:0008026);; Cellular Component: intracellular membrane-bounded organelle (GO:0043231);;	K11594|1e-153|vvi:100250337|hypothetical protein LOC100250337	DEAD-box ATP-dependent RNA helicase 37 GN=RH37 OS=Arabidopsis thaliana (Mouse-ear cress) PE=2 SV=2	PREDICTED: DEAD-box ATP-dependent RNA helicase 37-like isoform 1 [Solanum lycopersicum]
c104742.graph_c0	72.021	13.251	2.36353e-05	-1.53544	down	[O]	Posttranslational modification, protein turnover, chaperones	Molecular Function: ATP binding (GO:0005524);; Cellular Component: cell wall (GO:0005618);; Cellular Component: nuclear envelope (GO:0005635);; Cellular Component: nucleolus (GO:0005730);; Cellular Component: spindle (GO:0005819);; Cellular Component: plasma membrane (GO:0005886);; Biological Process: cell cycle (GO:0007049);; Molecular Function: microtubule-severing ATPase activity (GO:0008568);…	K13525|3e-46|rcu:RCOM_1355090|Transitional endoplasmic reticulum ATPase, putative (EC:3.6.4.3)	Cell division cycle protein 48 homolog GN=CAFP OS=Capsicum annuum (Bell pepper) PE=2 SV=1	hypothetical protein PRUPE_ppa001607m1g, partial [Prunus persica]
c104749.graph_c0	53.244	94.097	4.04588e-06	1.72278	up	[KL]	--	Molecular Function: DNA binding (GO:0003677);; Molecular Function: helicase activity (GO:0004386);; Molecular Function: ATP binding (GO:0005524);; Biological Process: DNA replication (GO:0006260);; Biological Process: DNA methylation (GO:0006306);; Biological Process: chromatin silencing (GO:0006342);; Biological Process: cell-cell signaling (GO:0007267);; Biological Process: cell proliferation (…	--	CHD3-type chromatin-remodeling factor PICKLE GN=F13D4.130 OS=Arabidopsis thaliana (Mouse-ear cress) PE=1 SV=1	PREDICTED: helicase ARIP4-like [Solanum lycopersicum]
c104771.graph_c0	8.391	0.262	6.87458e-07	-4.08748	down	[O]	Posttranslational modification, protein turnover, chaperones	Molecular Function: ATP binding (GO:0005524);; Cellular Component: cell wall (GO:0005618);; Cellular Component: mitochondrion (GO:0005739);; Cellular Component: plasma membrane (GO:0005886);; Biological Process: protein folding (GO:0006457);; Biological Process: response to heat (GO:0009408);; Cellular Component: chloroplast (GO:0009507);; Biological Process: response to virus (GO:0009615);; Biol…	K04043|9e-29|pop:POPTR_798111|hypothetical protein	Heat shock 70 kDa protein, mitochondrial (Precursor) GN=HSP68 OS=Solanum tuberosum (Potato) PE=1 SV=1	PREDICTED: heat shock 70 kDa protein, mitochondrial-like [Solanum lycopersicum]
c104772.graph_c0	62.698	15.686	0.00790417	-1.09536	down	[J]	Translation, ribosomal structure and biogenesis	Molecular Function: structural constituent of ribosome (GO:0003735);; Biological Process: translation (GO:0006412);; Cellular Component: small ribosomal subunit (GO:0015935);; Molecular Function: rRNA binding (GO:0019843);;	--	40S ribosomal protein S9-2 GN=RPS9C OS=Arabidopsis thaliana (Mouse-ear cress) PE=2 SV=1	PREDICTED: 40S ribosomal protein S9-2-like [Cucumis sativus]
c104775.graph_c0	10.023	11.727	0.00413158	1.12767	up	--	--	Molecular Function: methyltransferase activity (GO:0008168);;	--	Salicylate O-methyltransferase GN=SAMT OS=Clarkia breweri (Fairy fans) PE=1 SV=1	Salicylate O-methyltransferase [Theobroma cacao]
c104778.graph_c0	220.283	35.085	2.17657e-07	-1.74862	down	[R]	General function prediction only	Cellular Component: nucleolus (GO:0005730);; Cellular Component: chloroplast (GO:0009507);; Cellular Component: cytosolic ribosome (GO:0022626);; Biological Process: response to cadmium ion (GO:0046686);; Biological Process: root development (GO:0048364);; Biological Process: shoot system development (GO:0048367);;	--	Guanine nucleotide-binding protein subunit beta-like protein GN=ARCA OS=Nicotiana tabacum (Common tobacco) PE=2 SV=1	G protein beta-subunit-like protein [Nicotiana plumbaginifolia]
c104788.graph_c0	7.822	1.505	0.00310728	-1.47782	down	--	--	Cellular Component: cytosol (GO:0005829);; Biological Process: organ growth (GO:0035265);; Biological Process: regulation of cell proliferation (GO:0042127);; Biological Process: regulation of cell cycle (GO:0051726);;	--	TRM112-like protein At1g22270 GN=At1g22270 OS=Arabidopsis thaliana (Mouse-ear cress) PE=2 SV=1	hypothetical protein PRUPE_ppa013436mg [Prunus persica]
c104799.graph_c1	23.199	2.646	0.000178619	-2.22342	down	--	--	Cellular Component: mitochondrion (GO:0005739);; Biological Process: water transport (GO:0006833);; Biological Process: response to salt stress (GO:0009651);; Biological Process: response to fructose (GO:0009750);; Biological Process: cellular cation homeostasis (GO:0030003);; Biological Process: root hair elongation (GO:0048767);; Biological Process: divalent metal ion transport (GO:0070838);;	--	BAG family molecular chaperone regulator 1 GN=BAG1 OS=Arabidopsis thaliana (Mouse-ear cress) PE=1 SV=1	PREDICTED: BAG family molecular chaperone regulator 1-like [Solanum lycopersicum]
c104804.graph_c0	69.529	17.221	0.00270951	-1.11213	down	[J]	Translation, ribosomal structure and biogenesis	Cellular Component: ribosome (GO:0005840);; Biological Process: ribosome biogenesis (GO:0042254);;	K02936|5e-56|vvi:100246265|hypothetical protein LOC100246265	60S ribosomal protein L7a-1 GN=RPL7AA OS=Arabidopsis thaliana (Mouse-ear cress) PE=1 SV=2	PREDICTED: 60S ribosomal protein L7a-2-like [Solanum lycopersicum]
c104810.graph_c0	40.867	73.792	1.29778e-07	1.75454	up	[P]	Inorganic ion transport and metabolism	Molecular Function: catalase activity (GO:0004096);; Cellular Component: cell wall (GO:0005618);; Cellular Component: mitochondrion (GO:0005739);; Cellular Component: vacuole (GO:0005773);; Cellular Component: peroxisome (GO:0005777);; Cellular Component: plasma membrane (GO:0005886);; Biological Process: starch metabolic process (GO:0005982);; Biological Process: cellular response to nitrogen st…	K03781|0.0|vvi:100244516|hypothetical protein LOC100244516	Catalase isozyme 1 GN=CAT1 OS=Gossypium hirsutum (Upland cotton) PE=2 SV=2	RecName: Full=Catalase isozyme 1
c104810.graph_c1	36.85	61.418	8.12604e-06	1.64281	up	--	--	Molecular Function: catalase activity (GO:0004096);; Cellular Component: cell wall (GO:0005618);; Cellular Component: mitochondrion (GO:0005739);; Cellular Component: vacuole (GO:0005773);; Cellular Component: peroxisome (GO:0005777);; Cellular Component: plasma membrane (GO:0005886);; Biological Process: cellular response to nitrogen starvation (GO:0006995);; Biological Process: response to cold…	K03781|4e-39|pop:POPTR_550767|CAT1	Catalase isozyme 3 GN=CAT3 OS=Nicotiana plumbaginifolia (Leadwort-leaved tobacco) PE=1 SV=1	catalase [Gossypium hirsutum]
c104822.graph_c0	58.584	4.48	0.000823696	-2.79657	down	--	--	--	--	--	Avr9/Cf-9 rapidly elicited protein 75 [Nicotiana tabacum]
c104828.graph_c0	0.257	18.218	7.19668e-19	7.08904	up	--	--	--	--	--	hypothetical protein CERSUDRAFT_162701, partial [Ceriporiopsis subvermispora B]
c104828.graph_c1	0	9.879	4.22661e-15	Inf	up	--	--	--	--	--	transcript antisense to ribosomal rna protein [Nannochloropsis gaditana CCMP526]
c104840.graph_c0	29.587	2.277	3.05105e-07	-2.79639	down	[U]	Intracellular trafficking, secretion, and vesicular transport	Molecular Function: structural molecule activity (GO:0005198);; Biological Process: intracellular protein transport (GO:0006886);; Biological Process: vesicle-mediated transport (GO:0016192);; Cellular Component: COPI vesicle coat (GO:0030126);;	--	Coatomer subunit beta-1 OS=Oryza sativa subsp. japonica (Rice) PE=2 SV=1	Coatomer, beta subunit isoform 1 [Theobroma cacao]
c104840.graph_c1	18.359	2.949	0.00796855	-1.72904	down	[U]	Intracellular trafficking, secretion, and vesicular transport	Molecular Function: structural molecule activity (GO:0005198);; Cellular Component: nucleus (GO:0005634);; Cellular Component: cytosol (GO:0005829);; Biological Process: intracellular protein transport (GO:0006886);; Cellular Component: plasmodesma (GO:0009506);; Biological Process: vesicle-mediated transport (GO:0016192);; Cellular Component: COPI vesicle coat (GO:0030126);; Molecular Function: …	--	Coatomer subunit beta-2 GN=At4g31490 OS=Arabidopsis thaliana (Mouse-ear cress) PE=2 SV=2	PREDICTED: coatomer subunit beta-1-like [Solanum lycopersicum]
c104850.graph_c0	188.958	29.377	3.44021e-07	-1.78588	down	[J]	Translation, ribosomal structure and biogenesis	Molecular Function: nucleotide binding (GO:0000166);; Molecular Function: structural constituent of ribosome (GO:0003735);; Cellular Component: ribosome (GO:0005840);; Biological Process: translation (GO:0006412);;	K02893|3e-49|vvi:100262091|similar to 60S ribosomal protein L23A	60S ribosomal protein L23a GN=RPL23A OS=Nicotiana tabacum (Common tobacco) PE=2 SV=1	PREDICTED: 60S ribosomal protein L23a-like [Fragaria vesca subsp. vesca]
c104850.graph_c1	140.278	26.016	1.17313e-05	-1.52868	down	[J]	Translation, ribosomal structure and biogenesis	Molecular Function: nucleotide binding (GO:0000166);; Biological Process: RNA methylation (GO:0001510);; Molecular Function: RNA binding (GO:0003723);; Molecular Function: structural constituent of ribosome (GO:0003735);; Cellular Component: cell wall (GO:0005618);; Cellular Component: nucleolus (GO:0005730);; Cellular Component: Golgi apparatus (GO:0005794);; Biological Process: translation (GO:…	K02893|1e-40|pop:POPTR_667705|hypothetical protein	60S ribosomal protein L23a-2 GN=RPL23AB OS=Arabidopsis thaliana (Mouse-ear cress) PE=2 SV=1	unnamed protein product [Vitis vinifera]
c104854.graph_c0	84.586	10.315	1.16674e-10	-2.13425	down	--	--	Molecular Function: diacylglycerol kinase activity (GO:0004143);; Cellular Component: nucleus (GO:0005634);; Cellular Component: plasma membrane (GO:0005886);; Biological Process: protein kinase C-activating G-protein coupled receptor signaling pathway (GO:0007205);; Biological Process: phosphorylation (GO:0016310);; Biological Process: negative regulation of defense response (GO:0031348);; Biolo…	--	Diacylglycerol kinase 7 GN=DGK7 OS=Arabidopsis thaliana (Mouse-ear cress) PE=1 SV=1	PREDICTED: diacylglycerol kinase zeta-like [Solanum lycopersicum]
c104864.graph_c0	19.499	29.143	4.55522e-05	1.48262	up	[K]	Transcription	Biological Process: RNA splicing, via endonucleolytic cleavage and ligation (GO:0000394);; Molecular Function: DNA binding (GO:0003677);; Molecular Function: translation initiation factor activity (GO:0003743);; Cellular Component: transcription factor complex (GO:0005667);; Biological Process: DNA-templated transcription, initiation (GO:0006352);; Biological Process: transcription from RNA polym…	K03127|1e-70|vvi:100246965|hypothetical protein LOC100246965	--	PREDICTED: transcription initiation factor TFIID subunit 13-like [Solanum lycopersicum]
c104886.graph_c0	7.992	12.923	3.99633e-05	1.595	up	--	--	--	--	--	hypothetical protein SORBIDRAFT_10g005070 [Sorghum bicolor]
c104910.graph_c0	0.481	8.132	6.89012e-13	4.98236	up	--	--	Molecular Function: helicase activity (GO:0004386);; Biological Process: DNA metabolic process (GO:0006259);; Biological Process: single-organism cellular process (GO:0044763);;	--	--	ATP-dependent DNA helicase PIF1 [Medicago truncatula]
c104913.graph_c0	36.036	8.083	0.00039822	-1.25365	down	[O]	Posttranslational modification, protein turnover, chaperones	Molecular Function: damaged DNA binding (GO:0003684);; Cellular Component: nucleus (GO:0005634);; Biological Process: nucleotide-excision repair (GO:0006289);; Molecular Function: ubiquitin binding (GO:0043130);; Biological Process: proteasome-mediated ubiquitin-dependent protein catabolic process (GO:0043161);; Molecular Function: proteasome binding (GO:0070628);;	K10839|0.0|vvi:100267246|hypothetical protein LOC100267246	Ubiquitin receptor RAD23b GN=F20B17.8 OS=Arabidopsis thaliana (Mouse-ear cress) PE=1 SV=3	PREDICTED: putative DNA repair protein RAD23-1-like [Solanum lycopersicum]
c104924.graph_c0	1.959	13.021	5.40324e-14	3.6477	up	--	--	--	--	--	conserved hypothetical protein [Ricinus communis]
c104926.graph_c0	95.405	7.81	5.62752e-16	-2.70855	down	--	--	Cellular Component: cell wall (GO:0005618);; Cellular Component: mitochondrial inner membrane (GO:0005743);; Cellular Component: vacuolar membrane (GO:0005774);; Cellular Component: Golgi apparatus (GO:0005794);; Cellular Component: plasma membrane (GO:0005886);; Biological Process: pentose-phosphate shunt (GO:0006098);; Biological Process: transport (GO:0006810);; Cellular Component: chloroplast…	--	Mitochondrial phosphate carrier protein 3, mitochondrial (Precursor) GN=MUA22_4 OS=Arabidopsis thaliana (Mouse-ear cress) PE=1 SV=1	phosphate carrier protein, mitochondrial-like [Solanum lycopersicum]
c104934.graph_c0	43.48	128.76	7.01503e-12	2.47344	up	[G]	Carbohydrate transport and metabolism	Molecular Function: magnesium ion binding (GO:0000287);; Molecular Function: pyruvate kinase activity (GO:0004743);; Molecular Function: ATP binding (GO:0005524);; Cellular Component: cytoplasm (GO:0005737);; Cellular Component: plasma membrane (GO:0005886);; Biological Process: glycolysis (GO:0006096);; Biological Process: phosphorylation (GO:0016310);; Molecular Function: potassium ion binding …	K00873|0.0|vvi:100255934|hypothetical protein LOC100255934	Pyruvate kinase, cytosolic isozyme OS=Glycine max (Soybean) PE=1 SV=1	Pyruvate kinase family protein isoform 1 [Theobroma cacao]
c104947.graph_c0	7.477	18.277	1.39475e-07	2.20183	up	--	--	Biological Process: phosphorelay signal transduction system (GO:0000160);; Cellular Component: nucleus (GO:0005634);; Cellular Component: cytoplasm (GO:0005737);; Molecular Function: histidine phosphotransfer kinase activity (GO:0009927);; Molecular Function: 2-alkenal reductase [NAD(P)] activity (GO:0032440);; Biological Process: oxidation-reduction process (GO:0055114);; Biological Process: reg…	K14490|3e-74|pop:POPTR_751856|histidine phosphotransfer protein	Histidine-containing phosphotransfer protein 4 GN=AHP4 OS=Arabidopsis thaliana (Mouse-ear cress) PE=1 SV=2	Histidine phosphotransfer protein [Theobroma cacao]
c104948.graph_c0	54.94	64.903	0.000828752	1.14296	up	[T]	Signal transduction mechanisms	Cellular Component: protein phosphatase type 2A complex (GO:0000159);; Molecular Function: protein serine/threonine kinase activity (GO:0004674);; Molecular Function: protein serine/threonine phosphatase activity (GO:0004722);; Cellular Component: nucleus (GO:0005634);; Cellular Component: cytoplasm (GO:0005737);; Biological Process: glucose catabolic process (GO:0006007);; Biological Process: to…	K01090|0.0|pop:POPTR_820157|hypothetical protein	Phytochrome-associated serine/threonine-protein phosphatase GN=FYPP OS=Pisum sativum (Garden pea) PE=1 SV=1	predicted protein [Populus trichocarpa]
c104960.graph_c0	40.409	103.719	0.00161117	2.26387	up	--	--	--	--	--	PREDICTED: uncharacterized protein LOC101264331 [Solanum lycopersicum]
c104962.graph_c0	64.148	11.05	0.000676061	-1.62992	down	[J]	Translation, ribosomal structure and biogenesis	Molecular Function: translation initiation factor activity (GO:0003743);; Molecular Function: translation elongation factor activity (GO:0003746);; Cellular Component: nucleus (GO:0005634);; Biological Process: translational initiation (GO:0006413);; Biological Process: translational frameshifting (GO:0006452);; Biological Process: peptidyl-lysine modification to hypusine (GO:0008612);; Biologica…	K03263|5e-64|pop:POPTR_835953|hypothetical protein	Eukaryotic translation initiation factor 5A-3 GN=EIF5A3 OS=Solanum tuberosum (Potato) PE=2 SV=1	eukaryotic translation initiation factor 5A4 [Camellia sinensis]
c104966.graph_c0	19.745	0.519	9.32259e-12	-4.33805	down	--	--	Biological Process: MAPK cascade (GO:0000165);; Molecular Function: GTPase activity (GO:0003924);; Molecular Function: GTP binding (GO:0005525);; Cellular Component: mitochondrion (GO:0005739);; Cellular Component: vacuolar membrane (GO:0005774);; Cellular Component: plasma membrane (GO:0005886);; Biological Process: GTP catabolic process (GO:0006184);; Biological Process: protein targeting to me…	--	Dynamin-related protein 1E GN=T2O9.170 OS=Arabidopsis thaliana (Mouse-ear cress) PE=1 SV=1	DYNAMIN-like 1E [Theobroma cacao]
c105781.graph_c0	8.72	1.033	3.22038e-05	-2.17636	down	--	--	--	--	--	Uncharacterized protein TCM_007583 [Theobroma cacao]
c107268.graph_c0	0.534	2.654	3.69103e-06	3.23386	up	--	--	--	--	--	hypothetical protein [Oryza sativa Japonica Group]
c107664.graph_c0	19.885	2.425	0.000101966	-2.12957	down	--	--	Molecular Function: ubiquitin-protein ligase activity (GO:0004842);; Cellular Component: nucleus (GO:0005634);; Cellular Component: mitochondrion (GO:0005739);; Biological Process: ubiquitin-dependent protein catabolic process (GO:0006511);; Biological Process: multicellular organismal development (GO:0007275);; Molecular Function: zinc ion binding (GO:0008270);; Biological Process: protein ubiqu…	K04506|2e-85|pop:POPTR_1072377|hypothetical protein	E3 ubiquitin-protein ligase SINAT5 GN=SINAT5 OS=Arabidopsis thaliana (Mouse-ear cress) PE=1 SV=2	PREDICTED: E3 ubiquitin-protein ligase SINAT3-like [Cicer arietinum]
c107687.graph_c0	6.48	0.138	4.16682e-09	-4.6371	down	--	--	--	--	Probable disease resistance protein At1g58390 GN=At1g58390 OS=Arabidopsis thaliana (Mouse-ear cress) PE=2 SV=4	PREDICTED: putative disease resistance protein At1g50180-like isoform X1 [Cicer arietinum]
c107918.graph_c0	6.302	0.435	2.71105e-07	-2.9455	down	--	--	--	--	Proline-rich receptor-like protein kinase PERK10 GN=PERK10 OS=Arabidopsis thaliana (Mouse-ear cress) PE=1 SV=2	Uncharacterized protein TCM_030494 [Theobroma cacao]
c109706.graph_c0	0.364	1.219	6.32883e-05	2.6276	up	--	--	Cellular Component: extracellular region (GO:0005576);; Cellular Component: plant-type cell wall (GO:0009505);; Molecular Function: pectinesterase activity (GO:0030599);;	--	Probable pectinesterase 29 (Precursor) GN=MUJ8.16 OS=Arabidopsis thaliana (Mouse-ear cress) PE=2 SV=1	PREDICTED: probable pectinesterase 29-like [Solanum lycopersicum]
c112136.graph_c0	1.508	3.367	4.19604e-06	2.06205	up	--	--	--	--	--	PREDICTED: uncharacterized protein LOC101250457 [Solanum lycopersicum]
c112344.graph_c0	7.134	0.895	0.00331942	-2.0887	down	--	--	Molecular Function: protein binding (GO:0005515);; Cellular Component: nucleus (GO:0005634);; Cellular Component: cytosol (GO:0005829);; Biological Process: regulation of transcription, DNA-templated (GO:0006355);; Biological Process: protein import into nucleus (GO:0006606);; Biological Process: photomorphogenesis (GO:0009640);; Biological Process: regulation of flower development (GO:0009909);;…	--	Topless-related protein 3 GN=TPR3 OS=Arabidopsis thaliana (Mouse-ear cress) PE=1 SV=1	Lissencephaly type-1-like homology motif; CTLH, C-terminal to LisH motif; Nitrous oxide reductase, N-terminal; WD40-like; Quinonprotein alcohol dehydrogenase-like [Medicago truncatula]
c112770.graph_c0	7.32	1.068	0.00774908	-1.875	down	--	--	--	--	Proline-rich receptor-like protein kinase PERK9 GN=PERK9 OS=Arabidopsis thaliana (Mouse-ear cress) PE=2 SV=1	hypothetical protein CARUB_v10019880mg [Capsella rubella]
c112954.graph_c0	2.442	5.606	0.00117851	2.10338	up	--	--	--	--	--	hypothetical protein MTR_1g005780 [Medicago truncatula]
c113427.graph_c2	0	3.999	4.29286e-08	Inf	up	--	--	--	--	--	hypothetical protein [Beta vulgaris subsp. vulgaris]
c113673.graph_c0	1.718	3.901	0.00938855	2.1014	up	--	--	--	--	Transcription factor bHLH93 GN=K21L13.16 OS=Arabidopsis thaliana (Mouse-ear cress) PE=1 SV=1	unnamed protein product [Vitis vinifera]
c115167.graph_c0	1.178	0.038	1.70814e-06	-4.0446	down	--	--	Cellular Component: plasma membrane (GO:0005886);; Biological Process: oligopeptide transport (GO:0006857);; Molecular Function: oligopeptide transporter activity (GO:0015198);; Biological Process: transmembrane transport (GO:0055085);;	--	Oligopeptide transporter 6 GN=OPT6 OS=Arabidopsis thaliana (Mouse-ear cress) PE=2 SV=1	unnamed protein product [Vitis vinifera]
c115297.graph_c0	3.127	8.937	5.77919e-08	2.41414	up	[F]	Nucleotide transport and metabolism	Molecular Function: adenine phosphoribosyltransferase activity (GO:0003999);; Cellular Component: cytoplasm (GO:0005737);; Cellular Component: plasma membrane (GO:0005886);; Biological Process: adenine salvage (GO:0006168);; Biological Process: nucleoside metabolic process (GO:0009116);;	K00759|1e-112|vvi:100245840|hypothetical protein LOC100245840	Adenine phosphoribosyltransferase 2 GN=APT2 OS=Arabidopsis thaliana (Mouse-ear cress) PE=2 SV=1	PREDICTED: adenine phosphoribosyltransferase 2-like [Vitis vinifera]
c116687.graph_c0	9.751	0.101	8.77856e-12	-5.69073	down	--	--	--	--	Protein LURP-one-related 11 GN=At3g14260 OS=Arabidopsis thaliana (Mouse-ear cress) PE=2 SV=1	PREDICTED: protein LURP-one-related 4-like [Solanum lycopersicum]
c116739.graph_c1	2.26	0.153	7.11054e-05	-2.9859	down	--	--	--	--	--	hypothetical protein ARALYDRAFT_920024 [Arabidopsis lyrata subsp. lyrata]
c117072.graph_c0	17.553	3.336	0.000759356	-1.4916	down	--	--	Molecular Function: catalytic activity (GO:0003824);; Molecular Function: ATP binding (GO:0005524);; Cellular Component: transcription factor TFIIF complex (GO:0005674);; Biological Process: transcription initiation from RNA polymerase II promoter (GO:0006367);; Biological Process: protein targeting to membrane (GO:0006612);; Biological Process: membrane fusion (GO:0006944);; Biological Process: …	--	--	PREDICTED: uncharacterized protein LOC100259846 [Vitis vinifera]
c117125.graph_c0	34.303	8.507	0.00214758	-1.10806	down	--	--	Cellular Component: cell part (GO:0044464);;	--	Putative F-box protein At4g21240 GN=At4g21240 OS=Arabidopsis thaliana (Mouse-ear cress) PE=4 SV=1	F-box and associated interaction domains-containing-like protein [Theobroma cacao]
c117147.graph_c0	32.477	66.448	7.65723e-09	1.93784	up	--	--	--	--	Lysine-rich arabinogalactan protein 19 (Precursor) GN=AGP19 OS=Arabidopsis thaliana (Mouse-ear cress) PE=2 SV=2	PREDICTED: uncharacterized protein LOC101267559 [Solanum lycopersicum]
c117338.graph_c0	2.944	28.153	0.00593339	4.16049	up	--	--	--	--	--	PREDICTED: uncharacterized protein LOC101265954 [Solanum lycopersicum]
c117474.graph_c0	20.346	4.672	0.00184136	-1.21989	down	[GOU]	--	Molecular Function: UDP-galactose transmembrane transporter activity (GO:0005459);; Molecular Function: UDP-glucose transmembrane transporter activity (GO:0005460);; Cellular Component: Golgi apparatus (GO:0005794);; Cellular Component: plasma membrane (GO:0005886);; Biological Process: UDP-glucose transport (GO:0015786);; Cellular Component: integral component of membrane (GO:0016021);; Biologic…	--	GDP-mannose transporter GONST2 GN=GONST2 OS=Arabidopsis thaliana (Mouse-ear cress) PE=2 SV=1	PREDICTED: putative UDP-sugar transporter DDB_G0278631-like isoform 2 [Solanum lycopersicum]
c117513.graph_c0	23.975	72.141	1.58816e-13	2.49838	up	--	--	Molecular Function: copper ion binding (GO:0005507);; Molecular Function: calcium ion binding (GO:0005509);; Molecular Function: calmodulin binding (GO:0005516);; Molecular Function: phosphatidylinositol-4,5-bisphosphate binding (GO:0005546);; Molecular Function: phosphatidylinositol-3,4,5-trisphosphate binding (GO:0005547);; Cellular Component: vacuole (GO:0005773);; Cellular Component: cytoplas…	--	Plasma membrane-associated cation-binding protein 1 GN=F1C12.180 OS=Arabidopsis thaliana (Mouse-ear cress) PE=1 SV=1	plasma-membrane associated cation-binding protein 1 [Arabidopsis thaliana]
c117585.graph_c0	2.317	0.313	0.00340647	-1.98514	down	--	--	Cellular Component: chloroplast thylakoid lumen (GO:0009543);;	--	Uncharacterized protein At4g15970 GN=At4g15970 OS=Arabidopsis thaliana (Mouse-ear cress) PE=2 SV=1	PREDICTED: uncharacterized protein At4g15970-like [Solanum lycopersicum]
c117955.graph_c0	3.711	0.111	0.00219667	-4.13561	down	--	--	--	--	Probable disease resistance RPP8-like protein 2 GN=RPP8L2 OS=Arabidopsis thaliana (Mouse-ear cress) PE=2 SV=1	PREDICTED: disease resistance RPP8-like protein 3-like [Solanum lycopersicum]
c118105.graph_c0	13.382	2.214	7.68093e-05	-1.69557	down	[R]	General function prediction only	Molecular Function: carboxylic ester hydrolase activity (GO:0004091);; Molecular Function: retinyl-palmitate esterase activity (GO:0050253);; Molecular Function: methyl indole-3-acetate esterase activity (GO:0080030);; Molecular Function: methyl salicylate esterase activity (GO:0080031);; Molecular Function: methyl jasmonate esterase activity (GO:0080032);;	--	--	PREDICTED: acyl-protein thioesterase 2-like [Solanum lycopersicum]
c118375.graph_c0	28.092	3.388	2.75448e-08	-2.14843	down	--	--	Cellular Component: chloroplast thylakoid membrane (GO:0009535);; Cellular Component: chloroplast stroma (GO:0009570);; Molecular Function: amino acid binding (GO:0016597);; Biological Process: dolichol biosynthetic process (GO:0019408);;	--	Unknown protein DS12 from 2D-PAGE of leaf, chloroplastic (Precursor) OS=Oryza sativa subsp. japonica (Rice) PE=2 SV=2	PREDICTED: unknown protein DS12 from 2D-PAGE of leaf, chloroplastic-like [Solanum lycopersicum]
c118499.graph_c0	2.499	0.189	0.000119233	-2.83373	down	--	--	Cellular Component: membrane (GO:0016020);; Molecular Function: pectate lyase activity (GO:0030570);;	K01728|0.0|vvi:100242302|hypothetical protein LOC100242302	Probable pectate lyase 5 (Precursor) GN=At1g67750 OS=Arabidopsis thaliana (Mouse-ear cress) PE=2 SV=2	PREDICTED: probable pectate lyase 5-like [Solanum lycopersicum]
c118602.graph_c0	9.215	10.397	0.00959866	1.08137	up	--	--	Cellular Component: nucleus (GO:0005634);; Cellular Component: cytoplasm (GO:0005737);; Biological Process: double fertilization forming a zygote and endosperm (GO:0009567);; Molecular Function: transferase activity, transferring acyl groups other than amino-acyl groups (GO:0016747);;	--	Omega-hydroxypalmitate O-feruloyl transferase GN=MEE6.11 OS=Arabidopsis thaliana (Mouse-ear cress) PE=1 SV=1	PREDICTED: omega-hydroxypalmitate O-feruloyl transferase [Vitis vinifera]
c118900.graph_c0	0.204	1.59	0.00485539	3.87804	up	[R]	General function prediction only	Molecular Function: ARF guanyl-nucleotide exchange factor activity (GO:0005086);; Cellular Component: nucleus (GO:0005634);; Cellular Component: cytosol (GO:0005829);; Biological Process: megagametogenesis (GO:0009561);; Biological Process: vesicle-mediated transport (GO:0016192);; Biological Process: regulation of ARF protein signal transduction (GO:0032012);; Biological Process: regulation of c…	--	Brefeldin A-inhibited guanine nucleotide-exchange protein 2 GN=BIG2 OS=Arabidopsis thaliana (Mouse-ear cress) PE=2 SV=1	PREDICTED: brefeldin A-inhibited guanine nucleotide-exchange protein 2-like [Solanum lycopersicum]
c118973.graph_c0	13.948	15.008	0.00480064	1.01616	up	--	--	Cellular Component: extracellular region (GO:0005576);; Cellular Component: endosome (GO:0005768);; Cellular Component: Golgi apparatus (GO:0005794);; Cellular Component: trans-Golgi network (GO:0005802);;	--	--	PREDICTED: O-glucosyltransferase rumi homolog [Solanum lycopersicum]
c118999.graph_c0	9.459	1.798	0.00377605	-1.4942	down	[J]	Translation, ribosomal structure and biogenesis	Molecular Function: glycine-tRNA ligase activity (GO:0004820);; Molecular Function: ATP binding (GO:0005524);; Cellular Component: mitochondrion (GO:0005739);; Cellular Component: endosome (GO:0005768);; Cellular Component: Golgi apparatus (GO:0005794);; Cellular Component: trans-Golgi network (GO:0005802);; Cellular Component: cytosol (GO:0005829);; Biological Process: gluconeogenesis (GO:000609…	K01880|1e-154|vvi:100257704|hypothetical protein LOC100257704	Glycine--tRNA ligase 1, mitochondrial (Precursor) GN=GLYRS-1 OS=Arabidopsis thaliana (Mouse-ear cress) PE=2 SV=1	PREDICTED: glycine--tRNA ligase 1, mitochondrial-like [Solanum lycopersicum]
c118999.graph_c1	6.467	1.342	0.00948822	-1.36442	down	[J]	Translation, ribosomal structure and biogenesis	Molecular Function: glycine-tRNA ligase activity (GO:0004820);; Molecular Function: ATP binding (GO:0005524);; Cellular Component: mitochondrion (GO:0005739);; Cellular Component: endosome (GO:0005768);; Cellular Component: Golgi apparatus (GO:0005794);; Cellular Component: trans-Golgi network (GO:0005802);; Cellular Component: cytosol (GO:0005829);; Biological Process: gluconeogenesis (GO:000609…	K01880|0.0|vvi:100257704|hypothetical protein LOC100257704	Glycine--tRNA ligase 1, mitochondrial (Precursor) GN=GLYRS-1 OS=Arabidopsis thaliana (Mouse-ear cress) PE=2 SV=1	PREDICTED: glycine--tRNA ligase 1, mitochondrial-like [Solanum lycopersicum]
c119058.graph_c0	0.33	1.859	5.62202e-08	3.39431	up	--	--	--	--	--	hypothetical protein ARALYDRAFT_342203 [Arabidopsis lyrata subsp. lyrata]
c119072.graph_c0	3.326	0.199	2.96666e-05	-3.16012	down	[Z]	Cytoskeleton	Biological Process: mRNA splicing, via spliceosome (GO:0000398);; Molecular Function: motor activity (GO:0003774);; Molecular Function: ATP binding (GO:0005524);; Cellular Component: spliceosomal complex (GO:0005681);; Cellular Component: plasma membrane (GO:0005886);; Cellular Component: cell plate (GO:0009504);; Cellular Component: chloroplast (GO:0009507);; Cellular Component: phragmoplast (GO…	--	Myosin-1 GN=MZE19.1 OS=Arabidopsis thaliana (Mouse-ear cress) PE=2 SV=1	unnamed protein product [Vitis vinifera]
c119082.graph_c0	2.11	7.336	5.68043e-07	2.7083	up	--	--	Cellular Component: mitochondrion (GO:0005739);; Biological Process: anaerobic respiration (GO:0009061);; Biological Process: determination of bilateral symmetry (GO:0009855);; Biological Process: polarity specification of adaxial/abaxial axis (GO:0009944);; Biological Process: meristem initiation (GO:0010014);; Biological Process: regulation of meristem growth (GO:0010075);;	--	--	predicted protein [Populus trichocarpa]
c119382.graph_c0	3.356	0.258	0.000267817	-2.78751	down	--	--	--	--	--	Uncharacterized protein TCM_042329 [Theobroma cacao]
c119608.graph_c0	8.228	14.136	0.00280013	1.68926	up	--	--	Molecular Function: hydrolase activity (GO:0016787);;	--	MATH domain-containing protein At5g43560 GN=At5g43560 OS=Arabidopsis thaliana (Mouse-ear cress) PE=1 SV=1	hypothetical protein PRUPE_ppa000480mg [Prunus persica]
c119677.graph_c1	1.391	9.679	0.000951419	3.69973	up	--	--	--	--	Phosphate transporter PHO1 homolog 6 GN=PHO1-H6 OS=Arabidopsis thaliana (Mouse-ear cress) PE=2 SV=1	unnamed protein product [Vitis vinifera]
c119714.graph_c0	20.238	2.738	7.70969e-05	-1.98218	down	[R]	General function prediction only	Biological Process: microtubule cytoskeleton organization (GO:0000226);; Molecular Function: sphingomyelin phosphodiesterase activity (GO:0004767);; Molecular Function: GTP binding (GO:0005525);; Cellular Component: nucleolus (GO:0005730);; Cellular Component: plasma membrane (GO:0005886);; Biological Process: small GTPase mediated signal transduction (GO:0007264);; Biological Process: response t…	K04392|3e-30|rcu:RCOM_1598600|rac gtpase, putative (EC:3.1.4.12)	Rac-like GTP-binding protein RHO1 (Precursor) GN=RHO1 OS=Pisum sativum (Garden pea) PE=2 SV=1	PREDICTED: rac-like GTP-binding protein RHO1-like [Cicer arietinum]
c119774.graph_c0	8.503	1.503	0.00110351	-1.59465	down	[MG]	--	Molecular Function: nucleotide binding (GO:0000166);; Molecular Function: ubiquitin-protein ligase activity (GO:0004842);; Cellular Component: mitochondrion (GO:0005739);; Cellular Component: plasma membrane (GO:0005886);; Molecular Function: zinc ion binding (GO:0008270);; Cellular Component: integral component of membrane (GO:0016021);; Biological Process: protein ubiquitination (GO:0016567);; …	--	Uncharacterized protein At1g32220, chloroplastic (Precursor) GN=At1g32220 OS=Arabidopsis thaliana (Mouse-ear cress) PE=1 SV=1	PREDICTED: uncharacterized protein At1g32220, chloroplastic-like [Solanum lycopersicum]
c119811.graph_c0	42.096	8.739	0.000490578	-1.36374	down	--	--	Cellular Component: vacuole (GO:0005773);;	--	Uncharacterized protein At5g01610 GN=At5g01610 OS=Arabidopsis thaliana (Mouse-ear cress) PE=1 SV=1	Uncharacterized protein isoform 2, partial [Theobroma cacao]
c119824.graph_c0	0.753	1.203	0.00389588	1.58108	up	--	--	--	--	Protein FAR1-RELATED SEQUENCE 5 GN=FRS5 OS=Arabidopsis thaliana (Mouse-ear cress) PE=2 SV=1	FAR1; Zinc finger, SWIM-type [Medicago truncatula]
c119894.graph_c0	0.846	0	1.71608e-07	#NAME?	down	[RTKL]	--	Molecular Function: protein serine/threonine kinase activity (GO:0004674);; Molecular Function: ATP binding (GO:0005524);; Cellular Component: plasma membrane (GO:0005886);; Biological Process: protein phosphorylation (GO:0006468);; Cellular Component: cytoplasmic membrane-bounded vesicle (GO:0016023);;	--	Cysteine-rich receptor-like protein kinase 10 (Precursor) GN=F21P8.70 OS=Arabidopsis thaliana (Mouse-ear cress) PE=1 SV=3	Cysteine-rich receptor-like protein kinase 25 [Triticum urartu]
c119910.graph_c0	78.14	7.187	5.58632e-12	-2.5399	down	--	--	Biological Process: double-strand break repair via homologous recombination (GO:0000724);; Biological Process: cytokinesis by cell plate formation (GO:0000911);; Molecular Function: SNAP receptor activity (GO:0005484);; Cellular Component: endosome (GO:0005768);; Cellular Component: vacuolar membrane (GO:0005774);; Cellular Component: Golgi apparatus (GO:0005794);; Cellular Component: trans-Golgi…	--	--	putative endosomal protein [Arabidopsis thaliana]
c120093.graph_c0	281.943	62.27	0.000235012	-1.27283	down	--	--	Biological Process: single-organism cellular process (GO:0044763);; Biological Process: cellular component organization or biogenesis (GO:0071840);;	--	Pollen allergen Che a 1 (Precursor) OS=Chenopodium album (Lamb&apos;s-quarters) PE=1 SV=1	PREDICTED: pollen-specific protein C13-like [Solanum lycopersicum]
c120265.graph_c0	3.643	8.797	0.00791608	2.17461	up	--	--	--	--	--	hypothetical protein SORBIDRAFT_08g016373 [Sorghum bicolor]
c120299.graph_c0	50.776	13.458	0.00602552	-1.01144	down	--	--	Biological Process: RNA methylation (GO:0001510);; Molecular Function: structural constituent of ribosome (GO:0003735);; Biological Process: translation (GO:0006412);; Molecular Function: zinc ion binding (GO:0008270);; Cellular Component: cytosolic large ribosomal subunit (GO:0022625);; Biological Process: ribosome biogenesis (GO:0042254);;	K02923|3e-37|vvi:100268138|hypothetical protein LOC100268138	60S ribosomal protein L38 GN=RPL38 OS=Solanum lycopersicum (Tomato) PE=3 SV=1	PREDICTED: 60S ribosomal protein L38-like [Solanum lycopersicum]
c120302.graph_c0	36.821	179.375	0.00476983	3.19113	up	--	--	--	--	--	PREDICTED: uncharacterized protein LOC101246979 [Solanum lycopersicum]
c120305.graph_c1	1.563	4.2	0.00678552	2.3252	up	--	--	--	--	--	hypothetical protein VITISV_010970 [Vitis vinifera]
c120358.graph_c0	211.154	30.542	1.33237e-08	-1.88625	down	--	--	Molecular Function: actin binding (GO:0003779);; Cellular Component: cell wall (GO:0005618);; Cellular Component: nucleolus (GO:0005730);; Cellular Component: spindle (GO:0005819);; Cellular Component: plasma membrane (GO:0005886);; Biological Process: actin polymerization or depolymerization (GO:0008154);; Cellular Component: chloroplast (GO:0009507);; Cellular Component: phragmoplast (GO:000952…	K05759|2e-78|pop:POPTR_548926|hypothetical protein	Profilin-3 OS=Hevea brasiliensis (Para rubber tree) PE=1 SV=1	RecName: Full=Profilin-3; AltName: Full=Pollen allergen Hev b 8.0201; AltName: Allergen=Hev b 8.0201
c120436.graph_c0	12.458	37.542	7.89258e-06	2.49232	up	--	--	--	K14488|8e-38|vvi:100245472|hypothetical protein LOC100245472	Indole-3-acetic acid-induced protein ARG7 GN=ARG7 OS=Vigna radiata var. radiata (Mung bean) PE=2 SV=1	PREDICTED: uncharacterized protein LOC100245472 [Vitis vinifera]
c120494.graph_c0	108.168	136.775	0.000581821	1.24236	up	--	--	Molecular Function: metal ion binding (GO:0046872);;	--	Metallothionein-like protein type 2 GN=MTI OS=Ricinus communis (Castor bean) PE=3 SV=1	putative metallothionin 2 [Ipomoea batatas]
c120598.graph_c0	45.56	9.229	3.37963e-05	-1.39771	down	--	--	Biological Process: polysaccharide biosynthetic process (GO:0000271);; Molecular Function: actin binding (GO:0003779);; Cellular Component: cytosol (GO:0005829);; Biological Process: glucose catabolic process (GO:0006007);; Biological Process: multidimensional cell growth (GO:0009825);; Biological Process: cell tip growth (GO:0009932);; Biological Process: regulation of hormone levels (GO:0010817…	--	--	PREDICTED: adenylyl cyclase-associated protein 2-like [Solanum lycopersicum]
c120622.graph_c0	65.674	78.964	0.000604766	1.17024	up	--	--	Molecular Function: DNA binding (GO:0003677);; Molecular Function: sequence-specific DNA binding transcription factor activity (GO:0003700);; Cellular Component: nucleus (GO:0005634);; Biological Process: regulation of transcription, DNA-templated (GO:0006355);; Biological Process: response to cold (GO:0009409);;	--	Dehydration-responsive element-binding protein 1D GN=MSG15.7 OS=Arabidopsis thaliana (Mouse-ear cress) PE=2 SV=1	DRE-binding transcription factor swDREB1 [Ipomoea batatas]
c120631.graph_c0	14.986	2.168	0.0023371	-1.88255	down	[J]	Translation, ribosomal structure and biogenesis	Molecular Function: structural constituent of ribosome (GO:0003735);; Cellular Component: vacuolar membrane (GO:0005774);; Cellular Component: Golgi apparatus (GO:0005794);; Cellular Component: plasma membrane (GO:0005886);; Biological Process: translation (GO:0006412);; Cellular Component: plasmodesma (GO:0009506);; Cellular Component: cytosolic large ribosomal subunit (GO:0022625);; Biological …	K02918|1e-23|ath:AT3G09500|60S ribosomal protein L35 (RPL35A)	60S ribosomal protein L35-2 GN=RPL35B OS=Arabidopsis thaliana (Mouse-ear cress) PE=2 SV=1	ribosomal protein L35 [Camellia sinensis]
c120676.graph_c0	77.209	85.775	0.00355977	1.05541	up	[A]	RNA processing and modification	Molecular Function: nucleic acid binding (GO:0003676);; Molecular Function: exonuclease activity (GO:0004527);; Cellular Component: intracellular (GO:0005622);;	K13288|1e-115|vvi:100251263|hypothetical protein LOC100251263	Oligoribonuclease GN=At2g26970 OS=Arabidopsis thaliana (Mouse-ear cress) PE=2 SV=2	PREDICTED: oligoribonuclease-like [Solanum lycopersicum]
c120727.graph_c0	171.332	20.66	3.20568e-05	-2.15511	down	--	--	--	--	Defensin-like protein 19 (Precursor) GN=F14P1.6 OS=Arabidopsis thaliana (Mouse-ear cress) PE=3 SV=2	PREDICTED: defensin-like protein 19-like [Solanum lycopersicum]
c120834.graph_c0	2.904	0.294	0.000610588	-2.39978	down	--	--	Molecular Function: protein binding (GO:0005515);;	--	--	conserved hypothetical protein [Ricinus communis]
c120838.graph_c0	21.435	3.409	0.00648394	-1.75518	down	[J]	Translation, ribosomal structure and biogenesis	Molecular Function: structural constituent of ribosome (GO:0003735);; Cellular Component: ribosome (GO:0005840);; Biological Process: translation (GO:0006412);;	K02962|3e-29|vvi:100256195|hypothetical protein LOC100256195	40S ribosomal protein S17-3 OS=Arabidopsis thaliana (Mouse-ear cress) PE=2 SV=3	PREDICTED: 40S ribosomal protein S17-4-like [Fragaria vesca subsp. vesca]
c120903.graph_c0	2.456	11.598	1.17764e-10	3.15778	up	--	--	Molecular Function: binding (GO:0005488);; Biological Process: regulation of biological process (GO:0050789);;	--	Transcription factor LUX GN=F12A12.160 OS=Arabidopsis thaliana (Mouse-ear cress) PE=1 SV=1	PREDICTED: two-component response regulator ARR18-like isoform 1 [Solanum lycopersicum]
c120963.graph_c0	6.543	0.89	0.00365123	-1.97537	down	[R]	General function prediction only	--	K14004|1e-112|vvi:100249128|hypothetical protein LOC100249128	Protein HIRA OS=Zea mays (Maize) PE=1 SV=1	PREDICTED: protein SEC13 homolog isoform 1 [Solanum lycopersicum]
c121082.graph_c0	8.922	0.684	0.000125993	-2.80454	down	--	--	Biological Process: mitotic G2 phase (GO:0000085);; Cellular Component: cytosol (GO:0005829);; Biological Process: protein complex assembly (GO:0006461);; Biological Process: hyperosmotic response (GO:0006972);; Biological Process: sister chromatid cohesion (GO:0007062);; Biological Process: reciprocal meiotic recombination (GO:0007131);; Cellular Component: COP9 signalosome (GO:0008180);; Biolog…	K12175|1e-62|vvi:100250638|hypothetical protein LOC100250638	COP9 signalosome complex subunit 1 GN=T20K12.40 OS=Arabidopsis thaliana (Mouse-ear cress) PE=1 SV=2	PREDICTED: COP9 signalosome complex subunit 1-like [Solanum lycopersicum]
c121156.graph_c0	30.685	4.963	1.79778e-05	-1.72256	down	--	--	Biological Process: transport (GO:0006810);;	--	Non-specific lipid-transfer protein (Precursor) OS=Helianthus annuus (Common sunflower) PE=3 SV=1	PREDICTED: non-specific lipid-transfer protein 3-like [Solanum lycopersicum]
c121306.graph_c0	14.029	0.047	8.87127e-14	-7.32058	down	[Q]	Secondary metabolites biosynthesis, transport and catabolism	Molecular Function: copper ion binding (GO:0005507);; Cellular Component: mitochondrion (GO:0005739);; Biological Process: metabolic process (GO:0008152);; Cellular Component: cytoplasmic membrane-bounded vesicle (GO:0016023);; Molecular Function: hydrolase activity (GO:0016787);; Molecular Function: isomerase activity (GO:0016853);;	--	--	hypothetical protein OsI_14154 [Oryza sativa Indica Group]
c121306.graph_c1	12.754	0.269	2.79846e-12	-4.6567	down	[Q]	Secondary metabolites biosynthesis, transport and catabolism	Molecular Function: copper ion binding (GO:0005507);; Cellular Component: mitochondrion (GO:0005739);; Biological Process: metabolic process (GO:0008152);; Molecular Function: hydrolase activity (GO:0016787);; Molecular Function: isomerase activity (GO:0016853);; Molecular Function: 5-oxopent-3-ene-1,2,5-tricarboxylate decarboxylase activity (GO:0018800);;	--	--	PREDICTED: acylpyruvase FAHD1, mitochondrial-like [Solanum lycopersicum]
c121313.graph_c0	1.968	3.593	2.7023e-06	1.76752	up	--	--	Molecular Function: binding (GO:0005488);;	--	Putative ribonuclease H protein At1g65750 GN=At1g65750 OS=Arabidopsis thaliana (Mouse-ear cress) PE=3 SV=1	hypothetical protein [Beta vulgaris subsp. vulgaris]
c121558.graph_c0	8.095	1.042	0.00103376	-2.05381	down	--	--	--	--	Replication protein A 14 kDa subunit B GN=F28J12.250 OS=Arabidopsis thaliana (Mouse-ear cress) PE=3 SV=1	PREDICTED: uncharacterized protein LOC101255747 [Solanum lycopersicum]
c121613.graph_c0	28.773	6.566	0.00932497	-1.22935	down	[J]	Translation, ribosomal structure and biogenesis	Molecular Function: RNA binding (GO:0003723);; Molecular Function: structural constituent of ribosome (GO:0003735);; Cellular Component: cell wall (GO:0005618);; Cellular Component: nucleolus (GO:0005730);; Cellular Component: plasma membrane (GO:0005886);; Biological Process: translation (GO:0006412);; Cellular Component: chloroplast (GO:0009507);; Cellular Component: cytosolic small ribosomal s…	K02981|8e-31|sbi:SORBI_02g006200|hypothetical protein	40S ribosomal protein S2-3 GN=RPS2C OS=Arabidopsis thaliana (Mouse-ear cress) PE=1 SV=2	PREDICTED: 40S ribosomal protein S2-4-like [Glycine max]
c121670.graph_c0	1.894	0	6.44266e-09	#NAME?	down	[V]	Defense mechanisms	Molecular Function: ATP binding (GO:0005524);; Biological Process: ATP catabolic process (GO:0006200);; Molecular Function: organic phosphonate transmembrane-transporting ATPase activity (GO:0015416);; Molecular Function: polyamine-transporting ATPase activity (GO:0015417);; Cellular Component: membrane (GO:0016020);;	--	Pleiotropic drug resistance protein 1 GN=PDR1 OS=Nicotiana plumbaginifolia (Leadwort-leaved tobacco) PE=1 SV=1	ABCG/PDR subfamily ABC protein [Petunia x hybrida]
c121823.graph_c0	0.148	2.454	6.74971e-10	4.95565	up	--	--	--	--	--	hypothetical protein [Beta vulgaris subsp. vulgaris]
c121826.graph_c0	64.093	141.87	0.000154107	2.04793	up	--	--	Molecular Function: calcium ion binding (GO:0005509);; Molecular Function: calcium-dependent phospholipid binding (GO:0005544);; Biological Process: plant-type cell wall modification (GO:0009827);; Biological Process: pollen tube growth (GO:0009860);; Biological Process: actin filament-based movement (GO:0030048);;	--	Annexin D5 GN=T23K23.6 OS=Arabidopsis thaliana (Mouse-ear cress) PE=2 SV=2	PREDICTED: annexin D5-like [Solanum lycopersicum]
c121859.graph_c2	7.314	84.803	1.35373e-06	4.43744	up	--	--	--	--	--	18S pre-ribosomal assembly protein gar2-related, putative isoform 2 [Theobroma cacao]
c121906.graph_c0	3.769	6.254	3.18361e-05	1.62968	up	--	--	--	--	--	PREDICTED: uncharacterized protein LOC101247624 [Solanum lycopersicum]
c121915.graph_c0	3.519	0.579	0.00713244	-1.69627	down	[G]	Carbohydrate transport and metabolism	Cellular Component: extracellular region (GO:0005576);; Biological Process: lignin biosynthetic process (GO:0009809);; Molecular Function: coniferin beta-glucosidase activity (GO:0047782);;	K05350|0.0|vvi:100243556|hypothetical protein LOC100243556	Beta-glucosidase 46 (Precursor) GN=BGLU46 OS=Arabidopsis thaliana (Mouse-ear cress) PE=1 SV=2	hypothetical protein VITISV_030810 [Vitis vinifera]
c121980.graph_c0	31.486	0.595	7.9574e-27	-4.8283	down	--	--	--	--	Early light-induced protein, chloroplastic (Precursor) OS=Pisum sativum (Garden pea) PE=2 SV=1	PREDICTED: early light-induced protein, chloroplastic-like isoform 2 [Solanum lycopersicum]
c122058.graph_c0	0.349	4.753	2.40651e-06	4.66049	up	--	--	--	--	Proline-rich receptor-like protein kinase PERK2 GN=PERK2 OS=Arabidopsis thaliana (Mouse-ear cress) PE=2 SV=3	PREDICTED: uncharacterized protein LOC101245724 [Solanum lycopersicum]
c122178.graph_c0	47.948	10.379	0.00491868	-1.30441	down	[G]	Carbohydrate transport and metabolism	Molecular Function: 6-phosphofructokinase activity (GO:0003872);; Molecular Function: ATP binding (GO:0005524);; Cellular Component: 6-phosphofructokinase complex (GO:0005945);; Biological Process: glycolysis (GO:0006096);; Biological Process: response to sucrose (GO:0009744);; Biological Process: response to glucose (GO:0009749);; Biological Process: response to fructose (GO:0009750);; Biologica…	K00895|1e-70|vvi:100249662|similar to Pyrophosphate--fructose 6-phosphate 1-phosphotransferase subunit alpha	Pyrophosphate--fructose 6-phosphate 1-phosphotransferase subunit alpha OS=Solanum tuberosum (Potato) PE=1 SV=1	PREDICTED: pyrophosphate--fructose 6-phosphate 1-phosphotransferase subunit alpha-like [Solanum lycopersicum]
c122178.graph_c1	41.493	8.16	0.000300497	-1.4442	down	[G]	Carbohydrate transport and metabolism	Molecular Function: 6-phosphofructokinase activity (GO:0003872);; Molecular Function: ATP binding (GO:0005524);; Cellular Component: 6-phosphofructokinase complex (GO:0005945);; Biological Process: fructose 6-phosphate metabolic process (GO:0006002);; Biological Process: glycolysis (GO:0006096);; Biological Process: response to sucrose (GO:0009744);; Biological Process: response to glucose (GO:00…	K00895|1e-149|rcu:RCOM_1602260|phosphofructokinase, putative (EC:2.7.1.90)	Pyrophosphate--fructose 6-phosphate 1-phosphotransferase subunit alpha GN=PFP-ALPHA OS=Ricinus communis (Castor bean) PE=1 SV=1	RecName: Full=Pyrophosphate--fructose 6-phosphate 1-phosphotransferase subunit alpha; Short=PFP; AltName: Full=6-phosphofructokinase, pyrophosphate dependent; AltName: Full=PPi-PFK; AltName: Full=Pyrophosphate-dependent 6-phosphofructose-1-kinase
c122178.graph_c3	42.373	9.199	0.00332885	-1.30057	down	[G]	Carbohydrate transport and metabolism	Molecular Function: 6-phosphofructokinase activity (GO:0003872);; Molecular Function: ATP binding (GO:0005524);; Cellular Component: 6-phosphofructokinase complex (GO:0005945);; Biological Process: glycolysis (GO:0006096);; Biological Process: response to sucrose (GO:0009744);; Biological Process: response to glucose (GO:0009749);; Biological Process: response to fructose (GO:0009750);; Biologica…	K00895|3e-71|pop:POPTR_761666|pyrophosphate--fructose-6-phosphate 1-phosphotransferase	Pyrophosphate--fructose 6-phosphate 1-phosphotransferase subunit alpha OS=Solanum tuberosum (Potato) PE=1 SV=1	PREDICTED: pyrophosphate--fructose 6-phosphate 1-phosphotransferase subunit alpha-like [Solanum lycopersicum]
c122210.graph_c0	13.396	1.019	5.55854e-10	-2.80922	down	--	--	Biological Process: response to cadmium ion (GO:0046686);;	--	--	PREDICTED: uncharacterized protein LOC101247629 [Solanum lycopersicum]
c122224.graph_c0	79.495	12.477	1.19375e-05	-1.76895	down	[J]	Translation, ribosomal structure and biogenesis	Molecular Function: structural constituent of ribosome (GO:0003735);; Cellular Component: nucleus (GO:0005634);; Biological Process: translation (GO:0006412);; Cellular Component: cytosolic small ribosomal subunit (GO:0022627);; Molecular Function: metal ion binding (GO:0046872);;	K02977|6e-34|rcu:RCOM_0529210|ubiquitin, putative	40S ribosomal protein S27a (Precursor) GN=UBI3 OS=Solanum tuberosum (Potato) PE=2 SV=2	ubiquitin, putative [Ricinus communis]
c122283.graph_c0	893.112	114.6	1.78702e-06	-2.06467	down	--	--	Molecular Function: enzyme inhibitor activity (GO:0004857);; Molecular Function: pectinesterase activity (GO:0030599);; Biological Process: negative regulation of catalytic activity (GO:0043086);;	--	21 kDa protein (Precursor) OS=Daucus carota (Carrot) PE=2 SV=1	PREDICTED: 21 kDa protein-like [Solanum lycopersicum]
c122301.graph_c0	29.122	42.72	0.000746282	1.45483	up	--	--	--	--	--	PREDICTED: uncharacterized protein LOC101268799 [Solanum lycopersicum]
c122627.graph_c0	0.168	1.894	1.25714e-05	4.40794	up	--	--	Molecular Function: binding (GO:0005488);;	--	Uncharacterized mitochondrial protein AtMg00310 GN=AtMg00310 OS=Arabidopsis thaliana (Mouse-ear cress) PE=4 SV=1	hypothetical protein PRUPE_ppa022115mg [Prunus persica]
c122640.graph_c0	332.552	81.527	0.00501274	-1.1231	down	[R]	General function prediction only	Molecular Function: nucleotide binding (GO:0000166);; Molecular Function: RNA binding (GO:0003723);; Biological Process: response to salt stress (GO:0009651);; Biological Process: response to cadmium ion (GO:0046686);;	K13126|0.0|pop:POPTR_815675|hypothetical protein	Polyadenylate-binding protein 8 GN=PAB8 OS=Arabidopsis thaliana (Mouse-ear cress) PE=1 SV=1	PREDICTED: polyadenylate-binding protein 2-like [Solanum lycopersicum]
c122861.graph_c0	0.88	8.381	8.79984e-05	4.14816	up	--	--	Biological Process: maltose metabolic process (GO:0000023);; Biological Process: pentose-phosphate shunt (GO:0006098);; Cellular Component: nitrite reductase complex [NAD(P)H] (GO:0009344);; Cellular Component: chloroplast thylakoid membrane (GO:0009535);; Cellular Component: chloroplast thylakoid lumen (GO:0009543);; Cellular Component: photosystem II oxygen evolving complex (GO:0009654);; Biolo…	K08901|2e-69|vvi:100253736|hypothetical protein LOC100253736	PsbQ-like protein 2, chloroplastic (Precursor) GN=T13O15.8 OS=Arabidopsis thaliana (Mouse-ear cress) PE=1 SV=1	PREDICTED: oxygen-evolving enhancer protein 3-1, chloroplastic [Vitis vinifera]
c122954.graph_c0	13.199	2.061	0.00841775	-1.77744	down	--	--	Molecular Function: carboxylic ester hydrolase activity (GO:0004091);; Biological Process: lipid metabolic process (GO:0006629);;	--	GDSL esterase/lipase At4g01130 (Precursor) GN=At4g01130 OS=Arabidopsis thaliana (Mouse-ear cress) PE=2 SV=1	PREDICTED: GDSL esterase/lipase At4g01130-like [Solanum lycopersicum]
c122959.graph_c0	7.72	1.113	0.00343048	-1.8927	down	--	--	Cellular Component: peroxisome (GO:0005777);; Biological Process: tryptophan catabolic process (GO:0006569);; Biological Process: inflammatory response (GO:0006954);; Biological Process: indoleacetic acid biosynthetic process (GO:0009684);; Biological Process: response to other organism (GO:0051707);;	--	--	PREDICTED: macrophage migration inhibitory factor homolog [Solanum lycopersicum]
c122964.graph_c0	9.861	0.566	9.76607e-06	-3.21505	down	--	--	Cellular Component: nucleus (GO:0005634);; Cellular Component: endosome (GO:0005768);; Cellular Component: Golgi apparatus (GO:0005794);; Cellular Component: trans-Golgi network (GO:0005802);; Cellular Component: chloroplast (GO:0009507);; Molecular Function: transferase activity, transferring glycosyl groups (GO:0016757);;	--	--	PREDICTED: uncharacterized protein LOC101261883 [Solanum lycopersicum]
c122964.graph_c1	9.507	0.724	0.000134356	-2.80991	down	--	--	--	--	--	PREDICTED: uncharacterized protein LOC100267242 isoform 1 [Vitis vinifera]
c122999.graph_c0	10.745	12.049	0.00373585	1.07295	up	[I]	Lipid transport and metabolism	Molecular Function: isopentenyl-diphosphate delta-isomerase activity (GO:0004452);; Cellular Component: mitochondrion (GO:0005739);; Cellular Component: cytosol (GO:0005829);; Biological Process: isopentenyl diphosphate biosynthetic process (GO:0009240);; Cellular Component: chloroplast (GO:0009507);; Biological Process: flower development (GO:0009908);; Biological Process: photosynthesis (GO:001…	K01823|1e-95|vvi:100241072|hypothetical protein LOC100241072	Isopentenyl-diphosphate Delta-isomerase II GN=IPI2 OS=Clarkia xantiana (Gunsight clarkia) PE=3 SV=1	isopentenyl diphosphate isomerase [Ipomoea batatas]
c123061.graph_c0	2.245	9.349	3.01904e-06	2.95585	up	--	--	Molecular Function: phosphoprotein phosphatase activity (GO:0004721);; Biological Process: protein dephosphorylation (GO:0006470);;	--	--	MAP kinase phosphatase [Nicotiana tabacum]
c123222.graph_c0	22.621	1.398	9.20515e-07	-3.10776	down	--	--	--	--	Topless-related protein 3 GN=TPR3 OS=Arabidopsis thaliana (Mouse-ear cress) PE=1 SV=1	TOPLESS-related 3 isoform 1 [Theobroma cacao]
c123225.graph_c0	10.299	1.556	0.00103949	-1.82317	down	--	--	--	--	--	PREDICTED: immediate early response 3-interacting protein 1-like [Solanum lycopersicum]
c123234.graph_c1	20.834	3.402	0.00642011	-1.70791	down	--	--	Cellular Component: mitochondrial respiratory chain complex I (GO:0005747);; Biological Process: ubiquitin-dependent protein catabolic process (GO:0006511);; Biological Process: photorespiration (GO:0009853);; Biological Process: response to misfolded protein (GO:0051788);; Biological Process: proteasome core complex assembly (GO:0080129);;	--	--	PREDICTED: uncharacterized protein LOC101205849 [Cucumis sativus]
c123266.graph_c3	0.209	0.52	0.000839201	2.23076	up	--	--	Molecular Function: NADH dehydrogenase activity (GO:0003954);; Cellular Component: mitochondrial respiratory chain complex I (GO:0005747);; Biological Process: photorespiration (GO:0009853);; Biological Process: cellular respiration (GO:0045333);;	--	Uncharacterized mitochondrial protein AtMg01240 GN=AtMg01240 OS=Arabidopsis thaliana (Mouse-ear cress) PE=4 SV=1	hypothetical protein ArthMp044 [Arabidopsis thaliana]
c123378.graph_c0	49.432	148.55	4.22637e-06	2.49658	up	[C]	Energy production and conversion	Molecular Function: electron carrier activity (GO:0009055);; Cellular Component: chloroplast (GO:0009507);; Biological Process: electron transport chain (GO:0022900);; Molecular Function: metal ion binding (GO:0046872);; Molecular Function: 2 iron, 2 sulfur cluster binding (GO:0051537);;	K02639|3e-61|vvi:100249080|hypothetical protein LOC100249080	Ferredoxin-1, chloroplastic (Precursor) GN=SEND33 OS=Solanum lycopersicum (Tomato) PE=2 SV=1	ferredoxin I [Solanum tuberosum]
c123440.graph_c0	18.521	24.362	0.00141771	1.29878	up	[F]	Nucleotide transport and metabolism	Cellular Component: cytosol (GO:0005829);; Biological Process: purine nucleoside catabolic process (GO:0006152);; Biological Process: uridine catabolic process (GO:0006218);; Molecular Function: uridine nucleosidase activity (GO:0045437);; Molecular Function: adenosine nucleosidase activity (GO:0047622);; Molecular Function: inosine nucleosidase activity (GO:0047724);; Molecular Function: xanthos…	--	Uridine nucleosidase 1 GN=URH1 OS=Arabidopsis thaliana (Mouse-ear cress) PE=1 SV=2	PREDICTED: uridine nucleosidase 1-like [Solanum lycopersicum]
c123479.graph_c0	4.983	42.228	1.4802e-05	3.98685	up	--	--	Molecular Function: nucleic acid binding (GO:0003676);; Molecular Function: catalytic activity (GO:0003824);;	--	Putative ribonuclease H protein At1g65750 GN=At1g65750 OS=Arabidopsis thaliana (Mouse-ear cress) PE=3 SV=1	unnamed protein product [Ipomoea batatas]
c123534.graph_c0	62.949	14.697	0.000521779	-1.19298	down	[U]	Intracellular trafficking, secretion, and vesicular transport	Molecular Function: SNAP receptor activity (GO:0005484);; Cellular Component: nucleus (GO:0005634);; Cellular Component: trans-Golgi network (GO:0005802);; Cellular Component: cytosol (GO:0005829);; Cellular Component: plasma membrane (GO:0005886);; Biological Process: intracellular protein transport (GO:0006886);; Biological Process: membrane fusion (GO:0006944);; Cellular Component: cell plate …	--	Syntaxin-132 GN=SYP132 OS=Arabidopsis thaliana (Mouse-ear cress) PE=1 SV=1	PREDICTED: putative syntaxin-131-like [Solanum lycopersicum]
c123705.graph_c0	28.192	3.255	1.80783e-10	-2.20721	down	[R]	General function prediction only	--	--	Ankyrin repeat-containing protein At5g02620 GN=At5g02620 OS=Arabidopsis thaliana (Mouse-ear cress) PE=1 SV=1	PREDICTED: ankyrin repeat-containing protein At5g02620-like isoform 1 [Solanum lycopersicum]
c123713.graph_c0	145.465	37.219	0.00162693	-1.06417	down	[J]	Translation, ribosomal structure and biogenesis	Molecular Function: structural constituent of ribosome (GO:0003735);; Cellular Component: nucleolus (GO:0005730);; Cellular Component: mitochondrion (GO:0005739);; Biological Process: translation (GO:0006412);; Cellular Component: chloroplast (GO:0009507);; Cellular Component: cytosolic large ribosomal subunit (GO:0022625);;	--	60S ribosomal protein L21-2 GN=RPL21F OS=Arabidopsis thaliana (Mouse-ear cress) PE=2 SV=1	PREDICTED: 60S ribosomal protein L21-2-like [Solanum lycopersicum]
c123746.graph_c0	4.883	0	6.03263e-09	#NAME?	down	--	--	Biological Process: rRNA processing (GO:0006364);; Cellular Component: photosystem I (GO:0009522);; Cellular Component: photosystem II (GO:0009523);; Cellular Component: chloroplast thylakoid membrane (GO:0009535);; Biological Process: response to blue light (GO:0009637);; Biological Process: response to high light intensity (GO:0009644);; Biological Process: response to sucrose (GO:0009744);; Bi…	K08907|4e-52|zma:100281791|chlorophyll a-b binding protein 6A	Chlorophyll a-b binding protein 1B-21, chloroplastic (Precursor) OS=Hordeum vulgare (Barley) PE=1 SV=1	chlorophyll a-b binding protein [Triticum aestivum]
c123846.graph_c0	90.82	18.103	2.38012e-05	-1.42422	down	[O]	Posttranslational modification, protein turnover, chaperones	Molecular Function: threonine-type endopeptidase activity (GO:0004298);; Cellular Component: nucleus (GO:0005634);; Cellular Component: cytosol (GO:0005829);; Cellular Component: proteasome core complex (GO:0005839);; Cellular Component: plasma membrane (GO:0005886);; Biological Process: gluconeogenesis (GO:0006094);; Biological Process: glycolysis (GO:0006096);; Biological Process: fatty acid be…	K02732|1e-148|vvi:100266090|hypothetical protein LOC100266090	Proteasome subunit beta type-1 GN=PBF1 OS=Petunia hybrida (Petunia) PE=2 SV=1	RecName: Full=Proteasome subunit beta type-1; AltName: Full=20S proteasome alpha subunit F; AltName: Full=20S proteasome subunit beta-6
c123895.graph_c0	133.225	225.226	4.30709e-05	1.66266	up	[R]	General function prediction only	Biological Process: nuclear-transcribed mRNA catabolic process (GO:0000956);; Cellular Component: cytoplasm (GO:0005737);; Cellular Component: heterotrimeric G-protein complex (GO:0005834);; Cellular Component: Cul4-RING ubiquitin ligase complex (GO:0080008);;	--	Katanin p80 WD40 repeat-containing subunit B1 homolog GN=At5g23430 OS=Arabidopsis thaliana (Mouse-ear cress) PE=2 SV=3	PREDICTED: uncharacterized WD repeat-containing protein C2A9.03-like [Solanum lycopersicum]
c123936.graph_c0	13.199	0.429	1.83812e-08	-4.03245	down	[M]	Cell wall/membrane/envelope biogenesis	Cellular Component: Golgi apparatus (GO:0005794);; Cellular Component: plasma membrane (GO:0005886);; Molecular Function: zinc ion binding (GO:0008270);; Biological Process: primary cell wall biogenesis (GO:0009833);; Cellular Component: integral component of membrane (GO:0016021);; Molecular Function: cellulose synthase (UDP-forming) activity (GO:0016760);; Molecular Function: cellulose synthase…	K10999|1e-106|rcu:RCOM_0924530|Cellulose synthase A catalytic subunit 6 [UDP-forming], putative (EC:2.4.1.12)	Cellulose synthase A catalytic subunit 1 [UDP-forming] GN=F8B4.110 OS=Arabidopsis thaliana (Mouse-ear cress) PE=1 SV=1	RSW1-like cellulose synthase catalytic subunit [Oryza sativa Japonica Group]
c124151.graph_c1	7.389	1.05	0.00531327	-1.90764	down	--	--	--	--	Phosphoinositide phosphatase SAC6 GN=K2A18.9 OS=Arabidopsis thaliana (Mouse-ear cress) PE=2 SV=1	PREDICTED: phosphatidylinositide phosphatase SAC1-like [Solanum lycopersicum]
c124251.graph_c0	102.513	305.495	2.80468e-09	2.47855	up	[P]	Inorganic ion transport and metabolism	Cellular Component: mitochondrion (GO:0005739);; Cellular Component: vacuolar membrane (GO:0005774);; Cellular Component: peroxisomal membrane (GO:0005778);; Biological Process: response to oxidative stress (GO:0006979);; Cellular Component: plasmodesma (GO:0009506);; Cellular Component: chloroplast envelope (GO:0009941);; Molecular Function: L-ascorbate peroxidase activity (GO:0016688);; Molecul…	K00434|1e-174|rcu:RCOM_0491260|L-ascorbate peroxidase 1, cytosolic, putative (EC:1.11.1.11)	L-ascorbate peroxidase 3, peroxisomal (Precursor) GN=M4E13.60 OS=Arabidopsis thaliana (Mouse-ear cress) PE=2 SV=1	ascorbate peroxidase [Capsicum frutescens]
c124267.graph_c0	10.927	1.794	0.00952815	-1.70197	down	[R]	General function prediction only	Molecular Function: GTP binding (GO:0005525);; Cellular Component: vacuole (GO:0005773);; Cellular Component: plasma membrane (GO:0005886);; Biological Process: ER to Golgi vesicle-mediated transport (GO:0006888);; Biological Process: small GTPase mediated signal transduction (GO:0007264);; Biological Process: protein transport (GO:0015031);; Cellular Component: cytoplasmic membrane-bounded vesic…	--	Ras-related protein RIC1 OS=Oryza sativa subsp. japonica (Rice) PE=2 SV=2	unknown [Glycine max]
c124337.graph_c0	18.753	1.87	1.49073e-07	-2.4248	down	[J]	Translation, ribosomal structure and biogenesis	Biological Process: RNA methylation (GO:0001510);; Molecular Function: RNA binding (GO:0003723);; Molecular Function: structural constituent of ribosome (GO:0003735);; Cellular Component: cell wall (GO:0005618);; Cellular Component: nucleolus (GO:0005730);; Biological Process: translation (GO:0006412);; Cellular Component: plasmodesma (GO:0009506);; Cellular Component: membrane (GO:0016020);; Cel…	K02969|8e-79|vvi:100258347|hypothetical protein LOC100258347	40S ribosomal protein S20-2 GN=RPS20B OS=Arabidopsis thaliana (Mouse-ear cress) PE=2 SV=1	Ribosomal protein S10p/S20e family protein isoform 1 [Theobroma cacao]
c124348.graph_c0	56.696	9.661	4.18221e-05	-1.65161	down	[J]	Translation, ribosomal structure and biogenesis	Molecular Function: structural constituent of ribosome (GO:0003735);; Biological Process: translation (GO:0006412);; Cellular Component: cytosolic small ribosomal subunit (GO:0022627);;	--	40S ribosomal protein S29 GN=RPS29C OS=Arabidopsis thaliana (Mouse-ear cress) PE=2 SV=2	PREDICTED: 40S ribosomal protein S29-like [Cicer arietinum]
c124403.graph_c0	11.123	32.817	9.65082e-12	2.47202	up	--	--	Cellular Component: extracellular region (GO:0005576);; Biological Process: metal ion transport (GO:0030001);; Molecular Function: metal ion binding (GO:0046872);;	--	Heavy metal-associated isoprenylated plant protein 26 (Precursor) GN=F20M13.140 OS=Arabidopsis thaliana (Mouse-ear cress) PE=1 SV=1	PREDICTED: heavy metal-associated isoprenylated plant protein 26-like [Solanum lycopersicum]
c124439.graph_c0	13.908	0.646	1.71941e-07	-3.52612	down	--	--	Biological Process: regulation of transcription, DNA-templated (GO:0006355);;	--	Transcription factor bHLH126 GN=T30C3.80 OS=Arabidopsis thaliana (Mouse-ear cress) PE=2 SV=1	PREDICTED: transcription factor bHLH120-like [Solanum lycopersicum]
c124472.graph_c0	5.89	0.63	0.000426698	-2.31966	down	--	--	--	--	--	PREDICTED: uncharacterized protein LOC101297903 [Fragaria vesca subsp. vesca]
c124484.graph_c0	2.598	0.53	0.00436102	-1.38949	down	--	--	--	--	Endonuclease OS=Nicotiana tabacum (Common tobacco) PE=2 SV=1	hypothetical protein VITISV_010143 [Vitis vinifera]
c124652.graph_c2	5.031	0.669	0.00393259	-2.00655	down	[E]	Amino acid transport and metabolism	Molecular Function: glutamate-ammonia ligase activity (GO:0004356);; Molecular Function: ATP binding (GO:0005524);; Cellular Component: mitochondrion (GO:0005739);; Biological Process: glycolysis (GO:0006096);; Biological Process: pentose-phosphate shunt (GO:0006098);; Biological Process: glutamine biosynthetic process (GO:0006542);; Biological Process: water transport (GO:0006833);; Biological P…	K01915|5e-30|rcu:RCOM_0678350|glutamine synthetase plant, putative (EC:6.3.1.2)	Glutamine synthetase leaf isozyme, chloroplastic (Precursor) GN=GS2 OS=Medicago sativa (Alfalfa) PE=2 SV=1	PREDICTED: glutamine synthetase leaf isozyme, chloroplastic-like, partial [Cucumis sativus]
c124656.graph_c0	0.217	1.273	0.000131198	3.45575	up	--	--	--	--	--	hypothetical protein VITISV_014027 [Vitis vinifera]
c124658.graph_c0	13.14	64.06	1.3751e-18	3.18385	up	--	--	--	--	--	unnamed protein product [Vitis vinifera]
c124676.graph_c0	231.813	25.997	8.89951e-12	-2.25582	down	[J]	Translation, ribosomal structure and biogenesis	Molecular Function: structural constituent of ribosome (GO:0003735);; Cellular Component: cell wall (GO:0005618);; Cellular Component: nucleolus (GO:0005730);; Biological Process: translation (GO:0006412);; Cellular Component: chloroplast (GO:0009507);; Cellular Component: membrane (GO:0016020);; Cellular Component: cytosolic ribosome (GO:0022626);;	K02960|5e-94|vvi:100254540|hypothetical protein LOC100254540	40S ribosomal protein S16 GN=RPS16 OS=Fritillaria agrestis (Stinkbells) PE=2 SV=1	hypothetical protein M569_06824 [Genlisea aurea]
c124715.graph_c0	9.215	1.332	0.00314978	-1.88625	down	[RTKL]	--	Biological Process: activation of MAPKK activity (GO:0000186);; Molecular Function: MAP kinase kinase kinase activity (GO:0004709);; Molecular Function: ATP binding (GO:0005524);; Cellular Component: cytoplasm (GO:0005737);; Cellular Component: spindle (GO:0005819);; Biological Process: positive regulation of translation (GO:0045727);;	--	Mitogen-activated protein kinase kinase kinase YODA GN=YDA OS=Arabidopsis thaliana (Mouse-ear cress) PE=1 SV=1	PREDICTED: uncharacterized protein LOC101259061 [Solanum lycopersicum]
c124819.graph_c0	1.186	2.097	0.0092659	1.74006	up	--	--	Biological Process: metal ion transport (GO:0030001);; Molecular Function: metal ion binding (GO:0046872);;	--	Copper transport protein ATX1 GN=ATX1 OS=Arabidopsis thaliana (Mouse-ear cress) PE=1 SV=1	PREDICTED: uncharacterized protein LOC101252962 [Solanum lycopersicum]
c124884.graph_c0	8.758	1.224	0.00110549	-1.9347	down	[S]	Function unknown	Molecular Function: oxidoreductase activity (GO:0016491);; Biological Process: cellular biosynthetic process (GO:0044249);; Biological Process: single-organism metabolic process (GO:0044710);; Biological Process: organic substance biosynthetic process (GO:1901576);;	--	Pyridoxine/pyridoxamine 5&apos;-phosphate oxidase 2 GN=PPOX2 OS=Arabidopsis thaliana (Mouse-ear cress) PE=1 SV=2	PREDICTED: pyridoxine/pyridoxamine 5&apos;-phosphate oxidase 2-like [Fragaria vesca subsp. vesca]
c124898.graph_c0	84.666	11.133	1.0277e-09	-2.02348	down	[J]	Translation, ribosomal structure and biogenesis	Molecular Function: translation elongation factor activity (GO:0003746);; Molecular Function: GTPase activity (GO:0003924);; Molecular Function: ATP binding (GO:0005524);; Molecular Function: GTP binding (GO:0005525);; Cellular Component: cell wall (GO:0005618);; Cellular Component: mitochondrion (GO:0005739);; Cellular Component: cytosol (GO:0005829);; Biological Process: GTP catabolic process (…	K02358|1e-161|pop:POPTR_664547|hypothetical protein	Elongation factor Tu, mitochondrial (Precursor) GN=TUFA OS=Arabidopsis thaliana (Mouse-ear cress) PE=1 SV=1	PREDICTED: elongation factor Tu, mitochondrial-like [Solanum lycopersicum]
c125053.graph_c0	14.065	1.224	0.000114699	-2.61608	down	--	--	Cellular Component: chloroplast (GO:0009507);;	--	--	unnamed protein product [Vitis vinifera]
c125140.graph_c0	25.584	32.564	0.00216791	1.2535	up	--	--	Biological Process: protein transport (GO:0015031);;	K12194|6e-40|vvi:100242218|hypothetical protein LOC100242218	Vacuolar protein sorting-associated protein 32 homolog 2 GN=F19B15.190 OS=Arabidopsis thaliana (Mouse-ear cress) PE=1 SV=1	PREDICTED: vacuolar protein sorting-associated protein 32 homolog 2-like [Solanum lycopersicum]
c125180.graph_c0	11.438	2.671	0.00353696	-1.19179	down	--	--	Molecular Function: metal ion binding (GO:0046872);;	K08849|1e-163|vvi:100241876|hypothetical protein LOC100241876	--	PREDICTED: uncharacterized protein LOC101258298 [Solanum lycopersicum]
c125184.graph_c0	12.379	1.49	0.00138541	-2.15449	down	--	--	--	K12795|1e-18|rcu:RCOM_1581910|chaperone binding protein, putative	Protein SGT1 homolog B GN=F8L21.50 OS=Arabidopsis thaliana (Mouse-ear cress) PE=1 SV=1	hypothetical protein M569_13353 [Genlisea aurea]
c125222.graph_c0	51.444	8.514	1.24643e-05	-1.69258	down	[U]	Intracellular trafficking, secretion, and vesicular transport	Molecular Function: structural molecule activity (GO:0005198);; Biological Process: intracellular protein transport (GO:0006886);; Cellular Component: chloroplast (GO:0009507);; Biological Process: vesicle-mediated transport (GO:0016192);; Cellular Component: COPI vesicle coat (GO:0030126);;	--	Coatomer subunit gamma-2 OS=Oryza sativa subsp. japonica (Rice) PE=2 SV=1	PREDICTED: coatomer subunit gamma-2-like [Vitis vinifera]
c125279.graph_c0	11.352	26.786	5.68066e-06	2.14049	up	--	--	Biological Process: transcription, DNA-templated (GO:0006351);;	--	Ethylene-responsive transcription factor ERF025 GN=ERF025 OS=Arabidopsis thaliana (Mouse-ear cress) PE=2 SV=1	Dehydration-responsive element-binding protein 1B, putative [Ricinus communis]
c125325.graph_c0	126.646	186.575	8.05997e-05	1.462	up	--	--	--	--	--	PREDICTED: uncharacterized protein LOC101260970 isoform 1 [Solanum lycopersicum]
c125341.graph_c0	81.33	19.755	0.000951419	-1.13872	down	--	--	Cellular Component: endosome (GO:0005768);; Cellular Component: Golgi apparatus (GO:0005794);; Cellular Component: trans-Golgi network (GO:0005802);; Biological Process: Golgi organization (GO:0007030);; Biological Process: protein secretion (GO:0009306);; Biological Process: unidimensional cell growth (GO:0009826);; Cellular Component: integral component of membrane (GO:0016021);;	--	Golgi apparatus membrane protein-like protein ECHIDNA GN=ECH OS=Arabidopsis thaliana (Mouse-ear cress) PE=2 SV=1	PREDICTED: protein ECHIDNA-like [Solanum lycopersicum]
c125373.graph_c0	1.928	314.239	3.22185e-12	8.28034	up	--	--	Molecular Function: cysteine-type peptidase activity (GO:0008234);; Biological Process: protein metabolic process (GO:0019538);;	K01369|0.0|pop:POPTR_817294|hypothetical protein	Vacuolar-processing enzyme (Precursor) OS=Glycine max (Soybean) PE=2 SV=1	putative preprolegumain [Nicotiana tabacum]
c125469.graph_c0	8.389	19.285	5.88222e-07	2.10035	up	--	--	Molecular Function: nucleotide binding (GO:0000166);; Molecular Function: nucleic acid binding (GO:0003676);; Cellular Component: plastid (GO:0009536);;	K12881|9e-10|ppp:PHYPADRAFT_57202|hypothetical protein	--	predicted protein [Physcomitrella patens subsp. patens]
c125471.graph_c0	45.279	68.037	1.50989e-05	1.49211	up	[GO]	--	Cellular Component: endosome (GO:0005768);; Cellular Component: Golgi apparatus (GO:0005794);; Cellular Component: trans-Golgi network (GO:0005802);; Cellular Component: chloroplast (GO:0009507);; Biological Process: pollen germination (GO:0009846);; Molecular Function: ATPase activity (GO:0016887);; Molecular Function: nucleoside-diphosphatase activity (GO:0017110);;	K14641|0.0|vvi:100267968|hypothetical protein LOC100267968	Apyrase 2 GN=APY2 OS=Arabidopsis thaliana (Mouse-ear cress) PE=1 SV=1	apyrase-like protein [Nicotiana tabacum]
c125489.graph_c0	24.865	4.084	3.29263e-05	-1.69865	down	--	--	Molecular Function: protein binding (GO:0005515);; Cellular Component: nucleus (GO:0005634);; Cellular Component: plasma membrane (GO:0005886);; Cellular Component: plasmodesma (GO:0009506);; Biological Process: heat acclimation (GO:0010286);; Biological Process: metal ion transport (GO:0030001);; Molecular Function: metal ion binding (GO:0046872);;	--	Heavy metal-associated isoprenylated plant protein 26 (Precursor) GN=F20M13.140 OS=Arabidopsis thaliana (Mouse-ear cress) PE=1 SV=1	PREDICTED: heavy metal-associated isoprenylated plant protein 26-like [Solanum lycopersicum]
c125709.graph_c0	2.537	6.396	0.000597853	2.21666	up	--	--	Cellular Component: nucleoplasm (GO:0005654);; Biological Process: starch metabolic process (GO:0005982);; Biological Process: regulation of transcription, DNA-templated (GO:0006355);; Biological Process: response to cold (GO:0009409);; Biological Process: response to blue light (GO:0009637);; Biological Process: flower development (GO:0009908);; Biological Process: response to far red light (GO:…	K12124|1e-55|pop:POPTR_818606|hypothetical protein	Protein GIGANTEA GN=GI OS=Arabidopsis thaliana (Mouse-ear cress) PE=1 SV=2	gigantea, partial [Arachis diogoi]
c125816.graph_c0	44.941	6.38	1.53623e-06	-1.91445	down	--	--	Cellular Component: nucleosome (GO:0000786);; Biological Process: RNA methylation (GO:0001510);; Molecular Function: DNA binding (GO:0003677);; Cellular Component: nucleolus (GO:0005730);; Biological Process: nucleosome assembly (GO:0006334);; Biological Process: cell proliferation (GO:0008283);; Molecular Function: protein heterodimerization activity (GO:0046982);;	K11251|2e-83|ath:AT1G54690|GAMMA-H2AX (GAMMA HISTONE VARIANT H2AX)	Probable histone H2AXb GN=At1g54690 OS=Arabidopsis thaliana (Mouse-ear cress) PE=1 SV=1	histone H2A [Lycium barbarum]
c125915.graph_c0	5.435	0.377	1.70829e-05	-2.93976	down	[P]	Inorganic ion transport and metabolism	Cellular Component: endoplasmic reticulum (GO:0005783);; Biological Process: protein targeting to vacuole (GO:0006623);; Biological Process: regulation of pH (GO:0006885);; Cellular Component: chloroplast (GO:0009507);; Cellular Component: endomembrane system (GO:0012505);; Molecular Function: sodium:hydrogen antiporter activity (GO:0015385);; Cellular Component: membrane (GO:0016020);; Biologica…	--	Cation/H(+) antiporter 20 GN=CHX20 OS=Arabidopsis thaliana (Mouse-ear cress) PE=2 SV=1	PREDICTED: cation/H(+) antiporter 20-like [Vitis vinifera]
c125949.graph_c0	6.539	0.095	0.000130587	-5.21508	down	--	--	Cellular Component: cytoplasm (GO:0005737);; Biological Process: L-phenylalanine catabolic process (GO:0006559);; Biological Process: cinnamic acid biosynthetic process (GO:0009800);; Molecular Function: phenylalanine ammonia-lyase activity (GO:0045548);;	K10775|1e-46|pop:POPTR_667815|PAL4	Phenylalanine ammonia-lyase GN=PALA OS=Nicotiana tabacum (Common tobacco) PE=2 SV=2	unnamed protein product [Petroselinum crispum]
c126002.graph_c0	5.789	0.451	0.000116924	-2.77846	down	--	--	Molecular Function: structural constituent of ribosome (GO:0003735);; Cellular Component: plasma membrane (GO:0005886);; Biological Process: translation (GO:0006412);; Cellular Component: cytosolic large ribosomal subunit (GO:0022625);;	--	60S ribosomal protein L18a-2 GN=RPL18AB OS=Arabidopsis thaliana (Mouse-ear cress) PE=1 SV=2	predicted protein [Populus trichocarpa]
c126023.graph_c0	3.347	5.996	0.00654891	1.76233	up	[RTKL]	--	Molecular Function: protein serine/threonine kinase activity (GO:0004674);; Molecular Function: ATP binding (GO:0005524);; Biological Process: protein phosphorylation (GO:0006468);;	--	Cysteine-rich receptor-like protein kinase 10 (Precursor) GN=F21P8.70 OS=Arabidopsis thaliana (Mouse-ear cress) PE=1 SV=3	Cysteine-rich RLK 29, putative isoform 1 [Theobroma cacao]
c126033.graph_c1	3.101	6.251	0.00343657	1.91489	up	--	--	Molecular Function: nucleic acid binding (GO:0003676);;	--	--	uncharacterized protein LOC100818986 [Glycine max]
c126035.graph_c0	7.154	9.906	0.000626805	1.37939	up	--	--	--	--	--	PREDICTED: uncharacterized protein LOC100267997 [Vitis vinifera]
c126051.graph_c0	93.617	21.298	0.000278922	-1.23122	down	[MG]	--	Cellular Component: Golgi membrane (GO:0000139);; Cellular Component: endosome (GO:0005768);; Cellular Component: vacuolar membrane (GO:0005774);; Cellular Component: trans-Golgi network (GO:0005802);; Cellular Component: cytosol (GO:0005829);; Cellular Component: plasma membrane (GO:0005886);; Biological Process: nucleotide-sugar metabolic process (GO:0009225);; Biological Process: D-xylose meta…	--	UDP-glucuronic acid decarboxylase 4 GN=UXS4 OS=Arabidopsis thaliana (Mouse-ear cress) PE=2 SV=1	PREDICTED: UDP-glucuronic acid decarboxylase 1-like [Vitis vinifera]
c126057.graph_c0	123.586	5.935	3.20743e-18	-3.48179	down	[O]	Posttranslational modification, protein turnover, chaperones	Molecular Function: ATP binding (GO:0005524);; Biological Process: response to stress (GO:0006950);; Molecular Function: 2-alkenal reductase [NAD(P)] activity (GO:0032440);; Biological Process: oxidation-reduction process (GO:0055114);;	K03283|9e-83|zma:100501536|hypothetical protein LOC100501536	Heat shock cognate 70 kDa protein GN=HSP70 OS=Petunia hybrida (Petunia) PE=2 SV=1	heat shock protein 70-like protein, partial [Nicotiana benthamiana]
c126083.graph_c0	4.109	0.141	1.86977e-06	-3.95744	down	[G]	Carbohydrate transport and metabolism	Molecular Function: 6-phosphofructokinase activity (GO:0003872);; Molecular Function: ATP binding (GO:0005524);; Cellular Component: cell wall (GO:0005618);; Cellular Component: 6-phosphofructokinase complex (GO:0005945);; Biological Process: fructose 6-phosphate metabolic process (GO:0006002);; Biological Process: acetyl-CoA biosynthetic process (GO:0006085);; Biological Process: glycolysis (GO:…	K00895|9e-33|vvi:100244809|hypothetical protein LOC100244809	Pyrophosphate--fructose 6-phosphate 1-phosphotransferase subunit beta OS=Solanum tuberosum (Potato) PE=1 SV=2	pyrophosphate-fructose 6-phosphate 1-phosphotransferase beta-subunit [Solanum tuberosum]
c126085.graph_c0	34.635	76.872	2.39332e-08	2.05912	up	[O]	Posttranslational modification, protein turnover, chaperones	Cellular Component: cytosol (GO:0005829);; Molecular Function: transferase activity (GO:0016740);; Biological Process: response to cadmium ion (GO:0046686);;	K07393|0.0|vvi:100268002|hypothetical protein LOC100268002	--	PREDICTED: glutathionyl-hydroquinone reductase YqjG-like [Solanum lycopersicum]
c126091.graph_c0	0.793	4.341	3.12235e-09	3.35164	up	--	--	Cellular Component: plasma membrane (GO:0005886);;	--	--	PREDICTED: uncharacterized protein LOC100267818 [Vitis vinifera]
c126108.graph_c1	3.813	0.14	0.00728353	-3.84385	down	--	--	--	--	Toll/interleukin-1 receptor-like protein GN=TIR OS=Arabidopsis thaliana (Mouse-ear cress) PE=1 SV=1	PREDICTED: TMV resistance protein N-like [Vitis vinifera]
c126155.graph_c0	2.907	0.222	0.000128337	-2.80861	down	--	--	--	--	--	PREDICTED: uncharacterized protein LOC101259642 [Solanum lycopersicum]
c126325.graph_c0	1.146	0.102	0.000381482	-2.58852	down	--	--	--	--	Pentatricopeptide repeat-containing protein At4g21705, mitochondrial (Precursor) GN=At4g21705 OS=Arabidopsis thaliana (Mouse-ear cress) PE=2 SV=1	PREDICTED: pentatricopeptide repeat-containing protein At4g21705, mitochondrial-like [Solanum lycopersicum]
c126393.graph_c1	0.078	2.582	6.15593e-15	5.93734	up	[RTKL]	--	--	--	Mitogen-activated protein kinase kinase kinase 3 GN=ANP3 OS=Arabidopsis thaliana (Mouse-ear cress) PE=1 SV=1	hypothetical protein M569_07954, partial [Genlisea aurea]
c126488.graph_c0	36.837	5.801	6.7707e-06	-1.75897	down	--	--	Cellular Component: nucleus (GO:0005634);;	--	--	PREDICTED: nucleolar protein 16-like [Solanum lycopersicum]
c126510.graph_c0	19.417	3.175	5.04185e-05	-1.70978	down	--	--	Cellular Component: chloroplast envelope (GO:0009941);;	--	--	PREDICTED: uncharacterized protein LOC101264357 [Solanum lycopersicum]
c126537.graph_c0	3.885	0.118	0.000328818	-4.15913	down	--	--	Cellular Component: Golgi apparatus (GO:0005794);; Cellular Component: chloroplast (GO:0009507);;	--	--	conserved hypothetical protein [Ricinus communis]
c126558.graph_c0	23.739	3.921	9.47235e-05	-1.6944	down	--	--	--	--	--	PREDICTED: uncharacterized protein LOC100245494 [Vitis vinifera]
c126566.graph_c0	78.774	19.946	0.00160724	-1.08009	down	--	--	Molecular Function: protein binding (GO:0005515);; Cellular Component: cytoplasm (GO:0005737);;	--	BTB/POZ domain-containing protein At4g08455 GN=At4g08455 OS=Arabidopsis thaliana (Mouse-ear cress) PE=1 SV=1	PREDICTED: BTB/POZ domain-containing protein At4g08455-like [Solanum lycopersicum]
c126585.graph_c0	73.242	124.318	8.06902e-07	1.67118	up	--	--	Molecular Function: nucleic acid binding (GO:0003676);; Molecular Function: endonuclease activity (GO:0004519);;	--	--	PREDICTED: uncharacterized protein LOC100852985 [Vitis vinifera]
c126590.graph_c0	20.702	2.425	6.94831e-07	-2.19284	down	--	--	Cellular Component: nucleus (GO:0005634);;	--	--	PREDICTED: uncharacterized protein LOC101243921 [Solanum lycopersicum]
c126663.graph_c0	16.162	3.528	0.00439354	-1.29457	down	[R]	General function prediction only	Molecular Function: histone acetyltransferase activity (GO:0004402);; Cellular Component: nucleolus (GO:0005730);; Cellular Component: cytoplasm (GO:0005737);; Biological Process: unidimensional cell growth (GO:0009826);; Biological Process: flower development (GO:0009908);; Biological Process: leaf morphogenesis (GO:0009965);; Biological Process: trichome morphogenesis (GO:0010090);; Biological …	K10752|1e-118|rcu:RCOM_0312320|WD-repeat protein, putative (EC:2.3.1.48)	WD-40 repeat-containing protein MSI4 GN=F3P11.12 OS=Arabidopsis thaliana (Mouse-ear cress) PE=1 SV=3	PREDICTED: WD-40 repeat-containing protein MSI4-like [Solanum lycopersicum]
c126684.graph_c0	25.16	6.694	0.00419486	-1.00527	down	[Z]	Cytoskeleton	Molecular Function: actin binding (GO:0003779);; Cellular Component: vacuole (GO:0005773);; Biological Process: pollination (GO:0009856);; Biological Process: cellular component organization (GO:0016043);; Biological Process: actin filament-based movement (GO:0030048);; Molecular Function: metal ion binding (GO:0046872);; Biological Process: Golgi localization (GO:0051645);; Biological Process: m…	--	Putative fimbrin-like protein 3 GN=FIM3 OS=Arabidopsis thaliana (Mouse-ear cress) PE=3 SV=1	PREDICTED: fimbrin-like protein 2-like [Vitis vinifera]
c126697.graph_c0	2.654	0.205	0.000158098	-2.79785	down	--	--	Cellular Component: Golgi apparatus (GO:0005794);; Biological Process: secondary cell wall biogenesis (GO:0009834);; Molecular Function: O-acetyltransferase activity (GO:0016413);;	--	--	PREDICTED: probable O-acetyltransferase CAS1-like isoform 2 [Solanum lycopersicum]
c126763.graph_c0	21.587	1.852	6.34881e-05	-2.63644	down	[J]	Translation, ribosomal structure and biogenesis	Molecular Function: structural constituent of ribosome (GO:0003735);; Cellular Component: ribosome (GO:0005840);; Biological Process: translation (GO:0006412);; Molecular Function: rRNA binding (GO:0019843);; Molecular Function: metal ion binding (GO:0046872);;	--	60S ribosomal protein L37-3 GN=RPL37C OS=Arabidopsis thaliana (Mouse-ear cress) PE=2 SV=1	unnamed protein product [Vitis vinifera]
c126763.graph_c1	23.498	2.997	1.95137e-05	-2.06682	down	--	--	Molecular Function: structural constituent of ribosome (GO:0003735);; Biological Process: translation (GO:0006412);; Molecular Function: rRNA binding (GO:0019843);; Cellular Component: cytosolic large ribosomal subunit (GO:0022625);; Molecular Function: metal ion binding (GO:0046872);;	--	60S ribosomal protein L37 (Fragment) GN=RPL37 OS=Solanum lycopersicum (Tomato) PE=3 SV=1	Os02g0815001 [Oryza sativa Japonica Group]
c126778.graph_c0	41.496	51.024	0.00269001	1.19857	up	--	--	--	--	Ankyrin repeat domain-containing protein 2 GN=F15J1.20 OS=Arabidopsis thaliana (Mouse-ear cress) PE=1 SV=2	PREDICTED: ankyrin repeat domain-containing protein 2-like [Solanum lycopersicum]
c126778.graph_c1	67.454	77.331	0.00307478	1.1037	up	--	--	Cellular Component: nucleus (GO:0005634);; Cellular Component: plasma membrane (GO:0005886);; Biological Process: protein folding (GO:0006457);; Biological Process: defense response to bacterium, incompatible interaction (GO:0009816);; Biological Process: vegetative to reproductive phase transition of meristem (GO:0010228);; Cellular Component: integral component of chloroplast outer membrane (GO…	--	Ankyrin repeat domain-containing protein 2 GN=F15J1.20 OS=Arabidopsis thaliana (Mouse-ear cress) PE=1 SV=2	PREDICTED: ankyrin repeat domain-containing protein 2-like [Solanum lycopersicum]
c126799.graph_c0	32.954	4.234	0.00352192	-2.05213	down	--	--	Molecular Function: protein binding (GO:0005515);; Cellular Component: nucleus (GO:0005634);; Cellular Component: plasma membrane (GO:0005886);; Cellular Component: plasmodesma (GO:0009506);; Biological Process: heat acclimation (GO:0010286);; Biological Process: metal ion transport (GO:0030001);; Molecular Function: metal ion binding (GO:0046872);;	--	Heavy metal-associated isoprenylated plant protein 26 (Precursor) GN=F20M13.140 OS=Arabidopsis thaliana (Mouse-ear cress) PE=1 SV=1	hypothetical protein CARUB_v10005941mg [Capsella rubella]
c126810.graph_c0	29.258	3.477	8.39164e-09	-2.17354	down	[IQ]	--	Molecular Function: 3-oxoacyl-[acyl-carrier-protein] synthase activity (GO:0004315);; Biological Process: cellular amino acid metabolic process (GO:0006520);; Biological Process: fatty acid biosynthetic process (GO:0006633);; Biological Process: coenzyme metabolic process (GO:0006732);; Biological Process: sulfur compound metabolic process (GO:0006790);; Biological Process: phosphate-containing c…	K09458|1e-153|vvi:100262737|similar to beta-ketoacyl-ACP synthase II	3-oxoacyl-[acyl-carrier-protein] synthase II, chloroplastic (Precursor) OS=Arabidopsis thaliana (Mouse-ear cress) PE=1 SV=1	ketoacyl-ACP synthase II [Camellia chekiangoleosa]
c126810.graph_c1	34.727	4.24	1.17793e-08	-2.13439	down	[IQ]	--	Biological Process: very long-chain fatty acid metabolic process (GO:0000038);; Biological Process: sulfur amino acid metabolic process (GO:0000096);; Molecular Function: 3-oxoacyl-[acyl-carrier-protein] synthase activity (GO:0004315);; Biological Process: glycine catabolic process (GO:0006546);; Biological Process: unsaturated fatty acid biosynthetic process (GO:0006636);; Biological Process: ox…	K09458|1e-129|ath:AT1G74960|FAB1	3-oxoacyl-[acyl-carrier-protein] synthase II, chloroplastic (Precursor) OS=Arabidopsis thaliana (Mouse-ear cress) PE=1 SV=1	hypothetical protein PRUPE_ppa003597mg [Prunus persica]
c126815.graph_c0	8.119	60.142	4.52262e-10	3.79008	up	--	--	--	K01937|3e-08|rcu:RCOM_1559600|ctp synthase, putative (EC:6.3.4.2)	--	PREDICTED: CTP synthase-like [Solanum lycopersicum]
c126815.graph_c1	9.685	82.533	4.06247e-06	3.99699	up	[F]	Nucleotide transport and metabolism	Biological Process: endonucleolytic cleavage involved in rRNA processing (GO:0000478);; Molecular Function: CTP synthase activity (GO:0003883);; Cellular Component: cytosol (GO:0005829);; Biological Process: pyrimidine nucleotide biosynthetic process (GO:0006221);; Biological Process: embryo development ending in seed dormancy (GO:0009793);;	K01937|1e-116|pop:POPTR_711917|CTP synthase (EC:6.3.4.2)	--	predicted protein [Populus trichocarpa]
c126832.graph_c0	11.973	1.473	0.00934542	-2.12696	down	--	--	--	--	F-box/kelch-repeat protein At1g67480 GN=At1g67480 OS=Arabidopsis thaliana (Mouse-ear cress) PE=2 SV=1	hypothetical protein VITISV_018334 [Vitis vinifera]
c127020.graph_c0	0.2	1.996	4.34412e-10	4.20715	up	--	--	--	--	Putative ribonuclease H protein At1g65750 GN=At1g65750 OS=Arabidopsis thaliana (Mouse-ear cress) PE=3 SV=1	hypothetical protein [Beta vulgaris subsp. vulgaris]
c127028.graph_c0	0.172	7.016	5.61929e-12	6.29149	up	--	--	Biological Process: nodulation (GO:0009877);; Cellular Component: integral component of membrane (GO:0016021);;	--	Early nodulin-93 OS=Glycine max (Soybean) PE=2 SV=1	hypothetical protein PRUPE_ppa013711mg [Prunus persica]
c127154.graph_c0	20.063	3.889	0.00048863	-1.46603	down	--	--	Cellular Component: nucleus (GO:0005634);;	--	--	PREDICTED: uncharacterized protein C3orf26 homolog isoform 2 [Solanum lycopersicum]
c127165.graph_c0	3.285	5.541	0.00870918	1.65623	up	--	--	Molecular Function: hydrolase activity (GO:0016787);;	--	Cysteine protease 1 (Precursor) GN=OSJNBa0043A12.33 OS=Oryza sativa subsp. japonica (Rice) PE=2 SV=2	cysteine protease [Daucus carota]
c127217.graph_c0	0.221	2.143	1.52533e-05	4.1999	up	--	--	Molecular Function: binding (GO:0005488);; Cellular Component: intracellular membrane-bounded organelle (GO:0043231);;	--	Putative ribonuclease H protein At1g65750 GN=At1g65750 OS=Arabidopsis thaliana (Mouse-ear cress) PE=3 SV=1	PREDICTED: LOW QUALITY PROTEIN: putative ribonuclease H protein At1g65750-like [Vitis vinifera]
c127256.graph_c0	5.762	0.489	6.98842e-05	-2.65042	down	--	--	Cellular Component: chloroplast (GO:0009507);; Biological Process: response to UV-B (GO:0010224);; Molecular Function: trans-zeatin O-beta-D-glucosyltransferase activity (GO:0050403);; Molecular Function: cis-zeatin O-beta-D-glucosyltransferase activity (GO:0050502);;	--	UDP-glycosyltransferase 73C1 GN=F13K3.15 OS=Arabidopsis thaliana (Mouse-ear cress) PE=2 SV=1	PREDICTED: UDP-glycosyltransferase 73C4-like isoform 1 [Solanum lycopersicum]
c127316.graph_c0	116.396	245.835	9.28886e-08	1.97023	up	--	--	Biological Process: cellular process (GO:0009987);; Molecular Function: monosaccharide binding (GO:0048029);;	--	Mannose/glucose-specific lectin (Fragment) OS=Parkia platycephala PE=1 SV=1	lectin [Calystegia sepium]
c127333.graph_c0	6.641	0.15	9.21217e-09	-4.56102	down	--	--	Cellular Component: endosome (GO:0005768);; Cellular Component: vacuolar membrane (GO:0005774);; Cellular Component: Golgi apparatus (GO:0005794);; Cellular Component: trans-Golgi network (GO:0005802);; Cellular Component: plasma membrane (GO:0005886);; Biological Process: acetyl-CoA metabolic process (GO:0006084);; Cellular Component: chloroplast (GO:0009507);; Biological Process: sterol biosynt…	--	--	Major facilitator superfamily domain-containing protein [Medicago truncatula]
c127335.graph_c0	0.091	3.531	7.79267e-19	6.17328	up	--	--	--	--	Probable polygalacturonase non-catalytic subunit At1g60390 (Precursor) GN=At1g60390 OS=Arabidopsis thaliana (Mouse-ear cress) PE=2 SV=1	hypothetical protein PRUPE_ppa003712mg [Prunus persica]
c127498.graph_c0	6.804	0.265	0.000305312	-3.77712	down	--	--	Molecular Function: protein dimerization activity (GO:0046983);;	--	--	DNA binding protein, putative [Ricinus communis]
c127520.graph_c1	44.134	9.89	0.00187891	-1.25462	down	--	--	Molecular Function: structural molecule activity (GO:0005198);; Cellular Component: vacuole (GO:0005773);; Biological Process: intracellular protein transport (GO:0006886);; Cellular Component: chloroplast (GO:0009507);; Biological Process: vesicle-mediated transport (GO:0016192);; Cellular Component: clathrin coat of trans-Golgi network vesicle (GO:0030130);; Cellular Component: clathrin coat of…	K04646|1e-139|sbi:SORBI_05g000450|hypothetical protein	Clathrin heavy chain 2 OS=Oryza sativa subsp. japonica (Rice) PE=2 SV=1	Clathrin, heavy chain isoform 6 [Theobroma cacao]
c127638.graph_c0	0.785	1.521	0.00457052	1.86888	up	--	--	Molecular Function: nucleotide binding (GO:0000166);; Biological Process: microtubule cytoskeleton organization (GO:0000226);; Biological Process: mitotic cell cycle (GO:0000278);; Biological Process: phragmoplast assembly (GO:0000914);; Molecular Function: microtubule motor activity (GO:0003777);; Cellular Component: microtubule associated complex (GO:0005875);; Biological Process: cytokinesis, …	--	--	Cyclin family isoform 2 [Theobroma cacao]
c127679.graph_c0	193.934	17.969	2.59121e-13	-2.53204	down	[Q]	Secondary metabolites biosynthesis, transport and catabolism	Molecular Function: copper ion binding (GO:0005507);; Cellular Component: extracellular region (GO:0005576);; Cellular Component: endoplasmic reticulum (GO:0005783);; Cellular Component: cytosol (GO:0005829);; Cellular Component: plasmodesma (GO:0009506);; Biological Process: response to fungus (GO:0009620);; Biological Process: photomorphogenesis (GO:0009640);; Biological Process: response to au…	--	--	Os01g0126100 [Oryza sativa Japonica Group]
c127751.graph_c0	41.582	6.896	9.90852e-06	-1.68892	down	--	--	Molecular Function: copper ion binding (GO:0005507);; Cellular Component: nucleolus (GO:0005730);; Cellular Component: mitochondrial respiratory chain complex I (GO:0005747);; Cellular Component: vacuole (GO:0005773);; Biological Process: ubiquitin-dependent protein catabolic process (GO:0006511);; Biological Process: photorespiration (GO:0009853);; Biological Process: regulation of metabolic pro…	--	Uncharacterized protein At2g27730, mitochondrial GN=At2g27730 OS=Arabidopsis thaliana (Mouse-ear cress) PE=1 SV=1	PREDICTED: uncharacterized protein At2g27730, mitochondrial-like isoform 1 [Solanum lycopersicum]
c127774.graph_c0	2.716	6.202	0.000404421	2.10366	up	--	--	Molecular Function: structural constituent of ribosome (GO:0003735);; Cellular Component: ribosome (GO:0005840);; Cellular Component: chloroplast stroma (GO:0009570);; Cellular Component: chloroplast envelope (GO:0009941);; Biological Process: plastid translation (GO:0032544);;	--	30S ribosomal protein S31, chloroplastic (Precursor) GN=F16M14.7 OS=Arabidopsis thaliana (Mouse-ear cress) PE=1 SV=1	PREDICTED: 30S ribosomal protein S31, chloroplastic-like [Solanum lycopersicum]
c127803.graph_c0	38.889	7.567	0.000246088	-1.45646	down	--	--	Cellular Component: endoplasmic reticulum (GO:0005783);; Biological Process: intracellular protein transport (GO:0006886);; Cellular Component: chloroplast (GO:0009507);; Cellular Component: integral component of membrane (GO:0016021);; Cellular Component: cytoplasmic membrane-bounded vesicle (GO:0016023);;	--	--	PREDICTED: uncharacterized protein LOC101267974 [Solanum lycopersicum]
c127817.graph_c0	27.488	33.945	0.000708685	1.21012	up	[F]	Nucleotide transport and metabolism	Cellular Component: cytosol (GO:0005829);; Biological Process: purine nucleoside catabolic process (GO:0006152);; Biological Process: uridine catabolic process (GO:0006218);; Molecular Function: uridine nucleosidase activity (GO:0045437);; Molecular Function: adenosine nucleosidase activity (GO:0047622);; Molecular Function: inosine nucleosidase activity (GO:0047724);; Molecular Function: xanthos…	--	Uridine nucleosidase 1 GN=URH1 OS=Arabidopsis thaliana (Mouse-ear cress) PE=1 SV=2	PREDICTED: uridine nucleosidase 1-like [Solanum lycopersicum]
c127836.graph_c0	49.223	12.927	0.00746305	-1.02078	down	--	--	Biological Process: regulation of transcription, DNA-templated (GO:0006355);; Biological Process: primary shoot apical meristem specification (GO:0010072);;	--	Topless-related protein 4 GN=MSJ11.27 OS=Arabidopsis thaliana (Mouse-ear cress) PE=1 SV=2	PREDICTED: topless-related protein 4-like [Solanum lycopersicum]
c127851.graph_c0	12.913	0.393	2.55286e-13	-4.14002	down	[O]	Posttranslational modification, protein turnover, chaperones	Biological Process: response to chitin (GO:0010200);; Molecular Function: metal ion binding (GO:0046872);;	--	RING-H2 finger protein ATL80 GN=ATL80 OS=Arabidopsis thaliana (Mouse-ear cress) PE=2 SV=1	PREDICTED: RING-H2 finger protein ATL80-like [Solanum lycopersicum]
c128002.graph_c0	0.745	6.582	2.49963e-06	4.0479	up	--	--	--	--	Putative ribonuclease H protein At1g65750 GN=At1g65750 OS=Arabidopsis thaliana (Mouse-ear cress) PE=3 SV=1	unnamed protein product [Ipomoea batatas]
c128089.graph_c0	3.415	0.229	6.11494e-05	-2.99154	down	--	--	Molecular Function: ADP binding (GO:0043531);;	K13457|6e-18|osa:4342596|Os07g0186500	Putative late blight resistance protein homolog R1B-17 GN=R1B-17 OS=Solanum demissum (Wild potato) PE=3 SV=1	NBS-LRR type disease resistance protein [Ipomoea batatas]
c128367.graph_c0	35.967	130.707	0.00580747	2.7702	up	--	--	Molecular Function: enzyme inhibitor activity (GO:0004857);; Molecular Function: pectinesterase activity (GO:0030599);; Biological Process: negative regulation of catalytic activity (GO:0043086);;	--	Cell wall / vacuolar inhibitor of fructosidase 1 (Precursor) GN=T2J15.13 OS=Arabidopsis thaliana (Mouse-ear cress) PE=1 SV=1	invertase inhibitor-like protein [Ipomoea batatas]
c128420.graph_c1	28.877	5.026	0.00280013	-1.62246	down	[U]	Intracellular trafficking, secretion, and vesicular transport	Molecular Function: structural molecule activity (GO:0005198);; Cellular Component: nucleus (GO:0005634);; Cellular Component: cytosol (GO:0005829);; Cellular Component: plasma membrane (GO:0005886);; Biological Process: gluconeogenesis (GO:0006094);; Biological Process: protein N-linked glycosylation (GO:0006487);; Biological Process: intracellular protein transport (GO:0006886);; Biological Pro…	--	Coatomer subunit gamma GN=At4g34450 OS=Arabidopsis thaliana (Mouse-ear cress) PE=1 SV=2	PREDICTED: coatomer subunit gamma-2-like [Solanum lycopersicum]
c128522.graph_c0	68.076	82.335	0.00132362	1.18419	up	--	--	--	--	Probable disease resistance RPP8-like protein 2 GN=RPP8L2 OS=Arabidopsis thaliana (Mouse-ear cress) PE=2 SV=1	CC-NBS-LRR class disease resistance protein, putative isoform 1 [Theobroma cacao]
c128540.graph_c0	4.887	0.606	0.00236859	-2.10401	down	[Z]	Cytoskeleton	Molecular Function: nucleotide binding (GO:0000166);; Molecular Function: motor activity (GO:0003774);; Molecular Function: protein kinase activity (GO:0004672);; Cellular Component: myosin complex (GO:0016459);; Biological Process: actin cytoskeleton organization (GO:0030036);; Biological Process: actin filament-based movement (GO:0030048);; Biological Process: Golgi localization (GO:0051645);; …	--	Myosin-9 GN=F22O13.20 OS=Arabidopsis thaliana (Mouse-ear cress) PE=2 SV=1	Myosin family protein with Dil domain [Theobroma cacao]
c128559.graph_c2	0	8.131	3.88797e-15	Inf	up	--	--	Cellular Component: cell wall (GO:0005618);; Biological Process: metabolic process (GO:0008152);; Cellular Component: membrane (GO:0016020);; Molecular Function: hydrolase activity, acting on ester bonds (GO:0016788);;	K01051|1e-29|pop:POPTR_572081|hypothetical protein	Pectinesterase 17 (Precursor) GN=F4L23.27 OS=Arabidopsis thaliana (Mouse-ear cress) PE=2 SV=2	PREDICTED: LOW QUALITY PROTEIN: pectinesterase 2-like [Glycine max]
c128586.graph_c0	76.053	7.691	9.28757e-05	-2.39134	down	--	--	--	--	Leucine-rich repeat extensin-like protein 6 (Precursor) GN=LRX6 OS=Arabidopsis thaliana (Mouse-ear cress) PE=2 SV=1	cysteine protease Cp5 [Actinidia deliciosa]
c128736.graph_c1	3.9	0.476	0.00216128	-2.12138	down	--	--	Cellular Component: nucleus (GO:0005634);;	--	BTB/POZ domain-containing protein At2g13690 GN=PRL1-IFG OS=Arabidopsis thaliana (Mouse-ear cress) PE=2 SV=2	transcription regulator, putative [Ricinus communis]
c128765.graph_c1	11.521	26.936	0.000971287	2.14445	up	--	--	Biological Process: MAPK cascade (GO:0000165);; Molecular Function: nucleotide binding (GO:0000166);; Molecular Function: protein serine/threonine kinase activity (GO:0004674);; Biological Process: protein phosphorylation (GO:0006468);;	--	Probable LRR receptor-like serine/threonine-protein kinase At1g56130 (Precursor) GN=At1g56130 OS=Arabidopsis thaliana (Mouse-ear cress) PE=1 SV=2	unnamed protein product [Vitis vinifera]
c128785.graph_c0	60.567	5.496	0.00106389	-2.55133	down	--	--	Cellular Component: chloroplast thylakoid membrane (GO:0009535);; Cellular Component: photosystem I reaction center (GO:0009538);; Biological Process: photosynthesis (GO:0015979);;	K02693|1e-61|rcu:RCOM_1723530|photosystem I reaction center subunit IV A, chloroplast precursor	Photosystem I reaction center subunit IV B isoform 2 (Precursor) GN=PSAEB OS=Nicotiana sylvestris (Wood tobacco) PE=1 SV=1	RecName: Full=Photosystem I reaction center subunit IV B, chloroplastic; Short=PSI-E B; Contains: RecName: Full=Photosystem I reaction center subunit IV B isoform 2; Flags: Precursor
c128837.graph_c0	85.382	21.216	0.00115416	-1.10393	down	[UT]	--	Cellular Component: endoplasmic reticulum (GO:0005783);; Cellular Component: Golgi apparatus (GO:0005794);; Biological Process: vesicle-mediated transport (GO:0016192);;	--	PRA1 family protein B3 GN=K18I23.19 OS=Arabidopsis thaliana (Mouse-ear cress) PE=1 SV=1	PREDICTED: PRA1 family protein B4-like [Solanum lycopersicum]
c128857.graph_c0	13.697	40.585	0.000459545	2.46896	up	[O]	Posttranslational modification, protein turnover, chaperones	Biological Process: protein folding (GO:0006457);; Biological Process: response to stress (GO:0006950);; Molecular Function: heat shock protein binding (GO:0031072);; Molecular Function: unfolded protein binding (GO:0051082);;	--	Chaperone protein dnaJ 1, mitochondrial (Precursor) GN=ATJ1 OS=Arabidopsis thaliana (Mouse-ear cress) PE=2 SV=2	PREDICTED: chaperone protein DnaJ 1-like isoform 1 [Solanum lycopersicum]
c129004.graph_c0	34.727	4.037	1.10164e-06	-2.20773	down	--	--	Biological Process: transcription, DNA-templated (GO:0006351);; Biological Process: single-organism process (GO:0044699);; Biological Process: regulation of cellular process (GO:0050794);; Biological Process: response to stimulus (GO:0050896);;	--	Ethylene-responsive transcription factor 2 GN=ERF2 OS=Nicotiana sylvestris (Wood tobacco) PE=2 SV=1	RecName: Full=Ethylene-responsive transcription factor 2; Short=NsERF2; AltName: Full=Ethylene-responsive element-binding factor 2; Short=EREBP-2
c129004.graph_c1	61.844	5.411	3.19514e-06	-2.62035	down	--	--	Molecular Function: DNA binding (GO:0003677);; Molecular Function: sequence-specific DNA binding transcription factor activity (GO:0003700);; Cellular Component: nucleus (GO:0005634);; Biological Process: regulation of transcription, DNA-templated (GO:0006355);; Biological Process: defense response (GO:0006952);; Biological Process: fruit ripening (GO:0009835);; Biological Process: ethylene-activ…	--	Ethylene-responsive transcription factor 2 GN=ERF2 OS=Nicotiana tabacum (Common tobacco) PE=2 SV=1	ethylene response factor [Nicotiana umbratica]
c129053.graph_c0	29.183	7.759	0.00368168	-1.00731	down	--	--	--	--	--	PREDICTED: uncharacterized protein LOC101258733 [Solanum lycopersicum]
c129227.graph_c0	0.544	53.73	2.52633e-71	7.52295	up	[R]	General function prediction only	Molecular Function: protein kinase activity (GO:0004672);; Molecular Function: ATP binding (GO:0005524);; Biological Process: protein phosphorylation (GO:0006468);;	--	Potassium channel GORK GN=GORK OS=Arabidopsis thaliana (Mouse-ear cress) PE=1 SV=2	PREDICTED: serine/threonine-protein kinase CTR1-like [Solanum lycopersicum]
c129244.graph_c0	23.987	2.929	0.000255964	-2.12598	down	[R]	General function prediction only	Cellular Component: peroxisomal matrix (GO:0005782);; Cellular Component: plasma membrane (GO:0005886);; Cellular Component: chloroplast (GO:0009507);; Molecular Function: monodehydroascorbate reductase (NADH) activity (GO:0016656);; Biological Process: cell redox homeostasis (GO:0045454);; Biological Process: response to cadmium ion (GO:0046686);; Cellular Component: apoplast (GO:0048046);; Mole…	K08232|8e-75|vvi:100233035|monodehydroascorbate reductase	Monodehydroascorbate reductase GN=AFRR OS=Solanum lycopersicum (Tomato) PE=1 SV=1	unnamed protein product [Vitis vinifera]
c129244.graph_c1	34.862	2.622	2.10335e-08	-2.82601	down	--	--	Cellular Component: cytosol (GO:0005829);; Biological Process: polyamine catabolic process (GO:0006598);; Biological Process: response to osmotic stress (GO:0006970);; Molecular Function: electron carrier activity (GO:0009055);; Cellular Component: chloroplast stroma (GO:0009570);; Biological Process: response to wounding (GO:0009611);; Biological Process: response to ethylene (GO:0009723);; Biol…	K08232|7e-59|vvi:100233035|monodehydroascorbate reductase	Monodehydroascorbate reductase GN=AFRR OS=Solanum lycopersicum (Tomato) PE=1 SV=1	monodehydroascorbate reductase [Ipomoea batatas]
c129244.graph_c2	31.416	2.542	9.03644e-10	-2.72319	down	[R]	General function prediction only	Cellular Component: peroxisomal matrix (GO:0005782);; Cellular Component: plasma membrane (GO:0005886);; Cellular Component: chloroplast (GO:0009507);; Molecular Function: monodehydroascorbate reductase (NADH) activity (GO:0016656);; Biological Process: cell redox homeostasis (GO:0045454);; Biological Process: response to cadmium ion (GO:0046686);; Cellular Component: apoplast (GO:0048046);; Mole…	K08232|1e-120|pop:POPTR_836268|hypothetical protein	Monodehydroascorbate reductase GN=AFRR OS=Solanum lycopersicum (Tomato) PE=1 SV=1	monodehydroascorbate reductase [Ipomoea batatas]
c129592.graph_c0	1.518	0.114	0.000117855	-2.8364	down	--	--	--	--	Putative nitrate excretion transporter 4 GN=At3g45690 OS=Arabidopsis thaliana (Mouse-ear cress) PE=5 SV=1	PREDICTED: nitrate excretion transporter 1-like [Solanum lycopersicum]
c129657.graph_c0	38.62	1.902	1.29006e-17	-3.44428	down	[CI]	--	Cellular Component: endoplasmic reticulum membrane (GO:0005789);; Molecular Function: nitrate reductase (NADH) activity (GO:0009703);; Cellular Component: integral component of membrane (GO:0016021);; Biological Process: sterol biosynthetic process (GO:0016126);; Biological Process: pentacyclic triterpenoid biosynthetic process (GO:0019745);; Molecular Function: heme binding (GO:0020037);; Biolog…	--	Cytochrome b5 OS=Nicotiana tabacum (Common tobacco) PE=2 SV=1	RecName: Full=Cytochrome b5
c129688.graph_c0	66.145	10.422	3.38202e-07	-1.76622	down	[J]	Translation, ribosomal structure and biogenesis	Molecular Function: RNA 7-methylguanosine cap binding (GO:0000340);; Molecular Function: translation initiation factor activity (GO:0003743);; Cellular Component: nucleus (GO:0005634);; Cellular Component: cytosol (GO:0005829);; Biological Process: translational initiation (GO:0006413);; Biological Process: negative regulation of defense response to virus (GO:0050687);;	K03259|1e-120|vvi:100259631|hypothetical protein LOC100259631	Eukaryotic translation initiation factor isoform 4E-2 GN=OSJNBa0006L06.9 OS=Oryza sativa subsp. japonica (Rice) PE=2 SV=2	Eukaryotic initiation factor 4E protein [Theobroma cacao]
c129714.graph_c0	74.768	12.963	2.00947e-05	-1.62573	down	[Z]	Cytoskeleton	Molecular Function: ATP binding (GO:0005524);; Cellular Component: cell wall (GO:0005618);; Cellular Component: nucleus (GO:0005634);; Cellular Component: cytoplasm (GO:0005737);; Cellular Component: cytoskeleton (GO:0005856);; Cellular Component: plasma membrane (GO:0005886);; Biological Process: root hair elongation (GO:0048767);;	--	Actin-82 (Fragment) OS=Solanum tuberosum (Potato) PE=3 SV=1	actin, partial [Davidia involucrata]
c129723.graph_c0	8.511	11.642	0.000410393	1.35409	up	--	--	Cellular Component: nucleus (GO:0005634);; Biological Process: embryo development ending in seed dormancy (GO:0009793);; Biological Process: endosperm development (GO:0009960);;	--	--	hypothetical protein SDM1_56t00018 [Solanum demissum]
c129738.graph_c0	2.683	17.344	3.22904e-06	3.5786	up	--	--	--	--	--	Uncharacterized protein TCM_020806 [Theobroma cacao]
c129757.graph_c1	14.894	32.671	1.39785e-07	2.03884	up	[O]	Posttranslational modification, protein turnover, chaperones	Molecular Function: DNA binding (GO:0003677);; Molecular Function: ubiquitin-protein ligase activity (GO:0004842);; Biological Process: postreplication repair (GO:0006301);; Biological Process: protein deubiquitination (GO:0016579);; Cellular Component: UBC13-MMS2 complex (GO:0031372);;	K10704|8e-82|vvi:100264453|hypothetical protein	Ubiquitin-conjugating enzyme E2 variant 1A GN=F26F24.10 OS=Arabidopsis thaliana (Mouse-ear cress) PE=1 SV=1	PREDICTED: ubiquitin-conjugating enzyme E2 variant 1A [Vitis vinifera]
c129810.graph_c0	53.506	10.595	4.45457e-05	-1.43272	down	[P]	Inorganic ion transport and metabolism	Molecular Function: carbonate dehydratase activity (GO:0004089);; Cellular Component: cytosol (GO:0005829);; Cellular Component: plasma membrane (GO:0005886);; Molecular Function: zinc ion binding (GO:0008270);; Cellular Component: chloroplast envelope (GO:0009941);; Biological Process: response to carbon dioxide (GO:0010037);; Biological Process: regulation of stomatal movement (GO:0010119);; Bi…	K01673|1e-132|rcu:RCOM_0528440|carbonic anhydrase, putative (EC:4.2.1.1)	Carbonic anhydrase, chloroplastic (Precursor) OS=Nicotiana tabacum (Common tobacco) PE=2 SV=1	carbonic anhydrase, partial [Solanum tuberosum]
c129862.graph_c0	18.939	45.677	0.00226427	2.17721	up	--	--	Biological Process: MAPK cascade (GO:0000165);; Molecular Function: protein binding (GO:0005515);; Biological Process: regulation of transcription, DNA-templated (GO:0006355);; Biological Process: protein targeting to membrane (GO:0006612);; Molecular Function: electron carrier activity (GO:0009055);; Biological Process: response to cold (GO:0009409);; Biological Process: response to xenobiotic s…	--	Glutaredoxin-C9 GN=F3M18.8 OS=Arabidopsis thaliana (Mouse-ear cress) PE=1 SV=1	PREDICTED: glutaredoxin-C9-like [Vitis vinifera]
c129870.graph_c0	9.103	11.208	0.00149921	1.20771	up	[E]	Amino acid transport and metabolism	Molecular Function: carboxypeptidase activity (GO:0004180);;	--	Serine carboxypeptidase-like 50 (Precursor) GN=SCPL50 OS=Arabidopsis thaliana (Mouse-ear cress) PE=2 SV=1	PREDICTED: serine carboxypeptidase-like 50-like [Solanum lycopersicum]
c129883.graph_c0	36.589	7.046	0.00669118	-1.47754	down	[T]	Signal transduction mechanisms	Molecular Function: protein domain specific binding (GO:0019904);;	K06630|4e-31|rcu:RCOM_0341430|14-3-3 protein, putative	14-3-3 protein 9 GN=TFT9 OS=Solanum lycopersicum (Tomato) PE=2 SV=2	14-3-3 protein 9 [Solanum lycopersicum]
c129979.graph_c1	52.94	7.358	2.49595e-07	-1.94035	down	--	--	Molecular Function: calcium ion binding (GO:0005509);; Cellular Component: nucleus (GO:0005634);; Cellular Component: cytosol (GO:0005829);; Cellular Component: plasma membrane (GO:0005886);; Biological Process: glycolysis (GO:0006096);; Biological Process: water transport (GO:0006833);; Biological Process: hyperosmotic response (GO:0006972);; Biological Process: Golgi organization (GO:0007030);;…	K06630|2e-53|rcu:RCOM_0341430|14-3-3 protein, putative	14-3-3 protein 9 GN=TFT9 OS=Solanum lycopersicum (Tomato) PE=2 SV=2	14-3-3 protein [Nicotiana tabacum]
c129980.graph_c0	32.294	84.807	1.94253e-05	2.30378	up	[M]	Cell wall/membrane/envelope biogenesis	Biological Process: sucrose metabolic process (GO:0005985);; Biological Process: biosynthetic process (GO:0009058);; Molecular Function: sucrose synthase activity (GO:0016157);;	K00695|2e-72|vvi:100249279|hypothetical protein LOC100249279	Sucrose synthase OS=Solanum tuberosum (Potato) PE=3 SV=1	sucrose synthase [Ipomoea batatas]
c130041.graph_c0	46.991	5.892	0.000108435	-2.08453	down	--	--	Molecular Function: zinc ion binding (GO:0008270);;	--	E3 ubiquitin-protein ligase ATL23 GN=ATL23 OS=Arabidopsis thaliana (Mouse-ear cress) PE=1 SV=2	PREDICTED: E3 ubiquitin-protein ligase ATL23-like [Solanum lycopersicum]
c130078.graph_c0	3.395	20.671	3.34694e-18	3.51236	up	--	--	Cellular Component: extracellular region (GO:0005576);;	--	--	PREDICTED: uncharacterized protein LOC101263967 isoform 1 [Solanum lycopersicum]
c130128.graph_c0	7.319	0.823	0.00088572	-2.24841	down	--	--	--	--	--	conserved hypothetical protein [Ricinus communis]
c130165.graph_c0	16.602	1.677	2.96666e-05	-2.40371	down	[O]	Posttranslational modification, protein turnover, chaperones	Molecular Function: copper ion binding (GO:0005507);; Molecular Function: ATP binding (GO:0005524);; Cellular Component: mitochondrial matrix (GO:0005759);; Cellular Component: plasma membrane (GO:0005886);; Biological Process: response to heat (GO:0009408);; Cellular Component: chloroplast (GO:0009507);; Cellular Component: cytosolic ribosome (GO:0022626);; Biological Process: protein refolding …	K04077|2e-17|vvi:100244356|similar to GroEL-like chaperone, ATPase	Chaperonin CPN60-2, mitochondrial (Precursor) GN=CPN60-2 OS=Cucurbita maxima (Pumpkin) PE=1 SV=1	hypothetical protein PRUPE_ppa004110mg [Prunus persica]
c130173.graph_c0	71.928	16.107	0.000241818	-1.25558	down	[E]	Amino acid transport and metabolism	Molecular Function: 2-isopropylmalate synthase activity (GO:0003852);; Biological Process: leucine biosynthetic process (GO:0009098);; Cellular Component: chloroplast envelope (GO:0009941);; Molecular Function: 2-(2'-methylthio)ethylmalate synthase activity (GO:0010177);; Biological Process: glucosinolate biosynthetic process (GO:0019761);;	K01649|0.0|osa:4351460|Os12g0138900	2-isopropylmalate synthase A GN=IPMSA OS=Solanum pennellii (Tomato) PE=2 SV=1	PREDICTED: 2-isopropylmalate synthase B-like [Solanum lycopersicum]
c130263.graph_c0	2.851	0.235	0.000223512	-2.68851	down	[KAD]	--	Molecular Function: binding (GO:0005488);;	--	Transcription factor MYB44 GN=K8K14.2 OS=Arabidopsis thaliana (Mouse-ear cress) PE=2 SV=1	PREDICTED: transcriptional activator Myb-like [Solanum lycopersicum]
c130273.graph_c0	7.521	0.407	1.02038e-06	-3.30675	down	--	--	--	--	--	Uncharacterized protein TCM_016762 [Theobroma cacao]
c130287.graph_c0	1.899	0	5.26393e-09	#NAME?	down	--	--	--	--	--	PREDICTED: uncharacterized protein LOC100243132 [Vitis vinifera]
c130316.graph_c0	63.681	77.338	0.00510684	1.18012	up	[O]	Posttranslational modification, protein turnover, chaperones	Cellular Component: nucleus (GO:0005634);; Biological Process: response to abscisic acid (GO:0009737);; Biological Process: embryo development ending in seed dormancy (GO:0009793);; Biological Process: protein sumoylation (GO:0016925);; Molecular Function: SUMO ligase activity (GO:0019789);;	K10577|1e-112|sbi:SORBI_01g049010|hypothetical protein	SUMO-conjugating enzyme SCE1 GN=T10K17.80 OS=Arabidopsis thaliana (Mouse-ear cress) PE=1 SV=1	JHL03K20.8 [Jatropha curcas]
c130358.graph_c0	4.885	0.256	9.12297e-06	-3.35279	down	[L]	Replication, recombination and repair	Molecular Function: nucleotide binding (GO:0000166);; Cellular Component: nucleus (GO:0005634);; Cellular Component: replication fork (GO:0005657);; Biological Process: DNA-dependent DNA replication (GO:0006261);; Biological Process: sister chromatid cohesion (GO:0007062);; Molecular Function: ATPase activity (GO:0016887);;	K11269|3e-54|vvi:100244400|hypothetical protein LOC100244400	Replication factor C subunit 1 GN=RFC1 OS=Oryza sativa subsp. japonica (Rice) PE=2 SV=2	PREDICTED: chromosome transmission fidelity protein 18 homolog [Solanum lycopersicum]
c130368.graph_c1	15.152	3.059	0.00710053	-1.40162	down	[J]	Translation, ribosomal structure and biogenesis	Biological Process: RNA methylation (GO:0001510);; Molecular Function: RNA binding (GO:0003723);; Cellular Component: nucleus (GO:0005634);; Cellular Component: cytosol (GO:0005829);; Biological Process: protein targeting to mitochondrion (GO:0006626);; Biological Process: ribosome assembly (GO:0042255);;	--	--	PREDICTED: 60S ribosome subunit biogenesis protein NIP7 homolog [Solanum lycopersicum]
c130375.graph_c0	8.993	1.502	0.00384084	-1.68262	down	--	--	Biological Process: transport (GO:0006810);; Biological Process: response to stress (GO:0006950);; Biological Process: response to abiotic stimulus (GO:0009628);; Biological Process: cellular process (GO:0009987);; Cellular Component: membrane (GO:0016020);; Cellular Component: intracellular membrane-bounded organelle (GO:0043231);; Cellular Component: cytoplasmic part (GO:0044444);;	--	25.3 kDa vesicle transport protein GN=SEC22 OS=Arabidopsis thaliana (Mouse-ear cress) PE=2 SV=1	hypothetical protein M569_05563 [Genlisea aurea]
c130385.graph_c0	8.128	23.066	8.36738e-05	2.41523	up	--	--	--	--	--	unnamed protein product [Ipomoea batatas]
c130419.graph_c0	20.036	62.954	0.000538055	2.55862	up	--	--	Biological Process: fatty acid catabolic process (GO:0009062);; Biological Process: response to gibberellin (GO:0009739);;	--	--	Uncharacterized protein TCM_029589 [Theobroma cacao]
c130470.graph_c1	13.695	1.994	0.000828331	-1.883	down	--	--	--	--	Probable WRKY transcription factor 48 GN=WRKY48 OS=Arabidopsis thaliana (Mouse-ear cress) PE=2 SV=1	hypothetical protein VITISV_042733 [Vitis vinifera]
c130485.graph_c0	108.69	24.836	0.00027458	-1.22817	down	--	--	Molecular Function: iron ion binding (GO:0005506);; Cellular Component: nucleus (GO:0005634);; Cellular Component: cytosol (GO:0005829);; Cellular Component: plasma membrane (GO:0005886);; Molecular Function: acireductone dioxygenase [iron(II)-requiring] activity (GO:0010309);; Biological Process: L-methionine salvage from methylthioadenosine (GO:0019509);; Biological Process: regulation of cell …	--	1,2-dihydroxy-3-keto-5-methylthiopentene dioxygenase 2 GN=VIT_05s0020g04080 OS=Vitis vinifera (Grape) PE=2 SV=1	acireductone dioxygenase [Capsicum annuum]
c130502.graph_c1	2.681	5.695	0.000460784	1.98922	up	--	--	Molecular Function: protein serine/threonine phosphatase activity (GO:0004722);; Cellular Component: mitochondrion (GO:0005739);; Cellular Component: endoplasmic reticulum (GO:0005783);; Cellular Component: membrane (GO:0016020);; Biological Process: cellular response to phosphate starvation (GO:0016036);; Biological Process: galactolipid biosynthetic process (GO:0019375);; Biological Process: ne…	--	--	predicted protein [Populus trichocarpa]
c130512.graph_c0	297.523	42.528	4.29342e-08	-1.90059	down	--	--	Biological Process: cell morphogenesis (GO:0000902);; Cellular Component: Golgi apparatus (GO:0005794);; Cellular Component: cytosol (GO:0005829);; Cellular Component: plasma membrane (GO:0005886);; Biological Process: gluconeogenesis (GO:0006094);; Biological Process: glycolysis (GO:0006096);; Biological Process: response to desiccation (GO:0009269);; Cellular Component: plasmodesma (GO:0009506)…	--	Late embryogenesis abundant protein Lea14-A GN=LEA14-A OS=Gossypium hirsutum (Upland cotton) PE=2 SV=1	Late embryogenesis abundant protein Lea14-A, putative [Ricinus communis]
c130550.graph_c0	20.506	3.714	0.00195052	-1.56173	down	--	--	--	--	--	hypothetical protein [Nicotiana tabacum]
c130561.graph_c0	0	6.155	6.35568e-15	Inf	up	--	--	--	--	Proline-rich receptor-like protein kinase PERK4 GN=PERK4 OS=Arabidopsis thaliana (Mouse-ear cress) PE=1 SV=1	hypothetical protein PRUPE_ppa018158mg, partial [Prunus persica]
c130561.graph_c1	0.303	3.06	0.000923502	4.24226	up	--	--	Cellular Component: nucleus (GO:0005634);;	--	--	PREDICTED: uncharacterized protein LOC101268162 [Solanum lycopersicum]
c130579.graph_c0	5.696	0.909	0.00996484	-1.7397	down	--	--	Cellular Component: extracellular region (GO:0005576);; Biological Process: purine nucleobase transport (GO:0006863);;	--	--	hypothetical protein PRUPE_ppa024197mg [Prunus persica]
c130610.graph_c0	2.111	3.851	0.00381156	1.7693	up	[T]	Signal transduction mechanisms	Biological Process: response to abscisic acid (GO:0009737);; Molecular Function: hydrolase activity (GO:0016787);; Biological Process: single-organism cellular process (GO:0044763);; Biological Process: regulation of cellular process (GO:0050794);;	K14497|1e-88|vvi:100255251|hypothetical protein LOC100255251	Probable protein phosphatase 2C 24 GN=At2g29380 OS=Arabidopsis thaliana (Mouse-ear cress) PE=2 SV=1	PREDICTED: probable protein phosphatase 2C 24-like [Solanum lycopersicum]
c130644.graph_c0	4.598	0.317	0.00695146	-2.9562	down	--	--	Cellular Component: nucleus (GO:0005634);; Cellular Component: chromosome (GO:0005694);; Cellular Component: intracellular organelle part (GO:0044446);;	K11275|8e-24|pop:POPTR_551082|HON903	Histone H1 OS=Solanum lycopersicum (Tomato) PE=3 SV=1	histone H1 [Solanum lycopersicum]
c130645.graph_c1	5.932	0.281	1.0154e-05	-3.49355	down	--	--	Cellular Component: extracellular region (GO:0005576);; Cellular Component: vacuole (GO:0005773);; Biological Process: cell adhesion (GO:0007155);;	--	Fasciclin-like arabinogalactan protein 17 (Precursor) GN=FLA17 OS=Arabidopsis thaliana (Mouse-ear cress) PE=2 SV=1	PREDICTED: fasciclin-like arabinogalactan protein 17-like isoform 1 [Solanum lycopersicum]
c130703.graph_c0	12.837	1.703	0.00036853	-2.01196	down	[J]	Translation, ribosomal structure and biogenesis	Biological Process: RNA methylation (GO:0001510);; Molecular Function: structural constituent of ribosome (GO:0003735);; Molecular Function: copper ion binding (GO:0005507);; Cellular Component: nucleolus (GO:0005730);; Cellular Component: Golgi apparatus (GO:0005794);; Cellular Component: plasma membrane (GO:0005886);; Biological Process: translational elongation (GO:0006414);; Biological Proces…	K02941|9e-55|vvi:100250067|hypothetical protein LOC100250067	60S acidic ribosomal protein P0-2 GN=RPP0B OS=Arabidopsis thaliana (Mouse-ear cress) PE=1 SV=2	PREDICTED: 60S acidic ribosomal protein P0 [Vitis vinifera]
c130760.graph_c0	121.731	27.254	0.000186061	-1.25638	down	[J]	Translation, ribosomal structure and biogenesis	Molecular Function: structural constituent of ribosome (GO:0003735);; Cellular Component: cell wall (GO:0005618);; Cellular Component: plasma membrane (GO:0005886);; Biological Process: translation (GO:0006412);; Cellular Component: chloroplast (GO:0009507);; Cellular Component: cytosolic large ribosomal subunit (GO:0022625);;	K02910|3e-72|vvi:100261444|hypothetical protein LOC100261444	60S ribosomal protein L31 GN=RPL31 OS=Perilla frutescens (Beefsteak mint) PE=2 SV=1	RecName: Full=60S ribosomal protein L31
c130847.graph_c1	1.543	0.206	0.0049074	-1.99582	down	--	--	Cellular Component: chloroplast inner membrane (GO:0009706);; Biological Process: chloroplast fission (GO:0010020);; Biological Process: regulation of barrier septum assembly (GO:0032955);; Molecular Function: identical protein binding (GO:0042802);; Molecular Function: ATPase binding (GO:0051117);;	--	Cell division topological specificity factor homolog, chloroplastic (Precursor) OS=Arabidopsis thaliana (Mouse-ear cress) PE=1 SV=1	PREDICTED: cell division topological specificity factor homolog, chloroplastic-like [Solanum lycopersicum]
c130859.graph_c0	188.209	30.519	2.28066e-07	-1.71904	down	--	--	--	--	Uncharacterized protein At5g39570 GN=At5g39570 OS=Arabidopsis thaliana (Mouse-ear cress) PE=1 SV=1	PREDICTED: uncharacterized protein At5g39570-like isoform 2 [Solanum lycopersicum]
c131020.graph_c0	3.355	0.392	0.00164537	-2.19422	down	--	--	Molecular Function: beta-1,4-mannosylglycoprotein 4-beta-N-acetylglucosaminyltransferase activity (GO:0003830);; Biological Process: protein N-linked glycosylation (GO:0006487);; Cellular Component: membrane (GO:0016020);;	K00737|4e-25|vvi:100254142|hypothetical protein LOC100254142	--	PREDICTED: beta-1,4-mannosyl-glycoprotein 4-beta-N-acetylglucosaminyltransferase-like isoform 1 [Solanum lycopersicum]
c131020.graph_c1	4.695	0.564	0.00221575	-2.14849	down	--	--	Molecular Function: beta-1,4-mannosylglycoprotein 4-beta-N-acetylglucosaminyltransferase activity (GO:0003830);; Cellular Component: Golgi apparatus (GO:0005794);; Biological Process: protein N-linked glycosylation (GO:0006487);; Cellular Component: membrane (GO:0016020);;	K00737|2e-82|vvi:100254142|hypothetical protein LOC100254142	--	PREDICTED: beta-1,4-mannosyl-glycoprotein 4-beta-N-acetylglucosaminyltransferase-like isoform 2 [Solanum lycopersicum]
c131038.graph_c0	4.614	0.043	2.09549e-08	-5.8398	down	--	--	--	--	--	hypothetical protein VITISV_019983 [Vitis vinifera]
c131045.graph_c0	2.498	0.25	0.000726173	-2.42393	down	[G]	Carbohydrate transport and metabolism	Molecular Function: transporter activity (GO:0005215);; Biological Process: transport (GO:0006810);; Cellular Component: integral component of membrane (GO:0016021);;	--	Probable aquaporin PIP1-2 OS=Oryza sativa subsp. japonica (Rice) PE=2 SV=3	X intrinsic protein [Ipomoea nil]
c131065.graph_c0	0.409	0.8	0.00391957	1.87064	up	--	--	--	--	--	TdcA1-ORF2 [Daucus carota]
c131122.graph_c0	19.614	1.954	1.12261e-09	-2.42181	down	[U]	Intracellular trafficking, secretion, and vesicular transport	Molecular Function: SNAP receptor activity (GO:0005484);; Cellular Component: trans-Golgi network (GO:0005802);; Biological Process: intracellular protein transport (GO:0006886);; Cellular Component: membrane (GO:0016020);; Biological Process: vesicle-mediated transport (GO:0016192);;	K08489|0.0|vvi:100259549|hypothetical protein LOC100259549	Syntaxin-43 GN=SYP43 OS=Arabidopsis thaliana (Mouse-ear cress) PE=2 SV=2	syntaxin [Nicotiana tabacum]
c131123.graph_c0	2.635	0.316	0.00222273	-2.15101	down	--	--	--	--	--	conserved hypothetical protein [Ricinus communis]
c131150.graph_c2	2.995	0.169	2.42552e-05	-3.24027	down	[O]	Posttranslational modification, protein turnover, chaperones	Molecular Function: threonine-type endopeptidase activity (GO:0004298);; Cellular Component: nucleus (GO:0005634);; Cellular Component: vacuolar membrane (GO:0005774);; Cellular Component: cytosol (GO:0005829);; Cellular Component: plasma membrane (GO:0005886);; Biological Process: gluconeogenesis (GO:0006094);; Biological Process: glycolysis (GO:0006096);; Biological Process: water transport (GO…	K02727|8e-75|vvi:100251722|hypothetical protein LOC100251722	Proteasome subunit alpha type-3 GN=PAG1 OS=Spinacia oleracea (Spinach) PE=2 SV=1	PREDICTED: proteasome subunit alpha type-3-like [Solanum lycopersicum]
c131175.graph_c0	3.771	0.245	0.0026554	-3.05653	down	--	--	Biological Process: lipid transport (GO:0006869);; Molecular Function: lipid binding (GO:0008289);; Cellular Component: plasmodesma (GO:0009506);; Cellular Component: chloroplast thylakoid membrane (GO:0009535);; Cellular Component: cytoplasmic membrane-bounded vesicle (GO:0016023);; Cellular Component: apoplast (GO:0048046);;	--	36.4 kDa proline-rich protein GN=TPRP-F1 OS=Solanum lycopersicum (Tomato) PE=2 SV=1	predicted protein [Populus trichocarpa]
c131191.graph_c0	11.451	1.423	0.00266	-2.09947	down	--	--	--	--	Extensin (Precursor) GN=HRGPNT3 OS=Nicotiana tabacum (Common tobacco) PE=2 SV=1	proline-rich, actin-associated protein Vrp1, putative [Aspergillus flavus NRRL3357]
c131196.graph_c1	22.285	3.718	0.00695305	-1.68067	down	[J]	Translation, ribosomal structure and biogenesis	Molecular Function: RNA binding (GO:0003723);; Molecular Function: structural constituent of ribosome (GO:0003735);; Cellular Component: nucleolus (GO:0005730);; Cellular Component: plasma membrane (GO:0005886);; Biological Process: translation (GO:0006412);; Cellular Component: cytosolic small ribosomal subunit (GO:0022627);;	K02958|5e-45|rcu:RCOM_0908990|40S ribosomal protein S15, putative	40S ribosomal protein S15 GN=OJ1046_F10.119 OS=Oryza sativa subsp. japonica (Rice) PE=2 SV=2	40S ribosomal protein S15, putative [Ricinus communis]
c131200.graph_c0	21.362	3.982	0.000813593	-1.5169	down	--	--	--	--	Zinc finger protein ZAT11 GN=ZAT11 OS=Arabidopsis thaliana (Mouse-ear cress) PE=2 SV=1	zinc finger DNA-binding protein [Catharanthus roseus]
c131288.graph_c0	5.412	0.303	1.06106e-05	-3.24393	down	--	--	Cellular Component: nucleus (GO:0005634);; Cellular Component: integral component of membrane (GO:0016021);;	--	--	predicted protein [Populus trichocarpa]
c131321.graph_c0	2.348	0.248	0.00474263	-2.35261	down	--	--	Molecular Function: calcium ion binding (GO:0005509);; Molecular Function: poly(U) RNA binding (GO:0008266);; Cellular Component: chloroplast thylakoid membrane (GO:0009535);; Cellular Component: chloroplast thylakoid lumen (GO:0009543);; Cellular Component: photosystem II oxygen evolving complex (GO:0009654);; Biological Process: photoinhibition (GO:0010205);; Biological Process: photosystem II …	K02716|2e-81|zma:100272890|hypothetical protein LOC100272890	Oxygen-evolving enhancer protein 1, chloroplastic (Precursor) GN=PSBO OS=Nicotiana tabacum (Common tobacco) PE=2 SV=1	PREDICTED: oxygen-evolving enhancer protein 1, chloroplastic-like isoform 2 [Brachypodium distachyon]
c131362.graph_c0	0.825	3.728	1.06912e-08	3.06634	up	--	--	--	--	--	PREDICTED: uncharacterized protein LOC101252852 isoform 2 [Solanum lycopersicum]
c131390.graph_c0	130.882	32.625	0.00118995	-1.10304	down	--	--	Molecular Function: structural constituent of ribosome (GO:0003735);; Biological Process: translation (GO:0006412);; Cellular Component: cytosolic large ribosomal subunit (GO:0022625);;	K02891|9e-72|rcu:RCOM_1178340|60S ribosomal protein L22, putative	60S ribosomal protein L22-2 GN=RPL22B OS=Arabidopsis thaliana (Mouse-ear cress) PE=2 SV=1	PREDICTED: 60S ribosomal protein L22-2-like [Solanum lycopersicum]
c131403.graph_c0	5.695	0.404	0.00166518	-2.90278	down	--	--	--	--	Putative late blight resistance protein homolog R1B-13 GN=R1B-13 OS=Solanum demissum (Wild potato) PE=3 SV=1	resistance protein PSH-RGH6 [Solanum tuberosum]
c131408.graph_c0	6.913	0.705	0.000741789	-2.38486	down	--	--	Molecular Function: monooxygenase activity (GO:0004497);; Molecular Function: oxidoreductase activity, acting on paired donors, with incorporation or reduction of molecular oxygen (GO:0016705);; Molecular Function: metal ion binding (GO:0046872);;	--	Cytochrome P450 93A1 GN=CYP93A1 OS=Glycine max (Soybean) PE=2 SV=1	cytochrome P450 CYP736A54 [Bupleurum chinense]
c131437.graph_c0	89.013	133.42	1.06607e-05	1.48736	up	--	--	--	--	--	PREDICTED: uncharacterized protein LOC101252652 isoform 2 [Solanum lycopersicum]
c131443.graph_c0	9.427	0.838	0.00203555	-2.59497	down	--	--	Biological Process: mitotic G2 phase (GO:0000085);; Biological Process: activation of MAPK activity (GO:0000187);; Molecular Function: MAP kinase kinase activity (GO:0004708);; Cellular Component: cytosol (GO:0005829);; Cellular Component: COP9 signalosome (GO:0008180);; Biological Process: photomorphogenesis (GO:0009640);; Biological Process: COP9 signalosome assembly (GO:0010387);; Biological P…	K12180|2e-22|vvi:100261627|hypothetical protein LOC100261627	COP9 signalosome complex subunit 7 OS=Arabidopsis thaliana (Mouse-ear cress) PE=1 SV=1	COP9 complex subunit 7a [Solanum chacoense]
c131449.graph_c0	17.517	2.56	3.32615e-07	-1.86794	down	[S]	Function unknown	Biological Process: karyogamy (GO:0000741);; Biological Process: pseudouridine synthesis (GO:0001522);; Molecular Function: RNA binding (GO:0003723);; Cellular Component: nucleus (GO:0005634);; Biological Process: embryo sac egg cell differentiation (GO:0009560);; Molecular Function: pseudouridine synthase activity (GO:0009982);;	--	--	PREDICTED: multisubstrate pseudouridine synthase 7-like [Solanum lycopersicum]
c131454.graph_c0	11.341	1.212	8.61462e-05	-2.32185	down	--	--	Biological Process: post-embryonic development (GO:0009791);; Biological Process: cellular process (GO:0009987);; Biological Process: single-organism developmental process (GO:0044767);; Biological Process: reproductive structure development (GO:0048608);;	--	Transcription factor bHLH79 GN=MRG21.2 OS=Arabidopsis thaliana (Mouse-ear cress) PE=2 SV=1	PREDICTED: transcription factor BPE-like [Solanum lycopersicum]
c131469.graph_c0	0.508	6.972	9.39238e-06	4.65957	up	--	--	Cellular Component: chloroplast (GO:0009507);; Biological Process: response to sucrose (GO:0009744);; Biological Process: response to fructose (GO:0009750);;	--	Stem-specific protein TSJT1 GN=TSJT1 OS=Nicotiana tabacum (Common tobacco) PE=2 SV=1	PREDICTED: stem-specific protein TSJT1-like [Solanum lycopersicum]
c131493.graph_c0	77.618	157.48	1.38854e-08	1.9315	up	--	--	Molecular Function: monooxygenase activity (GO:0004497);; Molecular Function: protein binding (GO:0005515);; Cellular Component: chloroplast (GO:0009507);; Biological Process: photorespiration (GO:0009853);; Molecular Function: ribulose-bisphosphate carboxylase activity (GO:0016984);; Biological Process: reductive pentose-phosphate cycle (GO:0019253);; Biological Process: oxidation-reduction proc…	K01602|4e-91|rcu:RCOM_1571640|Ribulose bisphosphate carboxylase small chain 1B, chloroplast precursor, putative (EC:4.1.1.39)	Ribulose bisphosphate carboxylase small chain 3, chloroplastic (Precursor) GN=RBCS-3 OS=Solanum tuberosum (Potato) PE=3 SV=1	putative ribulose bisphosphate carboxylase small subunit protein precursor [Nicotiana tabacum]
c131495.graph_c0	2.83	4.645	0.00852322	1.62109	up	--	--	--	--	--	hypothetical protein PRUPE_ppa017610mg [Prunus persica]
c131515.graph_c0	2.771	0.04	1.22616e-07	-5.21537	down	[C]	Energy production and conversion	Molecular Function: oxoglutarate dehydrogenase (succinyl-transferring) activity (GO:0004591);; Cellular Component: mitochondrion (GO:0005739);; Biological Process: tricarboxylic acid cycle (GO:0006099);; Molecular Function: zinc ion binding (GO:0008270);; Molecular Function: thiamine pyrophosphate binding (GO:0030976);; Biological Process: response to cadmium ion (GO:0046686);; Molecular Function…	--	--	unknown [Zea mays]
c131520.graph_c0	2.127	0.216	0.00074965	-2.39311	down	--	--	Cellular Component: mitochondrion (GO:0005739);; Cellular Component: plasma membrane (GO:0005886);; Biological Process: single-organism cellular process (GO:0044763);;	--	Myosin-2 GN=MDK4.10 OS=Arabidopsis thaliana (Mouse-ear cress) PE=2 SV=1	PREDICTED: myosin-J heavy chain-like [Solanum lycopersicum]
c131523.graph_c0	3.29	0.109	1.87467e-06	-4.00168	down	--	--	Molecular Function: microtubule motor activity (GO:0003777);; Molecular Function: ATP binding (GO:0005524);; Cellular Component: kinesin complex (GO:0005871);; Cellular Component: microtubule (GO:0005874);; Biological Process: microtubule-based movement (GO:0007018);; Molecular Function: microtubule binding (GO:0008017);; Molecular Function: zinc ion binding (GO:0008270);;	--	--	PREDICTED: uncharacterized protein LOC101259004 [Solanum lycopersicum]
c131568.graph_c0	8.152	1.18	0.00622543	-1.88021	down	--	--	--	--	--	hypothetical protein [Prunus persica]
c131594.graph_c0	12.554	1.452	6.40243e-07	-2.20974	down	[M]	Cell wall/membrane/envelope biogenesis	Cellular Component: mitochondrion (GO:0005739);; Cellular Component: chloroplast inner membrane (GO:0009706);; Biological Process: leaf development (GO:0048366);;	--	Formin-like protein 3 OS=Oryza sativa subsp. japonica (Rice) PE=2 SV=2	hypothetical protein PRUPE_ppa006132mg [Prunus persica]
c131599.graph_c0	5.024	0.062	4.04477e-09	-5.44588	down	[J]	Translation, ribosomal structure and biogenesis	Molecular Function: RNA binding (GO:0003723);; Cellular Component: cytoplasm (GO:0005737);; Biological Process: embryo development ending in seed dormancy (GO:0009793);; Biological Process: organ morphogenesis (GO:0009887);; Biological Process: flower development (GO:0009908);; Biological Process: shoot system morphogenesis (GO:0010016);; Biological Process: response to organic substance (GO:0010…	--	Protein argonaute 1 GN=AGO1 OS=Arabidopsis thaliana (Mouse-ear cress) PE=1 SV=1	PREDICTED: protein argonaute 5-like, partial [Cucumis sativus]
c131632.graph_c0	39.533	149.209	0.00195052	2.83381	up	--	--	--	--	Glu S.griseus protease inhibitor OS=Momordica charantia (Bitter gourd) PE=1 SV=1	Inhibitor of trypsin and hageman factor [Medicago truncatula]
c131705.graph_c0	11.673	1.395	0.000800573	-2.1612	down	--	--	Molecular Function: protein serine/threonine kinase activity (GO:0004674);; Molecular Function: ATP binding (GO:0005524);; Cellular Component: cytosol (GO:0005829);; Cellular Component: plasma membrane (GO:0005886);; Biological Process: protein phosphorylation (GO:0006468);; Biological Process: positive regulation of translation (GO:0045727);;	K08856|9e-41|vvi:100254141|hypothetical protein LOC100254141	--	PREDICTED: probable serine/threonine-protein kinase DDB_G0291350-like [Solanum lycopersicum]
c131727.graph_c0	43.99	6.039	1.35373e-06	-1.96396	down	--	--	Molecular Function: structural constituent of cytoskeleton (GO:0005200);; Molecular Function: ATP:ADP antiporter activity (GO:0005471);; Molecular Function: copper ion binding (GO:0005507);; Cellular Component: cell wall (GO:0005618);; Cellular Component: nucleolus (GO:0005730);; Cellular Component: mitochondrial inner membrane (GO:0005743);; Cellular Component: vacuolar membrane (GO:0005774);; C…	K05863|5e-97|vvi:100260298|similar to ADP,ATP carrier protein, mitochondrial	ADP,ATP carrier protein, mitochondrial (Precursor) GN=ANT OS=Solanum tuberosum (Potato) PE=2 SV=1	ADP/ATP translocator-like [Solanum tuberosum]
c131739.graph_c0	11.029	0.867	4.19265e-06	-2.77044	down	[LKJ]	--	Biological Process: Group II intron splicing (GO:0000373);; Molecular Function: nucleic acid binding (GO:0003676);; Molecular Function: ATP binding (GO:0005524);; Cellular Component: cell wall (GO:0005618);; Cellular Component: nucleolus (GO:0005730);; Cellular Component: mitochondrion (GO:0005739);; Molecular Function: ATP-dependent helicase activity (GO:0008026);; Biological Process: response t…	--	DEAD-box ATP-dependent RNA helicase 53 GN=RH53 OS=Arabidopsis thaliana (Mouse-ear cress) PE=2 SV=1	PREDICTED: DEAD-box ATP-dependent RNA helicase 53-like [Solanum lycopersicum]
c131750.graph_c1	33.44	4.39	6.10819e-08	-2.02746	down	[H]	Coenzyme transport and metabolism	Molecular Function: biotin synthase activity (GO:0004076);; Cellular Component: mitochondrion (GO:0005739);; Biological Process: acetyl-CoA metabolic process (GO:0006084);; Biological Process: microtubule nucleation (GO:0007020);; Molecular Function: zinc ion binding (GO:0008270);; Biological Process: biotin biosynthetic process (GO:0009102);; Biological Process: regulation of meristem growth (GO…	K01012|0.0|ath:AT2G43360|BIO2	Biotin synthase GN=T01O24.10 OS=Arabidopsis thaliana (Mouse-ear cress) PE=2 SV=1	Radical SAM superfamily protein [Theobroma cacao]
c131766.graph_c1	92.173	1.047	5.76681e-35	-5.56016	down	--	--	--	--	21 kDa protein (Precursor) OS=Daucus carota (Carrot) PE=2 SV=1	DC1.2-like [Capsicum annuum]
c131772.graph_c0	0.639	5.361	7.97939e-09	3.97116	up	--	--	--	--	Putative lipid-transfer protein DIR1 (Precursor) GN=DIR1 OS=Arabidopsis thaliana (Mouse-ear cress) PE=1 SV=1	PREDICTED: putative lipid-transfer protein DIR1-like [Vitis vinifera]
c131792.graph_c0	13.649	2.066	0.000142351	-1.82473	down	--	--	--	--	--	PREDICTED: uncharacterized protein LOC101245148 [Solanum lycopersicum]
c131817.graph_c0	17.906	1.098	8.45988e-07	-3.12184	down	--	--	Cellular Component: Golgi apparatus (GO:0005794);; Biological Process: intracellular protein transport (GO:0006886);; Molecular Function: protein transporter activity (GO:0008565);; Biological Process: vesicle-mediated transport (GO:0016192);; Cellular Component: clathrin adaptor complex (GO:0030131);;	K12391|3e-15|rcu:RCOM_0993500|AP-1 complex subunit gamma-2, putative	AP-1 complex subunit gamma-1 GN=GAMMA-ADR OS=Arabidopsis thaliana (Mouse-ear cress) PE=1 SV=1	PREDICTED: AP-1 complex subunit gamma-2-like, partial [Cicer arietinum]
c131823.graph_c0	42.348	1.948	2.46536e-11	-3.53339	down	--	--	Molecular Function: calcium ion binding (GO:0005509);; Biological Process: response to auxin (GO:0009733);; Biological Process: response to karrikin (GO:0080167);;	--	Calcium-binding protein PBP1 GN=F24B18.11 OS=Arabidopsis thaliana (Mouse-ear cress) PE=1 SV=1	PREDICTED: calcium-binding protein PBP1-like [Solanum lycopersicum]
c131823.graph_c1	20.902	0.62	4.28277e-10	-4.16493	down	--	--	--	--	--	PREDICTED: calcium-binding protein PBP1 [Vitis vinifera]
c131835.graph_c0	1.189	9.359	6.41056e-15	3.87452	up	--	--	Cellular Component: chloroplast (GO:0009507);; Cellular Component: membrane (GO:0016020);; Biological Process: cellular metabolic process (GO:0044237);;	--	--	PREDICTED: uncharacterized protein LOC101250560 [Solanum lycopersicum]
c131852.graph_c0	16.449	3.37	0.00391189	-1.38515	down	[T]	Signal transduction mechanisms	Cellular Component: plasma membrane (GO:0005886);; Biological Process: response to stress (GO:0006950);;	--	Universal stress protein A-like protein GN=At3g01520 OS=Arabidopsis thaliana (Mouse-ear cress) PE=1 SV=2	Hop-interacting protein THI141 [Solanum lycopersicum]
c131970.graph_c0	6.031	0.523	0.000231562	-2.6175	down	--	--	Cellular Component: nucleus (GO:0005634);;	--	--	predicted protein [Populus trichocarpa]
c132007.graph_c0	397.514	89.491	0.00655436	-1.24608	down	--	--	Molecular Function: translation initiation factor activity (GO:0003743);; Molecular Function: endoribonuclease activity (GO:0004521);; Cellular Component: nucleus (GO:0005634);; Cellular Component: cytosol (GO:0005829);; Biological Process: DNA methylation (GO:0006306);; Biological Process: methylation-dependent chromatin silencing (GO:0006346);; Biological Process: translational initiation (GO:0…	--	Protein argonaute 1 GN=AGO1 OS=Arabidopsis thaliana (Mouse-ear cress) PE=1 SV=1	AGO1-1, partial [Nicotiana benthamiana]
c132037.graph_c0	1.315	2.895	5.04175e-05	2.04712	up	--	--	Biological Process: DNA metabolic process (GO:0006259);;	--	--	Helicase-like protein [Medicago truncatula]
c132058.graph_c0	23.988	4.088	0.000897646	-1.64863	down	--	--	Cellular Component: cytosol (GO:0005829);; Biological Process: translational initiation (GO:0006413);; Cellular Component: translation preinitiation complex (GO:0070993);;	K03251|1e-49|vvi:100255554|similar to eukaryotic translation initiation factor 3 subunit 7, putative / eIF-3 zeta, putative / eIF3d, putative	Eukaryotic translation initiation factor 3 subunit D GN=TIF3D1 OS=Arabidopsis thaliana (Mouse-ear cress) PE=1 SV=1	PREDICTED: eukaryotic translation initiation factor 3 subunit D-like isoform 1 [Solanum lycopersicum]
c132084.graph_c0	1.578	2.787	0.00644555	1.7189	up	--	--	Cellular Component: cytoplasm (GO:0005737);; Cellular Component: plasma membrane (GO:0005886);;	--	DeSI-like protein At4g17486 GN=At4g17486 OS=Arabidopsis thaliana (Mouse-ear cress) PE=2 SV=1	hypothetical protein PRUPE_ppa010937mg [Prunus persica]
c132108.graph_c0	5.979	1.03	0.00150376	-1.63825	down	[R]	General function prediction only	Biological Process: cytokinesis by cell plate formation (GO:0000911);; Molecular Function: histone acetyltransferase activity (GO:0004402);; Molecular Function: protein binding (GO:0005515);; Cellular Component: nucleus (GO:0005634);; Cellular Component: cytosol (GO:0005829);; Biological Process: DNA replication (GO:0006260);; Biological Process: DNA methylation (GO:0006306);; Biological Process:…	K10752|0.0|vvi:100265787|hypothetical protein LOC100265787	WD-40 repeat-containing protein MSI2 GN=MSI2 OS=Arabidopsis thaliana (Mouse-ear cress) PE=2 SV=1	PREDICTED: WD-40 repeat-containing protein MSI2-like [Solanum lycopersicum]
c132142.graph_c0	11.168	2.261	0.0042954	-1.40165	down	--	--	--	--	Putative late blight resistance protein homolog R1B-14 GN=R1B-14 OS=Solanum demissum (Wild potato) PE=3 SV=1	PREDICTED: putative late blight resistance protein homolog R1B-12-like [Solanum lycopersicum]
c132148.graph_c1	21.351	1.53	2.08371e-08	-2.90089	down	--	--	Cellular Component: endosome (GO:0005768);; Cellular Component: Golgi apparatus (GO:0005794);; Cellular Component: trans-Golgi network (GO:0005802);; Cellular Component: plasma membrane (GO:0005886);; Biological Process: protein glycosylation (GO:0006486);; Biological Process: purine nucleobase transport (GO:0006863);; Biological Process: membrane fusion (GO:0006944);; Cellular Component: integra…	--	Uncharacterized membrane protein At1g06890 GN=At1g06890 OS=Arabidopsis thaliana (Mouse-ear cress) PE=1 SV=1	Nodulin MtN21 /EamA-like transporter family protein isoform 3 [Theobroma cacao]
c132152.graph_c0	6.145	0	3.96065e-09	#NAME?	down	--	--	--	--	--	predicted protein [Populus trichocarpa]
c132153.graph_c0	29.396	1.857	1.79587e-09	-3.07617	down	--	--	Molecular Function: ATP binding (GO:0005524);; Cellular Component: plasma membrane (GO:0005886);; Biological Process: ATP catabolic process (GO:0006200);; Biological Process: ATP biosynthetic process (GO:0006754);; Molecular Function: hydrogen-exporting ATPase activity, phosphorylative mechanism (GO:0008553);; Biological Process: proton transport (GO:0015992);; Cellular Component: integral compon…	K01535|2e-61|rcu:RCOM_0918380|H(\+)-transporting atpase plant/fungi plasma membrane type, putative (EC:3.6.3.6)	Plasma membrane ATPase 4 GN=PMA4 OS=Nicotiana plumbaginifolia (Leadwort-leaved tobacco) PE=1 SV=1	Plasma membrane ATPase 4 isoform 2 [Theobroma cacao]
c132159.graph_c0	12.084	12.924	0.00488738	1.00084	up	[R]	General function prediction only	Molecular Function: protein kinase activity (GO:0004672);; Molecular Function: ATP binding (GO:0005524);; Cellular Component: mitochondrion (GO:0005739);; Cellular Component: plasma membrane (GO:0005886);; Biological Process: protein phosphorylation (GO:0006468);; Cellular Component: plastoglobule (GO:0010287);; Biological Process: chlorophyll catabolic process (GO:0015996);; Biological Process: …	--	Uncharacterized aarF domain-containing protein kinase At4g31390, chloroplastic (Precursor) GN=At4g31390 OS=Arabidopsis thaliana (Mouse-ear cress) PE=1 SV=1	PREDICTED: uncharacterized aarF domain-containing protein kinase At4g31390, chloroplastic-like [Solanum lycopersicum]
c132175.graph_c0	0.195	2.191	0.00919611	4.39699	up	--	--	Cellular Component: integral component of peroxisomal membrane (GO:0005779);; Biological Process: pentose-phosphate shunt (GO:0006098);; Biological Process: peroxisome fission (GO:0016559);; Molecular Function: identical protein binding (GO:0042802);;	--	Peroxisomal membrane protein 11-4 OS=Oryza sativa subsp. japonica (Rice) PE=2 SV=2	PREDICTED: peroxisomal membrane protein 11-4-like [Solanum lycopersicum]
c132220.graph_c0	35.184	48.263	4.83444e-05	1.35714	up	--	--	--	--	Methyl-CpG-binding domain-containing protein 10 GN=MBD10 OS=Arabidopsis thaliana (Mouse-ear cress) PE=1 SV=1	hypothetical protein PRUPE_ppa008789mg [Prunus persica]
c132232.graph_c2	2.703	0.093	1.8084e-06	-3.94361	down	[C]	Energy production and conversion	Molecular Function: nucleotide binding (GO:0000166);; Molecular Function: ATP citrate synthase activity (GO:0003878);; Molecular Function: succinate-CoA ligase (ADP-forming) activity (GO:0004775);; Cellular Component: cytosol (GO:0005829);; Cellular Component: plasma membrane (GO:0005886);; Biological Process: acetyl-CoA biosynthetic process (GO:0006085);; Cellular Component: citrate lyase comple…	K01648|4e-63|zma:100381760|pco065117	ATP-citrate synthase beta chain protein 2 GN=ACLB-2 OS=Arabidopsis thaliana (Mouse-ear cress) PE=1 SV=1	ATP-citrate lyase subunit B [Arabidopsis thaliana]
c132249.graph_c0	16.743	1.886	3.08093e-05	-2.24348	down	--	--	Cellular Component: proteasome complex (GO:0000502);; Cellular Component: nucleus (GO:0005634);; Cellular Component: plasma membrane (GO:0005886);; Molecular Function: enzyme regulator activity (GO:0030234);; Biological Process: regulation of protein catabolic process (GO:0042176);; Biological Process: regulation of catalytic activity (GO:0050790);;	K03033|4e-38|vvi:100264130|hypothetical protein LOC100264130	Probable 26S proteasome non-ATPase regulatory subunit 3 GN=21D7 OS=Nicotiana tabacum (Common tobacco) PE=2 SV=1	PREDICTED: probable 26S proteasome non-ATPase regulatory subunit 3-like [Cucumis sativus]
c132273.graph_c0	12.236	1.385	1.32797e-05	-2.24181	down	[S]	Function unknown	Molecular Function: structural molecule activity (GO:0005198);; Cellular Component: chloroplast stroma (GO:0009570);; Biological Process: iron-sulfur cluster assembly (GO:0016226);; Biological Process: hydrogen peroxide catabolic process (GO:0042744);; Molecular Function: iron-sulfur cluster binding (GO:0051536);;	K13628|3e-81|vvi:100249101|hypothetical protein LOC100249101	Iron-sulfur assembly protein IscA, chloroplastic (Precursor) GN=ISCA OS=Arabidopsis thaliana (Mouse-ear cress) PE=2 SV=2	PREDICTED: iron-sulfur assembly protein IscA, chloroplastic-like [Solanum lycopersicum]
c132288.graph_c0	2.79	0.397	0.00602058	-1.91616	down	--	--	Cellular Component: nucleus (GO:0005634);;	--	--	PREDICTED: uncharacterized protein LOC100250289 [Vitis vinifera]
c132295.graph_c0	13.981	2.207	3.86466e-05	-1.75879	down	[LKJ]	--	Biological Process: karyogamy (GO:0000741);; Biological Process: RNA methylation (GO:0001510);; Biological Process: embryo sac egg cell differentiation (GO:0009560);;	--	DEAD-box ATP-dependent RNA helicase 5 GN=RH5 OS=Arabidopsis thaliana (Mouse-ear cress) PE=1 SV=1	PREDICTED: uncharacterized protein LOC101253955 [Solanum lycopersicum]
c132301.graph_c0	3.239	0.283	0.00012441	-2.6139	down	--	--	Molecular Function: metal ion binding (GO:0046872);;	--	--	PREDICTED: uncharacterized protein LOC101249456 [Solanum lycopersicum]
c132308.graph_c0	11.898	0.255	5.30484e-06	-4.64716	down	--	--	Cellular Component: cytoplasm (GO:0005737);; Biological Process: L-phenylalanine catabolic process (GO:0006559);; Biological Process: cinnamic acid biosynthetic process (GO:0009800);; Molecular Function: phenylalanine ammonia-lyase activity (GO:0045548);;	K10775|1e-121|vvi:100241377|hypothetical protein LOC100241377	Phenylalanine ammonia-lyase GN=PAL OS=Ipomoea batatas (Sweet potato) PE=2 SV=1	phenylalanine ammonia-lyase [Glehnia littoralis]
c132346.graph_c0	22.561	5.128	0.00735622	-1.23747	down	[K]	Transcription	Molecular Function: nucleic acid binding (GO:0003676);; Cellular Component: nucleolus (GO:0005730);; Biological Process: RNA processing (GO:0006396);; Cellular Component: ribonucleoprotein complex (GO:0030529);;	K11098|1e-50|vvi:100263985|similar to Os11g0657300	Probable small nuclear ribonucleoprotein F GN=At4g30220 OS=Arabidopsis thaliana (Mouse-ear cress) PE=2 SV=1	PREDICTED: probable small nuclear ribonucleoprotein F [Glycine max]
c132351.graph_c0	27.34	3.908	1.66264e-07	-1.9066	down	[S]	Function unknown	Cellular Component: endoplasmic reticulum (GO:0005783);; Cellular Component: Golgi apparatus (GO:0005794);;	--	Uncharacterized membrane protein At4g09580 GN=At4g09580 OS=Arabidopsis thaliana (Mouse-ear cress) PE=1 SV=1	PREDICTED: uncharacterized membrane protein At4g09580-like [Solanum lycopersicum]
c132354.graph_c0	47.965	11.454	0.00413153	-1.15814	down	--	--	Molecular Function: protein binding (GO:0005515);; Cellular Component: plant-type cell wall (GO:0009505);; Cellular Component: plasmodesma (GO:0009506);; Biological Process: cellular component biogenesis (GO:0044085);; Biological Process: plant-type cell wall organization or biogenesis (GO:0071669);;	--	Leucine-rich repeat extensin-like protein 3 (Precursor) GN=LRX3 OS=Arabidopsis thaliana (Mouse-ear cress) PE=1 SV=1	PREDICTED: leucine-rich repeat extensin-like protein 3-like [Brachypodium distachyon]
c132479.graph_c0	16.637	2.819	2.06122e-06	-1.65292	down	[D]	Cell cycle control, cell division, chromosome partitioning	Cellular Component: condensin complex (GO:0000796);; Biological Process: cytokinesis by cell plate formation (GO:0000911);; Molecular Function: transporter activity (GO:0005215);; Molecular Function: ATP binding (GO:0005524);; Cellular Component: nucleus (GO:0005634);; Biological Process: DNA replication initiation (GO:0006270);; Biological Process: regulation of DNA replication (GO:0006275);; Bi…	K06674|0.0|vvi:100245029|hypothetical protein LOC100245029	Structural maintenance of chromosomes protein 2-1 OS=Arabidopsis thaliana (Mouse-ear cress) PE=2 SV=2	PREDICTED: structural maintenance of chromosomes protein 2-1-like [Solanum lycopersicum]
c132493.graph_c0	44.157	8.922	3.26755e-05	-1.40575	down	[I]	Lipid transport and metabolism	Biological Process: polysaccharide biosynthetic process (GO:0000271);; Molecular Function: acetyl-CoA carboxylase activity (GO:0003989);; Molecular Function: biotin carboxylase activity (GO:0004075);; Molecular Function: ATP binding (GO:0005524);; Biological Process: acetyl-CoA metabolic process (GO:0006084);; Biological Process: fatty acid biosynthetic process (GO:0006633);; Cellular Component: …	K01961|0.0|vvi:100251795|hypothetical protein LOC100251795	Biotin carboxylase 2, chloroplastic (Precursor) GN=POPTRDRAFT_673504 OS=Populus trichocarpa (Western balsam poplar) PE=2 SV=1	acetyl-CoA carboxylase [Nicotiana tabacum]
c132554.graph_c0	48.411	1.943	3.06707e-07	-3.7287	down	[P]	Inorganic ion transport and metabolism	Molecular Function: carbonate dehydratase activity (GO:0004089);; Molecular Function: zinc ion binding (GO:0008270);; Cellular Component: chloroplast (GO:0009507);; Biological Process: carbon utilization (GO:0015976);; Biological Process: methylglyoxal catabolic process to D-lactate (GO:0019243);;	K01673|1e-104|vvi:100263997|hypothetical protein LOC100263997	Carbonic anhydrase 2, chloroplastic GN=T9L3_40 OS=Arabidopsis thaliana (Mouse-ear cress) PE=1 SV=2	hypothetical protein PRUPE_ppa008903mg [Prunus persica]
c132554.graph_c1	21.003	0.721	5.02373e-11	-3.95571	down	--	--	--	K01673|1e-07|vvi:100263997|hypothetical protein LOC100263997	--	PREDICTED: carbonic anhydrase, chloroplastic-like isoform 1 [Solanum lycopersicum]
c132626.graph_c0	3.541	0.027	5.29785e-09	-6.10675	down	--	--	--	--	Ankyrin repeat-containing protein At3g12360 GN=At3g12360 OS=Arabidopsis thaliana (Mouse-ear cress) PE=2 SV=1	PREDICTED: ankyrin repeat-containing protein At5g02620-like isoform 2 [Solanum lycopersicum]
c132636.graph_c0	12.637	21.482	0.000163317	1.66871	up	[O]	Posttranslational modification, protein turnover, chaperones	Molecular Function: catalytic activity (GO:0003824);; Biological Process: response to stress (GO:0006950);; Cellular Component: chloroplast (GO:0009507);; Biological Process: response to abiotic stimulus (GO:0009628);; Biological Process: response to inorganic substance (GO:0010035);;	--	Probable glutathione S-transferase parA GN=PARA OS=Nicotiana tabacum (Common tobacco) PE=2 SV=1	PREDICTED: glutathione S-transferase U25-like [Solanum lycopersicum]
c132636.graph_c1	2.316	6.124	0.000285034	2.2976	up	[O]	Posttranslational modification, protein turnover, chaperones	Molecular Function: glutathione transferase activity (GO:0004364);; Molecular Function: lactoylglutathione lyase activity (GO:0004462);;	--	Glutathione S-transferase 3 GN=GST3 OS=Glycine max (Soybean) PE=1 SV=1	glutathione s-transferase, putative [Ricinus communis]
c132663.graph_c0	18.344	2.151	8.59939e-07	-2.18542	down	--	--	Cellular Component: mitochondrial respiratory chain complex I (GO:0005747);;	K03952|1e-60|vvi:100266511|hypothetical protein LOC100266511	NADH dehydrogenase [ubiquinone] 1 alpha subcomplex subunit 8-B GN=At5g18800 OS=Arabidopsis thaliana (Mouse-ear cress) PE=2 SV=1	PREDICTED: NADH dehydrogenase [ubiquinone] 1 alpha subcomplex subunit 8-B isoform 2 [Vitis vinifera]
c132744.graph_c0	65.869	11.5	7.64648e-05	-1.61021	down	[J]	Translation, ribosomal structure and biogenesis	Molecular Function: structural constituent of ribosome (GO:0003735);; Biological Process: translation (GO:0006412);; Cellular Component: cytosolic large ribosomal subunit (GO:0022625);;	K02921|6e-32|vvi:100254103|similar to protein synthesis initiation factor-like	60S ribosomal protein L37a GN=RPL37A OS=Gossypium hirsutum (Upland cotton) PE=3 SV=1	unknown [Glycine max]
c132763.graph_c0	81.623	12.771	2.39385e-07	-1.776	down	[O]	Posttranslational modification, protein turnover, chaperones	Biological Process: protein folding (GO:0006457);; Biological Process: intracellular protein transport (GO:0006886);; Biological Process: response to heat (GO:0009408);; Biological Process: response to high light intensity (GO:0009644);; Cellular Component: clathrin vesicle coat (GO:0030125);; Biological Process: response to endoplasmic reticulum stress (GO:0034976);; Biological Process: response…	--	Coatomer subunit zeta-1 GN=At1g60970 OS=Arabidopsis thaliana (Mouse-ear cress) PE=2 SV=1	PREDICTED: coatomer subunit zeta-1-like isoform 1 [Vitis vinifera]
c132774.graph_c0	7.299	1.137	0.00806355	-1.77445	down	--	--	Cellular Component: cytosol (GO:0005829);; Biological Process: regulation of Rab GTPase activity (GO:0032313);;	--	--	RabGAP/TBC domain-containing protein isoform 1 [Theobroma cacao]
c132789.graph_c0	1.486	2.925	0.00401726	1.8693	up	--	--	Biological Process: N-terminal protein myristoylation (GO:0006499);; Biological Process: amino acid transport (GO:0006865);; Biological Process: response to chitin (GO:0010200);;	--	Cell number regulator 8 GN=CNR8 OS=Zea mays (Maize) PE=2 SV=1	PREDICTED: cell number regulator 8-like [Solanum lycopersicum]
c132792.graph_c0	247.325	63.669	0.00176696	-1.05455	down	[J]	Translation, ribosomal structure and biogenesis	Molecular Function: structural constituent of ribosome (GO:0003735);; Cellular Component: nucleus (GO:0005634);; Biological Process: translation (GO:0006412);; Biological Process: response to salt stress (GO:0009651);; Cellular Component: cytosolic small ribosomal subunit (GO:0022627);; Biological Process: response to cadmium ion (GO:0046686);;	K02951|2e-80|vvi:100255187|hypothetical protein LOC100255187	40S ribosomal protein S12 GN=RPS12 OS=Hordeum vulgare (Barley) PE=1 SV=1	PREDICTED: 40S ribosomal protein S12-like isoform 1 [Solanum lycopersicum]
c132810.graph_c0	24.626	38.638	3.29807e-05	1.55273	up	--	--	Cellular Component: mitochondrial inner membrane (GO:0005743);; Cellular Component: vacuolar membrane (GO:0005774);; Cellular Component: plasma membrane (GO:0005886);; Biological Process: glycolysis (GO:0006096);; Biological Process: postreplication repair (GO:0006301);; Biological Process: mitochondrial pyruvate transport (GO:0006850);; Biological Process: aerobic respiration (GO:0009060);; Biol…	--	--	PREDICTED: mitochondrial pyruvate carrier 1-like isoform 1 [Solanum lycopersicum]
c132813.graph_c0	3.543	0.264	0.000120162	-2.84411	down	[J]	Translation, ribosomal structure and biogenesis	Molecular Function: structural constituent of ribosome (GO:0003735);; Cellular Component: cell wall (GO:0005618);; Cellular Component: nucleolus (GO:0005730);; Cellular Component: vacuole (GO:0005773);; Biological Process: translation (GO:0006412);; Cellular Component: plasmodesma (GO:0009506);; Cellular Component: membrane (GO:0016020);; Cellular Component: cytosolic small ribosomal subunit (GO:…	K02966|1e-83|pop:POPTR_556400|hypothetical protein	40S ribosomal protein S19-3 GN=RPS19C OS=Arabidopsis thaliana (Mouse-ear cress) PE=2 SV=1	uncharacterized protein LOC100305587 [Glycine max]
c132819.graph_c0	1.873	8.711	3.73168e-09	3.11968	up	--	--	--	--	--	PREDICTED: uncharacterized protein LOC101252852 isoform 2 [Solanum lycopersicum]
c132823.graph_c0	33.53	7.857	0.00744468	-1.1904	down	--	--	Molecular Function: structural molecule activity (GO:0005198);; Biological Process: intracellular protein transport (GO:0006886);; Biological Process: vesicle-mediated transport (GO:0016192);; Cellular Component: clathrin coat of trans-Golgi network vesicle (GO:0030130);; Cellular Component: clathrin coat of coated pit (GO:0030132);;	K04646|1e-133|vvi:100251869|hypothetical protein LOC100251869	Clathrin heavy chain 2 OS=Oryza sativa subsp. japonica (Rice) PE=2 SV=1	hypothetical protein M569_04026, partial [Genlisea aurea]
c132837.graph_c0	111.433	193.814	4.47629e-07	1.70207	up	[R]	General function prediction only	Molecular Function: translation elongation factor activity (GO:0003746);; Cellular Component: nucleus (GO:0005634);; Biological Process: regulation of transcription, DNA-templated (GO:0006355);; Biological Process: translational elongation (GO:0006414);; Molecular Function: metal ion binding (GO:0046872);;	--	Transcription elongation factor 1 homolog OS=Oryza sativa subsp. japonica (Rice) PE=3 SV=1	hypothetical protein PRUPE_ppa014035mg [Prunus persica]
c132847.graph_c0	74.022	6.449	2.8228e-13	-2.6149	down	[C]	Energy production and conversion	Molecular Function: iron ion binding (GO:0005506);; Cellular Component: mitochondrial inner membrane (GO:0005743);; Molecular Function: electron carrier activity (GO:0009055);; Cellular Component: integral component of membrane (GO:0016021);; Molecular Function: heme binding (GO:0020037);; Biological Process: electron transport chain (GO:0022900);; Cellular Component: respiratory chain (GO:007046…	K00413|1e-140|rcu:RCOM_0897640|cytochrome C1, putative	Cytochrome c1-1, heme protein, mitochondrial (Precursor) GN=CYCL OS=Solanum tuberosum (Potato) PE=2 SV=1	uncharacterized protein LOC100777056 [Glycine max]
c132847.graph_c1	42.371	3.045	3.3536e-09	-2.89323	down	--	--	Molecular Function: protein binding (GO:0005515);; Cellular Component: mitochondrial respiratory chain complex III (GO:0005750);; Cellular Component: vacuole (GO:0005773);; Biological Process: glucose catabolic process (GO:0006007);; Biological Process: ubiquitin-dependent protein catabolic process (GO:0006511);; Biological Process: phosphate-containing compound metabolic process (GO:0006796);; B…	K00413|4e-47|vvi:100250724|hypothetical protein LOC100250724	Cytochrome c1-1, heme protein, mitochondrial (Precursor) GN=CYCL OS=Solanum tuberosum (Potato) PE=2 SV=1	PREDICTED: cytochrome c1-1, heme protein, mitochondrial-like [Solanum lycopersicum]
c132853.graph_c1	3.477	0.045	9.05871e-08	-5.354	down	[TZDR]	--	Cellular Component: plasma membrane (GO:0005886);;	K13448|1e-43|vvi:100264151|hypothetical protein LOC100264151	Probable calcium-binding protein CML36 GN=CML36 OS=Arabidopsis thaliana (Mouse-ear cress) PE=2 SV=1	PREDICTED: probable calcium-binding protein CML35 [Vitis vinifera]
c132854.graph_c0	0.372	3.266	1.46521e-09	4.02919	up	[RTKL]	--	Molecular Function: protein serine/threonine kinase activity (GO:0004674);; Molecular Function: ATP binding (GO:0005524);; Biological Process: protein phosphorylation (GO:0006468);;	--	Probable receptor-like protein kinase At5g39020 (Precursor) GN=At5g39020 OS=Arabidopsis thaliana (Mouse-ear cress) PE=2 SV=1	hypothetical protein VITISV_039936 [Vitis vinifera]
c132858.graph_c0	1.001	4.076	8.86333e-06	2.92595	up	--	--	--	--	--	Ankyrin repeat family protein [Theobroma cacao]
c132861.graph_c0	431.665	29.652	1.69898e-10	-2.95351	down	[G]	Carbohydrate transport and metabolism	--	--	Glycine-rich cell wall structural protein 1.0 (Precursor) OS=Phaseolus vulgaris (Kidney bean) PE=2 SV=1	PREDICTED: uncharacterized protein LOC101244606 [Solanum lycopersicum]
c132867.graph_c0	194.349	31.937	2.50329e-07	-1.70431	down	[J]	Translation, ribosomal structure and biogenesis	Molecular Function: structural constituent of ribosome (GO:0003735);; Cellular Component: nucleus (GO:0005634);; Cellular Component: plasma membrane (GO:0005886);; Biological Process: translational elongation (GO:0006414);; Cellular Component: cytosolic ribosome (GO:0022626);;	--	60S acidic ribosomal protein P3 OS=Oryza sativa subsp. japonica (Rice) PE=2 SV=3	hypothetical protein VITISV_010073 [Vitis vinifera]
c132877.graph_c0	41.457	1.432	7.40577e-07	-3.95967	down	--	--	Cellular Component: intracellular (GO:0005622);; Biological Process: cellular protein modification process (GO:0006464);; Biological Process: ubiquitin-dependent protein catabolic process (GO:0006511);;	--	Ubiquitin (Precursor; Fragment) OS=Hordeum vulgare (Barley) PE=2 SV=1	polyubiquitin [Citrus sinensis]
c132898.graph_c0	9.779	1.441	0.000942037	-1.86299	down	--	--	Cellular Component: nucleus (GO:0005634);; Biological Process: ceramide metabolic process (GO:0006672);; Biological Process: embryo development ending in seed dormancy (GO:0009793);; Cellular Component: integral component of membrane (GO:0016021);; Molecular Function: transferase activity, transferring glycosyl groups (GO:0016757);; Biological Process: response to cadmium ion (GO:0046686);;	--	--	conserved hypothetical protein [Ricinus communis]
c132910.graph_c0	23.814	63.37	1.0787e-10	2.31473	up	[EH]	--	Biological Process: branched-chain amino acid metabolic process (GO:0009081);; Biological Process: toxin catabolic process (GO:0009407);; Cellular Component: chloroplast stroma (GO:0009570);; Biological Process: second-messenger-mediated signaling (GO:0019932);; Molecular Function: L-leucine transaminase activity (GO:0052654);; Molecular Function: L-valine transaminase activity (GO:0052655);; Mol…	K00826|1e-107|rcu:RCOM_0858990|branched-chain amino acid aminotransferase, putative (EC:2.6.1.42)	Branched-chain-amino-acid aminotransferase 5, chloroplastic (Precursor) GN=BCAT5 OS=Arabidopsis thaliana (Mouse-ear cress) PE=1 SV=1	branched-chain aminotransferase [Nicotiana benthamiana]
c132910.graph_c1	18.937	44.006	7.09369e-05	2.12186	up	--	--	Molecular Function: branched-chain-amino-acid transaminase activity (GO:0004084);; Biological Process: cellular metabolic process (GO:0044237);; Biological Process: single-organism metabolic process (GO:0044710);;	--	Branched-chain-amino-acid aminotransferase 3, chloroplastic (Precursor) GN=BCAT3 OS=Arabidopsis thaliana (Mouse-ear cress) PE=1 SV=1	branched-chain aminotransferase [Nicotiana benthamiana]
c132924.graph_c0	1.544	7.826	3.19065e-10	3.26033	up	--	--	--	--	Putative late blight resistance protein homolog R1B-13 GN=R1B-13 OS=Solanum demissum (Wild potato) PE=3 SV=1	PREDICTED: putative late blight resistance protein homolog R1A-10-like [Solanum lycopersicum]
c132943.graph_c0	5.125	0.619	0.00260617	-2.14928	down	--	--	Cellular Component: cytoplasm (GO:0005737);; Biological Process: embryo development ending in seed dormancy (GO:0009793);; Molecular Function: kinase activity (GO:0016301);; Biological Process: phosphorylation (GO:0016310);; Molecular Function: phosphotransferase activity, alcohol group as acceptor (GO:0016773);; Biological Process: glycerophospholipid biosynthetic process (GO:0046474);;	K00894|5e-51|vvi:100256116|hypothetical protein LOC100256116	--	PREDICTED: probable ethanolamine kinase A [Vitis vinifera]
c132949.graph_c0	0.096	2.409	5.49878e-07	5.54803	up	--	--	--	--	Leucine-rich repeat extensin-like protein 5 (Precursor) GN=LRX5 OS=Arabidopsis thaliana (Mouse-ear cress) PE=2 SV=2	Flo11p [Saccharomyces cerevisiae S288c]
c132953.graph_c0	10.559	0.705	3.77046e-05	-2.99279	down	--	--	Molecular Function: ATP binding (GO:0005524);; Cellular Component: mitochondrion (GO:0005739);; Biological Process: protein folding (GO:0006457);; Biological Process: response to stress (GO:0006950);; Molecular Function: unfolded protein binding (GO:0051082);;	K04043|5e-11|vvi:100250929|similar to Heat shock 70 kDa protein, mitochondrial	Heat shock 70 kDa protein, mitochondrial (Precursor) GN=HSP68 OS=Solanum tuberosum (Potato) PE=1 SV=1	PREDICTED: heat shock 70 kDa protein, mitochondrial-like [Cicer arietinum]
c132953.graph_c1	47.472	5.734	6.431e-09	-2.14886	down	[O]	Posttranslational modification, protein turnover, chaperones	Molecular Function: ATP binding (GO:0005524);; Cellular Component: cell wall (GO:0005618);; Cellular Component: mitochondrion (GO:0005739);; Cellular Component: plasma membrane (GO:0005886);; Biological Process: protein folding (GO:0006457);; Biological Process: response to heat (GO:0009408);; Cellular Component: chloroplast (GO:0009507);; Biological Process: response to virus (GO:0009615);; Biol…	--	Heat shock 70 kDa protein, mitochondrial (Precursor) OS=Phaseolus vulgaris (Kidney bean) PE=1 SV=1	HSP68=68 kda heat-stress DnaK homolog [Lycopersicon peruvianum=tomatoes, Peptide Mitochondrial Partial, 580 aa]
c132974.graph_c0	8.077	0.33	7.22041e-15	-3.70323	down	--	--	Cellular Component: protein phosphatase type 2A complex (GO:0000159);; Biological Process: signal transduction (GO:0007165);; Molecular Function: protein phosphatase type 2A regulator activity (GO:0008601);;	K11584|0.0|rcu:RCOM_0804590|protein phosphatase 2a, regulatory subunit, putative	Serine/threonine protein phosphatase 2A 57 kDa regulatory subunit B&apos; iota isoform GN=B&apos;IOTA OS=Arabidopsis thaliana (Mouse-ear cress) PE=2 SV=1	PREDICTED: serine/threonine protein phosphatase 2A 57 kDa regulatory subunit B&apos; iota isoform-like [Solanum lycopersicum]
c132979.graph_c0	15.675	1.159	3.39475e-06	-2.84865	down	--	--	Biological Process: activation of MAPKK activity (GO:0000186);; Molecular Function: MAP kinase kinase kinase activity (GO:0004709);; Molecular Function: ATP binding (GO:0005524);; Cellular Component: plasma membrane (GO:0005886);;	--	Probable LRR receptor-like serine/threonine-protein kinase At1g56130 (Precursor) GN=At1g56130 OS=Arabidopsis thaliana (Mouse-ear cress) PE=1 SV=2	PREDICTED: probable LRR receptor-like serine/threonine-protein kinase At1g56130-like [Solanum lycopersicum]
c132989.graph_c0	127.717	185.047	0.00215841	1.43279	up	--	--	Cellular Component: endoplasmic reticulum (GO:0005783);; Cellular Component: Golgi apparatus (GO:0005794);; Biological Process: protein folding (GO:0006457);; Biological Process: response to heat (GO:0009408);; Biological Process: systemic acquired resistance (GO:0009627);; Biological Process: response to high light intensity (GO:0009644);; Biological Process: response to endoplasmic reticulum st…	--	--	ORF; able to induce HR-like lesions [Nicotiana tabacum]
c133008.graph_c0	20.599	2.516	0.000404877	-2.13665	down	--	--	Cellular Component: plastid (GO:0009536);;	--	Sulfated surface glycoprotein 185 (Precursor) OS=Volvox carteri (Green alga) PE=1 SV=1	predicted protein [Populus trichocarpa]
c133010.graph_c0	505.205	18.651	8.89434e-27	-3.86131	down	[O]	Posttranslational modification, protein turnover, chaperones	Molecular Function: protease binding (GO:0002020);; Molecular Function: ATP binding (GO:0005524);; Cellular Component: cell wall (GO:0005618);; Cellular Component: nucleolus (GO:0005730);; Cellular Component: vacuolar membrane (GO:0005774);; Cellular Component: Golgi apparatus (GO:0005794);; Cellular Component: plasma membrane (GO:0005886);; Biological Process: gluconeogenesis (GO:0006094);; Biol…	K03283|1e-124|sbi:SORBI_08g018750|hypothetical protein	Heat shock cognate 70 kDa protein 2 GN=HSC-2 OS=Solanum lycopersicum (Tomato) PE=1 SV=1	TPA: heat shock protein70-4 [Zea mays]
c133022.graph_c2	2.724	0.431	0.00672325	-1.76326	down	[L]	Replication, recombination and repair	Molecular Function: single-stranded DNA binding (GO:0003697);; Molecular Function: calcium-transporting ATPase activity (GO:0005388);; Molecular Function: ATP binding (GO:0005524);; Cellular Component: mitochondrion (GO:0005739);; Biological Process: DNA repair (GO:0006281);; Biological Process: DNA recombination (GO:0006310);; Molecular Function: DNA-dependent ATPase activity (GO:0008094);; Biol…	K03553|2e-93|vvi:100257827|hypothetical protein LOC100257827	DNA repair protein recA homolog 3, mitochondrial (Precursor) GN=At2g19490 OS=Arabidopsis thaliana (Mouse-ear cress) PE=2 SV=2	PREDICTED: DNA repair protein recA homolog 3, mitochondrial-like [Solanum lycopersicum]
c133043.graph_c0	204.157	371.381	1.65543e-06	1.7657	up	--	--	Molecular Function: actin binding (GO:0003779);; Cellular Component: cytoplasm (GO:0005737);; Cellular Component: cytoskeleton (GO:0005856);; Biological Process: actin cytoskeleton organization (GO:0030036);;	--	Profilin-2 OS=Solanum lycopersicum (Tomato) PE=1 SV=1	profilin-like [Solanum tuberosum]
c133048.graph_c0	52.921	14.109	0.00796312	-1.00309	down	--	--	Biological Process: RNA methylation (GO:0001510);; Molecular Function: copper ion binding (GO:0005507);; Cellular Component: mitochondrial inner membrane (GO:0005743);; Cellular Component: mitochondrial intermembrane space (GO:0005758);; Molecular Function: P-P-bond-hydrolysis-driven protein transmembrane transporter activity (GO:0015450);; Biological Process: protein import into mitochondrial in…	--	Mitochondrial import inner membrane translocase subunit Tim13 GN=OJ1123_G04.16 OS=Oryza sativa subsp. japonica (Rice) PE=2 SV=2	PREDICTED: mitochondrial import inner membrane translocase subunit Tim13 [Vitis vinifera]
c133059.graph_c0	92.582	22.882	0.00106913	-1.11199	down	[R]	General function prediction only	Molecular Function: metalloendopeptidase activity (GO:0004222);; Molecular Function: ATP binding (GO:0005524);; Cellular Component: mitochondrial outer membrane (GO:0005741);; Cellular Component: mitochondrial respiratory chain complex III (GO:0005750);; Cellular Component: mitochondrial intermembrane space (GO:0005758);; Cellular Component: mitochondrial matrix (GO:0005759);; Cellular Component:…	K01412|0.0|vvi:100266273|hypothetical protein LOC100266273	Mitochondrial-processing peptidase subunit alpha (Precursor) GN=MPP OS=Solanum tuberosum (Potato) PE=1 SV=1	PREDICTED: mitochondrial-processing peptidase subunit alpha [Vitis vinifera]
c133078.graph_c0	25.548	49.27	2.51777e-08	1.84891	up	--	--	Cellular Component: plastid (GO:0009536);; Biological Process: chlorophyll catabolic process (GO:0015996);;	--	--	PREDICTED: uncharacterized protein LOC101246672 [Solanum lycopersicum]
c133087.graph_c0	67.227	17.063	0.00209322	-1.07211	down	--	--	Molecular Function: iron ion binding (GO:0005506);; Cellular Component: nucleus (GO:0005634);; Cellular Component: cytoplasm (GO:0005737);; Cellular Component: plasma membrane (GO:0005886);; Molecular Function: acireductone dioxygenase [iron(II)-requiring] activity (GO:0010309);; Biological Process: L-methionine salvage from methylthioadenosine (GO:0019509);; Biological Process: oxidation-reducti…	K08967|1e-114|rcu:RCOM_0911100|acireductone dioxygenase, putative	1,2-dihydroxy-3-keto-5-methylthiopentene dioxygenase 1 GN=VIT_05s0020g04070 OS=Vitis vinifera (Grape) PE=3 SV=1	PREDICTED: 1,2-dihydroxy-3-keto-5-methylthiopentene dioxygenase 1-like [Solanum lycopersicum]
c133105.graph_c0	151.131	503.19	4.76052e-12	2.64147	up	[O]	Posttranslational modification, protein turnover, chaperones	Molecular Function: ubiquitin-protein ligase activity (GO:0004842);; Biological Process: response to auxin (GO:0009733);; Biological Process: embryo development (GO:0009790);; Biological Process: protein ubiquitination (GO:0016567);;	K10579|1e-118|pop:POPTR_722099|hypothetical protein	NEDD8-conjugating enzyme Ubc12 GN=RCE1 OS=Arabidopsis thaliana (Mouse-ear cress) PE=1 SV=1	ubiquitin carrier protein [Genlisea aurea]
c133111.graph_c1	591.451	136.824	0.000374829	-1.21196	down	[O]	Posttranslational modification, protein turnover, chaperones	Molecular Function: structural constituent of ribosome (GO:0003735);; Biological Process: translation (GO:0006412);; Cellular Component: cytosolic small ribosomal subunit (GO:0022627);;	--	40S ribosomal protein S27a (Precursor) OS=Lupinus albus (White lupin) PE=3 SV=2	PREDICTED: ubiquitin-40S ribosomal protein S27a-like [Fragaria vesca subsp. vesca]
c133119.graph_c0	427.419	613.831	0.000726173	1.4257	up	[J]	Translation, ribosomal structure and biogenesis	Molecular Function: translation initiation factor activity (GO:0003743);; Biological Process: translational initiation (GO:0006413);;	K03113|4e-70|vvi:100245122|hypothetical protein LOC100245122	Protein translation factor SUI1 homolog GN=GOS2 OS=Oryza sativa subsp. japonica (Rice) PE=2 SV=1	PREDICTED: protein translation factor SUI1 homolog isoform 1 [Solanum lycopersicum]
c133128.graph_c0	82.531	1.016	4.69012e-05	-5.42887	down	[G]	Carbohydrate transport and metabolism	Molecular Function: transporter activity (GO:0005215);; Biological Process: transport (GO:0006810);; Cellular Component: integral component of membrane (GO:0016021);;	--	Aquaporin PIP2-1 GN=PIP2-1 OS=Zea mays (Maize) PE=1 SV=2	aquaporin [Stevia rebaudiana]
c133130.graph_c0	70.448	10.728	3.64173e-07	-1.81532	down	--	--	Molecular Function: dolichyl-diphosphooligosaccharide-protein glycotransferase activity (GO:0004579);; Biological Process: protein glycosylation (GO:0006486);; Biological Process: apoptotic process (GO:0006915);; Cellular Component: oligosaccharyltransferase complex (GO:0008250);; Cellular Component: integral component of membrane (GO:0016021);; Biological Process: negative regulation of programm…	K12668|4e-68|vvi:100265958|hypothetical protein LOC100265958	Dolichyl-diphosphooligosaccharide--protein glycosyltransferase subunit DAD1 GN=DAD1 OS=Solanum lycopersicum (Tomato) PE=3 SV=1	DAD1 [Petunia x hybrida]
c133133.graph_c0	11.208	0	1.19694e-13	#NAME?	down	--	--	Biological Process: aging (GO:0007568);; Biological Process: response to fungus (GO:0009620);;	--	Wound-induced protein 1 GN=WUN1 OS=Solanum tuberosum (Potato) PE=2 SV=1	RecName: Full=Wound-induced protein 1
c133135.graph_c1	8.566	0.626	9.54452e-05	-2.87824	down	[J]	Translation, ribosomal structure and biogenesis	Cellular Component: cell wall (GO:0005618);; Cellular Component: nucleolus (GO:0005730);;	K14564|2e-37|vvi:100267928|hypothetical protein LOC100267928	--	PREDICTED: nucleolar protein 56-like [Solanum lycopersicum]
c133137.graph_c0	29.005	5.643	0.00102056	-1.46164	down	--	--	Molecular Function: monooxygenase activity (GO:0004497);; Molecular Function: iron ion binding (GO:0005506);; Cellular Component: cytosol (GO:0005829);; Molecular Function: electron carrier activity (GO:0009055);; Molecular Function: oxidoreductase activity, acting on paired donors, with incorporation or reduction of molecular oxygen (GO:0016705);; Molecular Function: heme binding (GO:0020037);; …	K09560|1e-41|vvi:100264431|hypothetical protein LOC100264431	FAM10 family protein At4g22670 GN=At4g22670 OS=Arabidopsis thaliana (Mouse-ear cress) PE=1 SV=1	hypothetical protein VITISV_043507 [Vitis vinifera]
c133147.graph_c0	79.358	11.543	4.02356e-08	-1.87749	down	[E]	Amino acid transport and metabolism	Molecular Function: glycine dehydrogenase (decarboxylating) activity (GO:0004375);; Molecular Function: ATP binding (GO:0005524);; Cellular Component: mitochondrion (GO:0005739);; Cellular Component: glycine cleavage complex (GO:0005960);; Biological Process: response to sucrose (GO:0009744);; Biological Process: response to glucose (GO:0009749);; Biological Process: response to fructose (GO:0009…	K02437|1e-83|vvi:100252595|hypothetical protein LOC100252595	Glycine cleavage system H protein 2, mitochondrial (Precursor) GN=GDH2 OS=Arabidopsis thaliana (Mouse-ear cress) PE=1 SV=1	PREDICTED: glycine cleavage system H protein, mitochondrial [Vitis vinifera]
c133152.graph_c2	469.745	4250.21	0.00365123	4.06488	up	[L]	Replication, recombination and repair	--	--	--	ATP-dependent RNA helicase dbp5 [Taphrina deformans PYCC 5710]
c133186.graph_c0	22.553	3.233	0.000144512	-1.89094	down	--	--	Molecular Function: binding (GO:0005488);; Cellular Component: intracellular part (GO:0044424);;	--	--	conserved hypothetical protein [Ricinus communis]
c133190.graph_c0	0.57	2.674	0.00474725	3.12396	up	[O]	Posttranslational modification, protein turnover, chaperones	Molecular Function: arsenate reductase (glutaredoxin) activity (GO:0008794);; Molecular Function: electron carrier activity (GO:0009055);; Molecular Function: protein disulfide oxidoreductase activity (GO:0015035);; Biological Process: methylglyoxal catabolic process to D-lactate (GO:0019243);; Biological Process: cell redox homeostasis (GO:0045454);; Biological Process: anther development (GO:00…	--	Monothiol glutaredoxin-S2 GN=T28N17.80 OS=Arabidopsis thaliana (Mouse-ear cress) PE=3 SV=1	PREDICTED: monothiol glutaredoxin-S2-like [Solanum lycopersicum]
c133195.graph_c0	20.611	52.775	2.15167e-10	2.25834	up	[EH]	--	Biological Process: branched-chain amino acid metabolic process (GO:0009081);; Cellular Component: chloroplast (GO:0009507);; Molecular Function: L-leucine transaminase activity (GO:0052654);; Molecular Function: L-valine transaminase activity (GO:0052655);; Molecular Function: L-isoleucine transaminase activity (GO:0052656);;	K00826|4e-64|zma:100191754|pco098993(576)	Branched-chain-amino-acid aminotransferase 3, chloroplastic (Precursor) GN=BCAT3 OS=Arabidopsis thaliana (Mouse-ear cress) PE=1 SV=1	branched-chain amino acid aminotransferase [Solanum tuberosum]
c133238.graph_c0	0.282	0.624	0.00868828	2.05166	up	--	--	Molecular Function: binding (GO:0005488);;	--	Endonuclease OS=Nicotiana tabacum (Common tobacco) PE=2 SV=1	gag-pol polyprotein [Glycine max]
c133249.graph_c0	7.973	1.086	0.00056337	-1.97447	down	--	--	--	--	Citrate-binding protein (Precursor) GN=CBP OS=Hevea brasiliensis (Para rubber tree) PE=1 SV=1	PREDICTED: citrate-binding protein-like [Fragaria vesca subsp. vesca]
c133250.graph_c0	9.538	1.014	3.15582e-05	-2.32716	down	--	--	--	--	Blue copper protein (Precursor) OS=Pisum sativum (Garden pea) PE=2 SV=1	PREDICTED: blue copper protein-like isoform 1 [Solanum lycopersicum]
c133251.graph_c0	14.656	1.592	0.00122234	-2.28705	down	--	--	Cellular Component: plasma membrane (GO:0005886);; Molecular Function: ligase activity (GO:0016874);;	--	--	PREDICTED: uncharacterized protein LOC101244277 [Solanum lycopersicum]
c133325.graph_c0	489.524	126.329	0.00357914	-1.05123	down	[J]	Translation, ribosomal structure and biogenesis	Biological Process: RNA methylation (GO:0001510);; Molecular Function: RNA binding (GO:0003723);; Molecular Function: structural constituent of ribosome (GO:0003735);; Molecular Function: protein binding (GO:0005515);; Cellular Component: cell wall (GO:0005618);; Cellular Component: nucleolus (GO:0005730);; Cellular Component: vacuolar membrane (GO:0005774);; Cellular Component: Golgi apparatus (…	K02964|1e-102|rcu:RCOM_0961900|40S ribosomal protein S18, putative	40S ribosomal protein S18 GN=RPS18C OS=Arabidopsis thaliana (Mouse-ear cress) PE=1 SV=1	PREDICTED: 40S ribosomal protein S18-like [Cucumis sativus]
c133380.graph_c0	41.89	4.053	8.02613e-12	-2.47022	down	[G]	Carbohydrate transport and metabolism	Cellular Component: plasma membrane (GO:0005886);; Biological Process: carbohydrate metabolic process (GO:0005975);; Cellular Component: plant-type cell wall (GO:0009505);; Biological Process: response to abscisic acid (GO:0009737);; Molecular Function: isomerase activity (GO:0016853);; Molecular Function: carbohydrate binding (GO:0030246);;	K01792|0.0|vvi:100259893|hypothetical protein LOC100259893	Putative glucose-6-phosphate 1-epimerase OS=Cenchrus ciliaris (Buffelgrass) PE=2 SV=1	PREDICTED: putative glucose-6-phosphate 1-epimerase [Vitis vinifera]
c133391.graph_c0	127.003	177.4	7.54798e-05	1.38475	up	--	--	Molecular Function: catalytic activity (GO:0003824);; Cellular Component: plasma membrane (GO:0005886);; Biological Process: tryptophan catabolic process (GO:0006569);; Biological Process: amino acid transport (GO:0006865);; Biological Process: response to oxidative stress (GO:0006979);; Biological Process: response to wounding (GO:0009611);; Biological Process: indoleacetic acid biosynthetic pro…	--	Protein PLANT CADMIUM RESISTANCE 8 GN=PCR8 OS=Arabidopsis thaliana (Mouse-ear cress) PE=1 SV=2	PREDICTED: protein PLANT CADMIUM RESISTANCE 8-like [Solanum lycopersicum]
c133405.graph_c0	40.103	6.422	4.42383e-07	-1.74027	down	[QR]	--	Cellular Component: nucleus (GO:0005634);; Cellular Component: cytoplasm (GO:0005737);; Molecular Function: histone-arginine N-methyltransferase activity (GO:0008469);; Biological Process: histone arginine methylation (GO:0034969);;	K11434|0.0|vvi:100266357|hypothetical protein LOC100266357	Probable protein arginine N-methyltransferase 1 OS=Oryza sativa subsp. japonica (Rice) PE=2 SV=1	PREDICTED: protein arginine N-methyltransferase 1.1-like [Solanum lycopersicum]
c133412.graph_c0	0.955	107.854	5.89744e-05	7.73109	up	--	--	--	--	Miraculin (Precursor) OS=Synsepalum dulcificum (Miracle fruit) PE=1 SV=3	unnamed protein product [Vitis vinifera]
c133491.graph_c0	0.538	3.559	6.94702e-09	3.62506	up	[L]	Replication, recombination and repair	Biological Process: cellular macromolecule metabolic process (GO:0044260);; Biological Process: nucleic acid metabolic process (GO:0090304);;	--	--	hypothetical protein VITISV_036155 [Vitis vinifera]
c133513.graph_c0	65.862	75.623	0.00124605	1.10288	up	--	--	Cellular Component: mitochondrion (GO:0005739);; Cellular Component: peroxisome (GO:0005777);; Biological Process: mitochondrion organization (GO:0007005);; Cellular Component: chloroplast (GO:0009507);; Biological Process: peroxisome fission (GO:0016559);;	--	Mitochondrial fission 1 protein A GN=F24I3.1700 OS=Arabidopsis thaliana (Mouse-ear cress) PE=1 SV=1	PREDICTED: mitochondria fission 1 protein-like [Solanum lycopersicum]
c133564.graph_c0	0.128	3.031	4.4832e-13	5.45388	up	--	--	Cellular Component: nucleus (GO:0005634);; Cellular Component: mitochondrion (GO:0005739);; Biological Process: heat acclimation (GO:0010286);;	--	--	conserved hypothetical protein [Ricinus communis]
c133575.graph_c1	9.961	17.913	2.5372e-05	1.75501	up	--	--	--	--	Two-component response regulator-like APRR2 GN=T6K21.200 OS=Arabidopsis thaliana (Mouse-ear cress) PE=2 SV=2	PREDICTED: uncharacterized protein LOC101243935 [Solanum lycopersicum]
c133615.graph_c0	49.927	93.539	0.0034866	1.81037	up	--	--	Molecular Function: sequence-specific DNA binding transcription factor activity (GO:0003700);; Molecular Function: binding (GO:0005488);; Cellular Component: nucleus (GO:0005634);; Biological Process: regulation of transcription, DNA-templated (GO:0006355);; Biological Process: protein targeting to membrane (GO:0006612);; Biological Process: response to water deprivation (GO:0009414);; Biological…	--	Transcription factor bHLH13 GN=F6F3.7 OS=Arabidopsis thaliana (Mouse-ear cress) PE=2 SV=1	PREDICTED: transcription factor bHLH13-like [Solanum lycopersicum]
c133619.graph_c1	2.203	5.082	0.0013317	2.11287	up	[R]	General function prediction only	Molecular Function: zinc ion binding (GO:0008270);; Biological Process: response to bacterium (GO:0009617);; Biological Process: plant-type hypersensitive response (GO:0009626);; Biological Process: lignin biosynthetic process (GO:0009809);; Molecular Function: aryl-alcohol dehydrogenase (NAD+) activity (GO:0018456);; Molecular Function: cinnamyl-alcohol dehydrogenase activity (GO:0045551);; Biol…	--	8-hydroxygeraniol dehydrogenase GN=10HGO OS=Catharanthus roseus (Madagascar periwinkle) PE=1 SV=1	cinnamyl alcohol dehydrogenase [Ipomoea batatas]
c133644.graph_c0	5.214	0.306	2.80369e-05	-3.1854	down	[O]	Posttranslational modification, protein turnover, chaperones	Molecular Function: ATP binding (GO:0005524);; Cellular Component: cytosol (GO:0005829);; Biological Process: gluconeogenesis (GO:0006094);; Biological Process: glycolysis (GO:0006096);; Biological Process: protein folding (GO:0006457);; Biological Process: cytoskeleton organization (GO:0007010);; Biological Process: response to salt stress (GO:0009651);; Biological Process: proteasomal protein c…	K09496|7e-16|vvi:100262936|hypothetical protein LOC100262936	--	putative cytosolic chaperonine delta-subunit [Atropa belladonna]
c133653.graph_c0	10.146	0.126	6.91667e-08	-5.43841	down	--	--	Cellular Component: extracellular region (GO:0005576);; Cellular Component: cell wall (GO:0005618);; Biological Process: defense response (GO:0006952);;	--	Snakin-1 (Precursor) GN=SN1 OS=Solanum tuberosum (Potato) PE=1 SV=1	PREDICTED: uncharacterized protein LOC100257455 [Vitis vinifera]
c133685.graph_c0	6.696	0.724	0.0012659	-2.30307	down	[J]	Translation, ribosomal structure and biogenesis	Molecular Function: structural constituent of ribosome (GO:0003735);; Cellular Component: ribosome (GO:0005840);; Biological Process: translation (GO:0006412);;	K02934|8e-53|rcu:RCOM_1526800|60S ribosomal protein L6, putative	60S ribosomal protein L6 GN=RPL6 OS=Mesembryanthemum crystallinum (Common ice plant) PE=2 SV=1	PREDICTED: 60S ribosomal protein L6-like [Cucumis sativus]
c133685.graph_c2	8.329	1.037	0.0028144	-2.09213	down	[J]	Translation, ribosomal structure and biogenesis	Biological Process: RNA methylation (GO:0001510);; Molecular Function: structural constituent of ribosome (GO:0003735);; Cellular Component: nucleolus (GO:0005730);; Cellular Component: endoplasmic reticulum (GO:0005783);; Cellular Component: plasma membrane (GO:0005886);; Biological Process: translation (GO:0006412);; Cellular Component: plasmodesma (GO:0009506);; Cellular Component: chloroplast…	K02934|2e-75|vvi:100252724|hypothetical protein LOC100252724	60S ribosomal protein L6 GN=RPL6 OS=Mesembryanthemum crystallinum (Common ice plant) PE=2 SV=1	unnamed protein product [Vitis vinifera]
c133697.graph_c1	5.015	0.188	2.18294e-06	-3.8326	down	--	--	Cellular Component: cytosol (GO:0005829);; Biological Process: N-terminal protein myristoylation (GO:0006499);; Biological Process: intracellular protein transport (GO:0006886);; Biological Process: retrograde vesicle-mediated transport, Golgi to ER (GO:0006890);; Cellular Component: plasmodesma (GO:0009506);; Cellular Component: COPI vesicle coat (GO:0030126);; Cellular Component: clathrin adapt…	--	Coatomer subunit delta-3 OS=Oryza sativa subsp. japonica (Rice) PE=2 SV=2	PREDICTED: coatomer subunit delta-like [Solanum lycopersicum]
c133698.graph_c0	32.286	5.688	0.000739505	-1.59848	down	--	--	--	--	Werner Syndrome-like exonuclease GN=F18A5.260 OS=Arabidopsis thaliana (Mouse-ear cress) PE=1 SV=1	PREDICTED: Werner Syndrome-like exonuclease-like [Solanum lycopersicum]
c133699.graph_c0	1.604	22.817	3.86675e-06	4.74134	up	--	--	--	--	High mobility group B protein 3 GN=At1g20696 OS=Arabidopsis thaliana (Mouse-ear cress) PE=1 SV=1	PREDICTED: HMG1/2-like protein-like [Cucumis sativus]
c133700.graph_c0	98.931	19.965	3.70992e-05	-1.4071	down	[J]	Translation, ribosomal structure and biogenesis	Biological Process: RNA methylation (GO:0001510);; Molecular Function: structural constituent of ribosome (GO:0003735);; Cellular Component: cell wall (GO:0005618);; Cellular Component: nucleolus (GO:0005730);; Cellular Component: vacuole (GO:0005773);; Biological Process: translation (GO:0006412);; Cellular Component: plasmodesma (GO:0009506);; Cellular Component: membrane (GO:0016020);; Cellula…	K02966|3e-86|vvi:100255295|hypothetical protein LOC100255295	40S ribosomal protein S19-1 GN=RPS19A OS=Arabidopsis thaliana (Mouse-ear cress) PE=2 SV=1	PREDICTED: 40S ribosomal protein S19-3-like [Solanum lycopersicum]
c133706.graph_c0	239.635	44.927	8.05895e-06	-1.51136	down	[J]	Translation, ribosomal structure and biogenesis	Molecular Function: structural constituent of ribosome (GO:0003735);; Biological Process: translation (GO:0006412);; Cellular Component: cytosolic large ribosomal subunit (GO:0022625);;	K02918|6e-73|pop:POPTR_832527|hypothetical protein	60S ribosomal protein L35 GN=RPL35 OS=Euphorbia esula (Leafy spurge) PE=2 SV=1	Ribosomal L29 family protein [Theobroma cacao]
c133721.graph_c0	116.753	18.847	5.45108e-06	-1.73247	down	--	--	--	--	--	predicted protein [Populus trichocarpa]
c133728.graph_c0	7.493	0.788	0.000946708	-2.34247	down	--	--	Molecular Function: microtubule motor activity (GO:0003777);; Molecular Function: ATP binding (GO:0005524);; Cellular Component: nucleus (GO:0005634);; Cellular Component: kinesin complex (GO:0005871);; Cellular Component: microtubule (GO:0005874);; Cellular Component: plasma membrane (GO:0005886);; Biological Process: microtubule-based movement (GO:0007018);; Molecular Function: microtubule bind…	K10393|1e-52|vvi:100248097|similar to BY-2 kinesin-like protein 10	--	BY-2 kinesin-like protein 10 [Nicotiana tabacum]
c133749.graph_c0	51.868	3.915	1.45599e-06	-2.81899	down	[R]	General function prediction only	Molecular Function: catalytic activity (GO:0003824);;	K06998|1e-116|vvi:100244215|hypothetical protein LOC100244215	--	unnamed protein product [Vitis vinifera]
c133767.graph_c0	72.154	8.186	2.08662e-08	-2.23532	down	[J]	Translation, ribosomal structure and biogenesis	Molecular Function: structural constituent of ribosome (GO:0003735);; Cellular Component: ribosome (GO:0005840);; Biological Process: translation (GO:0006412);;	K02930|4e-66|vvi:100255110|hypothetical protein LOC100255110	60S ribosomal protein L4 GN=RPL4 OS=Prunus armeniaca (Apricot) PE=1 SV=1	60S ribosomal protein L4/L1 [Solanum tuberosum]
c133775.graph_c0	64.923	14.125	0.00615707	-1.30297	down	--	--	Cellular Component: vacuolar membrane (GO:0005774);; Cellular Component: endoplasmic reticulum membrane (GO:0005789);; Cellular Component: cytosol (GO:0005829);; Cellular Component: plasma membrane (GO:0005886);; Cellular Component: chloroplast thylakoid membrane (GO:0009535);; Molecular Function: nitrate reductase (NADH) activity (GO:0009703);; Biological Process: sterol biosynthetic process (GO…	--	Cytochrome b5 isoform A GN=MNC6.10 OS=Arabidopsis thaliana (Mouse-ear cress) PE=1 SV=2	uncharacterized protein LOC100305929 [Glycine max]
c133792.graph_c1	6.008	0.379	1.45282e-05	-3.06898	down	[MJ]	--	Molecular Function: mannose-1-phosphate guanylyltransferase activity (GO:0004475);; Molecular Function: mannose-1-phosphate guanylyltransferase (GDP) activity (GO:0008928);; Biological Process: response to heat (GO:0009408);; Biological Process: response to salt stress (GO:0009651);; Biological Process: response to jasmonic acid (GO:0009753);; Biological Process: response to ozone (GO:0010193);; …	K00971|1e-161|vvi:100233006|GDP-D-mannose pyrophosphorylase	Mannose-1-phosphate guanylyltransferase 1 GN=At2g39770 OS=Arabidopsis thaliana (Mouse-ear cress) PE=1 SV=1	PREDICTED: mannose-1-phosphate guanylyltransferase 1 isoform 1 [Vitis vinifera]
c133811.graph_c0	27.473	6.116	0.00269542	-1.26221	down	[C]	Energy production and conversion	Cellular Component: mitochondrion (GO:0005739);; Biological Process: ubiquitin-dependent protein catabolic process (GO:0006511);; Molecular Function: electron carrier activity (GO:0009055);; Cellular Component: chloroplast (GO:0009507);; Biological Process: photorespiration (GO:0009853);; Molecular Function: iron-sulfur cluster binding (GO:0051536);; Biological Process: response to misfolded prot…	--	--	PREDICTED: adrenodoxin-like protein, mitochondrial-like [Solanum lycopersicum]
c133835.graph_c0	0.464	3.126	1.10346e-07	3.64179	up	--	--	--	--	--	hypothetical protein MTR_1g082370 [Medicago truncatula]
c133842.graph_c0	73.155	7.629	1.33579e-12	-2.35995	down	[J]	Translation, ribosomal structure and biogenesis	Cellular Component: cell wall (GO:0005618);; Cellular Component: nucleolus (GO:0005730);;	K14564|0.0|vvi:100267928|hypothetical protein LOC100267928	Probable nucleolar protein 5-2 GN=T12H1.2 OS=Arabidopsis thaliana (Mouse-ear cress) PE=2 SV=1	PREDICTED: nucleolar protein 56-like [Solanum lycopersicum]
c133886.graph_c1	0.057	1.166	1.27775e-10	5.29074	up	--	--	Molecular Function: binding (GO:0005488);; Cellular Component: mitochondrion (GO:0005739);;	--	Endonuclease OS=Nicotiana tabacum (Common tobacco) PE=2 SV=1	hypothetical protein VITISV_032168 [Vitis vinifera]
c133892.graph_c3	5.44	0.046	0.000363371	-5.97252	down	--	--	Biological Process: maltose metabolic process (GO:0000023);; Molecular Function: phosphoethanolamine N-methyltransferase activity (GO:0000234);; Cellular Component: cytosol (GO:0005829);; Biological Process: polyamine catabolic process (GO:0006598);; Biological Process: phosphatidylcholine biosynthetic process (GO:0006656);; Biological Process: pollen development (GO:0009555);; Biological Process…	--	Phosphoethanolamine N-methyltransferase 1 GN=NMT1 OS=Arabidopsis thaliana (Mouse-ear cress) PE=2 SV=1	hypothetical protein PRUPE_ppa004742mg [Prunus persica]
c133945.graph_c0	5.796	12.213	1.51183e-05	1.98306	up	--	--	--	--	Phytosulfokine-beta (Precursor) GN=PSK2 OS=Arabidopsis thaliana (Mouse-ear cress) PE=2 SV=1	PREDICTED: phytosulfokines 5-like [Solanum lycopersicum]
c133993.graph_c0	5.389	0.156	1.12894e-07	-4.20615	down	--	--	Molecular Function: protein binding (GO:0005515);; Cellular Component: nuclear outer membrane (GO:0005640);; Cellular Component: cytosol (GO:0005829);; Biological Process: nucleocytoplasmic transport (GO:0006913);; Biological Process: lateral root development (GO:0048527);;	--	MFP1 attachment factor 1 GN=MAF1 OS=Solanum lycopersicum (Tomato) PE=1 SV=1	MAF1 [Solanum chacoense]
c134000.graph_c0	104.19	24.788	0.000944597	-1.16771	down	--	--	Molecular Function: cysteine-type endopeptidase inhibitor activity (GO:0004869);; Biological Process: proteolysis (GO:0006508);; Molecular Function: peptidase activity (GO:0008233);; Biological Process: negative regulation of peptidase activity (GO:0010466);;	--	Cysteine proteinase inhibitor OS=Vigna unguiculata (Cowpea) PE=1 SV=1	latex cystatin [Hevea brasiliensis]
c134061.graph_c0	2.034	0.168	0.00036069	-2.69401	down	[O]	Posttranslational modification, protein turnover, chaperones	Molecular Function: Rab GDP-dissociation inhibitor activity (GO:0005093);; Cellular Component: cytoplasm (GO:0005737);; Biological Process: N-terminal protein myristoylation (GO:0006499);; Biological Process: protein transport (GO:0015031);; Cellular Component: apoplast (GO:0048046);;	--	--	PREDICTED: rab GDP dissociation inhibitor alpha [Solanum lycopersicum]
c134071.graph_c1	6.06	0.648	0.000883514	-2.31932	down	--	--	Molecular Function: catalytic activity (GO:0003824);; Cellular Component: endosome (GO:0005768);; Cellular Component: trans-Golgi network (GO:0005802);; Biological Process: metabolic process (GO:0008152);; Cellular Component: membrane (GO:0016020);;	--	--	unnamed protein product [Vitis vinifera]
c134082.graph_c0	22.1	2.993	0.000102651	-1.98034	down	[C]	Energy production and conversion	Molecular Function: ATP citrate synthase activity (GO:0003878);; Molecular Function: succinate-CoA ligase (ADP-forming) activity (GO:0004775);; Molecular Function: succinate-CoA ligase (GDP-forming) activity (GO:0004776);; Molecular Function: copper ion binding (GO:0005507);; Molecular Function: ATP binding (GO:0005524);; Cellular Component: cell wall (GO:0005618);; Cellular Component: mitochondr…	K01899|2e-63|ath:AT5G08300|succinyl-CoA ligase (GDP-forming) alpha-chain, mitochondrial, putative / succinyl-CoA synthetase, alpha chain, putative / SCS-alpha, putative	Succinyl-CoA ligase [ADP-forming] subunit alpha-2, mitochondrial (Precursor) OS=Solanum lycopersicum (Tomato) PE=1 SV=1	succinyl-CoA ligase [ADP-forming] subunit alpha-2, mitochondrial [Solanum lycopersicum]
c134121.graph_c0	1.684	0.073	5.65035e-06	-3.62995	down	--	--	Cellular Component: extracellular region (GO:0005576);; Biological Process: steroid biosynthetic process (GO:0006694);; Molecular Function: S-adenosylmethionine-dependent methyltransferase activity (GO:0008757);; Cellular Component: plant-type cell wall (GO:0009505);; Cellular Component: plasmodesma (GO:0009506);; Biological Process: methylation (GO:0032259);;	--	Vegetative cell wall protein gp1 (Precursor) GN=GP1 OS=Chlamydomonas reinhardtii (Chlamydomonas smithii) PE=2 SV=1	predicted protein [Populus trichocarpa]
c134129.graph_c0	3.102	0.306	0.00055699	-2.43292	down	--	--	Biological Process: single-organism process (GO:0044699);; Biological Process: anatomical structure development (GO:0048856);;	K09422|6e-16|pop:POPTR_570647|MYB216	--	PREDICTED: uncharacterized protein LOC101268231 [Solanum lycopersicum]
c134142.graph_c0	3.071	11.375	1.54879e-08	2.8044	up	--	--	Cellular Component: chloroplast thylakoid (GO:0009534);;	--	--	PREDICTED: uncharacterized protein LOC101219556 [Cucumis sativus]
c134191.graph_c0	30.232	5.437	3.22038e-05	-1.56858	down	[R]	General function prediction only	Cellular Component: nucleus (GO:0005634);; Biological Process: proline transport (GO:0015824);; Molecular Function: hydrolase activity (GO:0016787);;	K07025|1e-113|rcu:RCOM_0300260|catalytic, putative	--	PREDICTED: uncharacterized protein C24B11.05-like [Solanum lycopersicum]
c134196.graph_c0	23.881	4.308	8.19657e-05	-1.56653	down	--	--	Cellular Component: nucleus (GO:0005634);; Molecular Function: omega peptidase activity (GO:0008242);; Biological Process: response to chitin (GO:0010200);; Biological Process: D-xylose metabolic process (GO:0042732);;	K11863|1e-139|rcu:RCOM_0085220|Ataxin-3, putative	Ataxin-3 homolog GN=At3g54130 OS=Arabidopsis thaliana (Mouse-ear cress) PE=2 SV=1	PREDICTED: ataxin-3 homolog [Glycine max]
c134261.graph_c0	3.905	0.116	1.07548e-06	-4.15782	down	[F]	Nucleotide transport and metabolism	Biological Process: transition metal ion transport (GO:0000041);; Biological Process: RNA splicing, via endonucleolytic cleavage and ligation (GO:0000394);; Molecular Function: uracil phosphoribosyltransferase activity (GO:0004845);; Molecular Function: uridine kinase activity (GO:0004849);; Molecular Function: ATP binding (GO:0005524);; Cellular Component: cytosol (GO:0005829);; Biological Proce…	K00876|3e-93|rcu:RCOM_1677750|Uracil phosphoribosyltransferase, putative (EC:2.4.2.9 2.7.1.48)	Putative uracil phosphoribosyltransferase (Precursor) GN=UKL2 OS=Arabidopsis thaliana (Mouse-ear cress) PE=2 SV=1	hypothetical protein PRUPE_ppa005095mg [Prunus persica]
c134324.graph_c0	0.282	2.096	1.45325e-07	3.80102	up	--	--	--	--	NAC domain-containing protein 90 GN=NAC090 OS=Arabidopsis thaliana (Mouse-ear cress) PE=2 SV=1	PREDICTED: NAC domain-containing protein 90 [Vitis vinifera]
c134328.graph_c0	26.785	1.791	1.06912e-08	-2.99828	down	--	--	--	K01507|3e-06|sbi:SORBI_04g036230|hypothetical protein	Pyrophosphate-energized vacuolar membrane proton pump OS=Vigna radiata var. radiata (Mung bean) PE=1 SV=3	--
c134341.graph_c0	3.001	6.668	5.22894e-05	2.06031	up	--	--	--	--	--	putative transposase [Ipomoea tricolor]
c134351.graph_c0	5.116	0.162	3.13514e-07	-4.07608	down	--	--	Biological Process: cellular response to nitrogen starvation (GO:0006995);; Biological Process: primary metabolic process (GO:0044238);; Biological Process: cellular biosynthetic process (GO:0044249);; Biological Process: organic substance biosynthetic process (GO:1901576);;	--	Floral homeotic protein AGAMOUS GN=AG1 OS=Nicotiana tabacum (Common tobacco) PE=2 SV=1	SRF-type transcription factor family protein [Solanum lycopersicum]
c134358.graph_c0	21.245	2.059	1.83263e-10	-2.46485	down	[J]	Translation, ribosomal structure and biogenesis	Molecular Function: structural constituent of ribosome (GO:0003735);; Cellular Component: mitochondrion (GO:0005739);; Cellular Component: ribosome (GO:0005840);; Biological Process: translation (GO:0006412);;	--	50S ribosomal protein L3-2, chloroplastic (Precursor) GN=RPL3B OS=Arabidopsis thaliana (Mouse-ear cress) PE=2 SV=1	PREDICTED: 50S ribosomal protein L3-2, chloroplastic-like isoform 1 [Solanum lycopersicum]
c134360.graph_c0	112.38	28.903	0.00188696	-1.05597	down	--	--	Cellular Component: extracellular region (GO:0005576);; Cellular Component: vacuolar membrane (GO:0005774);; Cellular Component: endoplasmic reticulum (GO:0005783);; Cellular Component: Golgi apparatus (GO:0005794);; Cellular Component: plasma membrane (GO:0005886);; Cellular Component: plasmodesma (GO:0009506);; Biological Process: systemic acquired resistance (GO:0009627);; Cellular Component: …	K13250|4e-87|rcu:RCOM_1445980|translocon-associated protein, beta subunit precursor, putative	--	PREDICTED: translocon-associated protein subunit beta-like [Solanum lycopersicum]
c134448.graph_c1	4.023	0.155	1.28942e-06	-3.77939	down	[K]	Transcription	Molecular Function: nucleic acid binding (GO:0003676);; Molecular Function: hydrolase activity (GO:0016787);;	K11592|1e-124|pop:POPTR_770140|DCL901	Endoribonuclease Dicer homolog 2 GN=At3g03300 OS=Arabidopsis thaliana (Mouse-ear cress) PE=1 SV=2	PREDICTED: endoribonuclease Dicer homolog 2-like [Solanum lycopersicum]
c134473.graph_c0	23.311	5.133	0.000514379	-1.27773	down	[R]	General function prediction only	Molecular Function: nucleotide binding (GO:0000166);; Molecular Function: actin binding (GO:0003779);; Cellular Component: nucleus (GO:0005634);; Cellular Component: cytoplasm (GO:0005737);; Cellular Component: Arp2/3 protein complex (GO:0005885);; Biological Process: regulation of actin filament polymerization (GO:0030833);;	K05757|1e-140|vvi:100257410|hypothetical protein LOC100257410	Actin-related protein 2/3 complex subunit 1B GN=ARPC1B OS=Arabidopsis thaliana (Mouse-ear cress) PE=2 SV=1	Actin-related protein C1B isoform 2, partial [Theobroma cacao]
c134491.graph_c0	30.122	3.73	8.82593e-07	-2.10972	down	[KL]	--	Molecular Function: DNA binding (GO:0003677);; Molecular Function: helicase activity (GO:0004386);; Molecular Function: protein binding (GO:0005515);; Molecular Function: ATP binding (GO:0005524);; Cellular Component: nucleus (GO:0005634);; Cellular Component: cytosol (GO:0005829);; Molecular Function: DNA-dependent ATPase activity (GO:0008094);; Biological Process: positive regulation of cell pr…	K11654|8e-99|vvi:100244281|hypothetical protein LOC100244281	Putative chromatin-remodeling complex ATPase chain GN=At3g06400 OS=Arabidopsis thaliana (Mouse-ear cress) PE=2 SV=3	PREDICTED: putative chromatin-remodeling complex ATPase chain-like [Solanum lycopersicum]
c134525.graph_c1	0.885	2.486	2.80284e-05	2.39022	up	--	--	--	--	--	hypothetical protein VITISV_024672 [Vitis vinifera]
c134544.graph_c0	30.699	4.784	9.35609e-07	-1.77814	down	[IQR]	--	Molecular Function: 3-oxoacyl-[acyl-carrier-protein] reductase (NADPH) activity (GO:0004316);; Molecular Function: copper ion binding (GO:0005507);; Biological Process: fatty acid biosynthetic process (GO:0006633);; Cellular Component: chloroplast stroma (GO:0009570);; Cellular Component: chloroplast envelope (GO:0009941);; Molecular Function: NAD binding (GO:0051287);; Biological Process: oxidat…	K00059|1e-164|pop:POPTR_726104|hypothetical protein	3-oxoacyl-[acyl-carrier-protein] reductase, chloroplastic (Precursor) GN=CLKR27 OS=Cuphea lanceolata (Cigar flower) PE=2 SV=1	ketoacyl-ACP reductase [Camellia chekiangoleosa]
c134583.graph_c0	25.729	2.732	2.62233e-10	-2.33323	down	--	--	Cellular Component: cell wall (GO:0005618);; Cellular Component: mitochondrial inner membrane (GO:0005743);; Cellular Component: vacuolar membrane (GO:0005774);; Cellular Component: plasma membrane (GO:0005886);; Biological Process: pentose-phosphate shunt (GO:0006098);; Biological Process: transport (GO:0006810);; Cellular Component: chloroplast (GO:0009507);; Biological Process: response to sal…	--	Mitochondrial phosphate carrier protein 3, mitochondrial (Precursor) GN=MUA22_4 OS=Arabidopsis thaliana (Mouse-ear cress) PE=1 SV=1	mitochondrial phosphate translocator [Ipomoea tricolor]
c134747.graph_c0	4.608	0.203	0.00201087	-3.59216	down	--	--	Cellular Component: mitochondrion (GO:0005739);; Cellular Component: membrane (GO:0016020);;	--	--	PREDICTED: transmembrane protein 234 homolog isoform 1 [Solanum lycopersicum]
c134778.graph_c0	1.339	0.197	0.00386728	-1.86178	down	--	--	--	--	F-box protein SKP2A GN=SKP2A OS=Arabidopsis thaliana (Mouse-ear cress) PE=1 SV=1	PREDICTED: DNA repair protein RAD7-like [Solanum lycopersicum]
c134796.graph_c0	6.026	33.8	2.98118e-19	3.3969	up	--	--	--	--	--	PREDICTED: uncharacterized protein LOC101246462 [Solanum lycopersicum]
c134815.graph_c0	21.785	5.304	0.00906927	-1.12973	down	[TZDR]	--	Molecular Function: calcium ion binding (GO:0005509);; Cellular Component: extracellular region (GO:0005576);; Cellular Component: peroxisome (GO:0005777);; Cellular Component: plasma membrane (GO:0005886);; Molecular Function: oxidoreductase activity (GO:0016491);;	K13448|2e-92|vvi:100254364|hypothetical protein LOC100254364	Calmodulin-like protein 5 OS=Arabidopsis thaliana (Mouse-ear cress) PE=2 SV=2	unknown [Populus trichocarpa]
c134820.graph_c0	2.748	0	6.74188e-09	#NAME?	down	--	--	Molecular Function: oxoglutarate dehydrogenase (succinyl-transferring) activity (GO:0004591);; Cellular Component: mitochondrion (GO:0005739);; Biological Process: tricarboxylic acid cycle (GO:0006099);; Molecular Function: zinc ion binding (GO:0008270);; Molecular Function: thiamine pyrophosphate binding (GO:0030976);; Biological Process: response to cadmium ion (GO:0046686);; Molecular Function…	K00164|0.0|pop:POPTR_724772|hypothetical protein	--	hypothetical protein M569_02186 [Genlisea aurea]
c134824.graph_c1	62.441	13.642	0.000499567	-1.29229	down	--	--	Biological Process: phosphatidylinositol biosynthetic process (GO:0006661);; Cellular Component: chloroplast (GO:0009507);;	--	Protein Asterix GN=At5g07960 OS=Arabidopsis thaliana (Mouse-ear cress) PE=2 SV=1	PREDICTED: protein Asterix-like isoform 2 [Solanum lycopersicum]
c134863.graph_c0	243.216	21.143	1.13782e-06	-2.6103	down	--	--	Biological Process: phloem or xylem histogenesis (GO:0010087);; Biological Process: leaf vascular tissue pattern formation (GO:0010305);; Biological Process: cotyledon vascular tissue pattern formation (GO:0010588);; Biological Process: leaf development (GO:0048366);;	--	Glycine-rich cell wall structural protein 1.8 (Precursor) OS=Phaseolus vulgaris (Kidney bean) PE=2 SV=1	hypothetical protein PDIG_81210 [Penicillium digitatum PHI26]
c134865.graph_c0	21.881	189.355	6.92275e-12	4.01818	up	[OC]	--	Biological Process: sulfate assimilation (GO:0000103);; Biological Process: nuclear division (GO:0000280);; Cellular Component: mitochondrion (GO:0005739);; Cellular Component: cytosol (GO:0005829);; Cellular Component: plasma membrane (GO:0005886);; Biological Process: glycerol ether metabolic process (GO:0006662);; Biological Process: nucleolus organization (GO:0007000);; Molecular Function: el…	K03671|4e-50|pop:POPTR_258873|PtrTrxh2	Thioredoxin H2 GN=TRX2 OS=Arabidopsis thaliana (Mouse-ear cress) PE=2 SV=2	PREDICTED: thioredoxin H2-like [Solanum lycopersicum]
c134866.graph_c0	5.163	0.67	0.000226951	-2.0345	down	--	--	--	--	C2 domain-containing protein At1g53590 OS=Arabidopsis thaliana (Mouse-ear cress) PE=1 SV=2	PREDICTED: extended synaptotagmin-3-like [Solanum lycopersicum]
c134873.graph_c0	1.442	0.234	0.00453037	-1.71444	down	[L]	Replication, recombination and repair	--	--	MAR-binding filament-like protein 1 GN=MFP1 OS=Solanum lycopersicum (Tomato) PE=1 SV=1	unnamed protein product [Vitis vinifera]
c134881.graph_c0	4.753	0.679	0.001735	-1.90531	down	[LR]	--	Cellular Component: mitochondrion (GO:0005739);; Biological Process: succinyl-CoA metabolic process (GO:0006104);; Biological Process: autophagy (GO:0006914);; Molecular Function: guanosine-3',5'-bis(diphosphate) 3'-diphosphatase activity (GO:0008893);; Molecular Function: CoA pyrophosphatase activity (GO:0010945);; Biological Process: coenzyme A biosynthetic process (GO:0015937);;	--	Nudix hydrolase 15, mitochondrial (Precursor) OS=Arabidopsis thaliana (Mouse-ear cress) PE=1 SV=2	PREDICTED: nudix hydrolase 15, mitochondrial-like [Solanum lycopersicum]
c134895.graph_c0	241.273	37.4	8.41344e-08	-1.78694	down	[J]	Translation, ribosomal structure and biogenesis	Molecular Function: structural constituent of ribosome (GO:0003735);; Cellular Component: cell wall (GO:0005618);; Cellular Component: nucleolus (GO:0005730);; Biological Process: translation (GO:0006412);; Cellular Component: chloroplast (GO:0009507);; Cellular Component: membrane (GO:0016020);; Cellular Component: cytosolic ribosome (GO:0022626);;	K02960|1e-93|vvi:100254540|hypothetical protein LOC100254540	40S ribosomal protein S16 GN=RPS16 OS=Gossypium hirsutum (Upland cotton) PE=2 SV=1	hypothetical protein M569_06824 [Genlisea aurea]
c134916.graph_c0	45.068	9.871	0.000498314	-1.28576	down	[U]	Intracellular trafficking, secretion, and vesicular transport	Cellular Component: mitochondrion (GO:0005739);; Cellular Component: Golgi apparatus (GO:0005794);; Biological Process: postreplication repair (GO:0006301);; Biological Process: intracellular protein transport (GO:0006886);; Molecular Function: protein transporter activity (GO:0008565);; Cellular Component: clathrin vesicle coat (GO:0030125);;	K12403|1e-94|pop:POPTR_717550|hypothetical protein	AP-4 complex subunit sigma GN=At2g19790 OS=Arabidopsis thaliana (Mouse-ear cress) PE=2 SV=1	hypothetical protein CARUB_v10014752mg, partial [Capsella rubella]
c134927.graph_c0	3.915	0.148	3.81853e-06	-3.82666	down	--	--	--	--	--	ZYRO0G07942p [Zygosaccharomyces rouxii]
c134980.graph_c0	1.148	0.072	4.25672e-05	-3.09348	down	[Z]	Cytoskeleton	Molecular Function: binding (GO:0005488);;	--	Kinesin-4 GN=F2P16.12 OS=Arabidopsis thaliana (Mouse-ear cress) PE=1 SV=2	PREDICTED: kinesin-4-like [Solanum lycopersicum]
c134986.graph_c0	42.075	57.827	7.5289e-05	1.36236	up	[J]	Translation, ribosomal structure and biogenesis	Molecular Function: translation initiation factor activity (GO:0003743);; Molecular Function: translation elongation factor activity (GO:0003746);; Cellular Component: nucleus (GO:0005634);; Biological Process: translational initiation (GO:0006413);; Biological Process: translational frameshifting (GO:0006452);; Biological Process: peptidyl-lysine modification to hypusine (GO:0008612);; Biologica…	K03263|2e-28|pop:POPTR_717121|hypothetical protein	Eukaryotic translation initiation factor 5A OS=Manihot esculenta (Cassava) PE=2 SV=2	eukaryotic translation initiation factor 5A isoform IV [Hevea brasiliensis]
c135010.graph_c0	7.179	0.205	1.72326e-10	-4.22018	down	[L]	Replication, recombination and repair	Biological Process: cytokinesis by cell plate formation (GO:0000911);; Molecular Function: DNA binding (GO:0003677);; Molecular Function: DNA helicase activity (GO:0003678);; Molecular Function: ATP binding (GO:0005524);; Cellular Component: nucleus (GO:0005634);; Cellular Component: cytosol (GO:0005829);; Biological Process: acetyl-CoA metabolic process (GO:0006084);; Biological Process: DNA unw…	K02540|1e-174|vvi:100266163|hypothetical protein LOC100266163	DNA replication licensing factor MCM3 homolog 1 GN=ROA1 OS=Zea mays (Maize) PE=2 SV=2	MCM protein-like protein [Nicotiana tabacum]
c135062.graph_c0	77.201	14.161	0.000114547	-1.54647	down	[J]	Translation, ribosomal structure and biogenesis	Molecular Function: structural constituent of ribosome (GO:0003735);; Cellular Component: nucleolus (GO:0005730);; Cellular Component: plasma membrane (GO:0005886);; Biological Process: translation (GO:0006412);; Cellular Component: chloroplast (GO:0009507);; Cellular Component: cytosolic large ribosomal subunit (GO:0022625);;	--	60S ribosomal protein L34 GN=RPL34 OS=Nicotiana tabacum (Common tobacco) PE=2 SV=1	PREDICTED: 60S ribosomal protein L34-like [Glycine max]
c135082.graph_c2	0.341	3.242	2.84897e-05	4.16899	up	--	--	--	--	UDP-glycosyltransferase 85A1 GN=F12K8.26 OS=Arabidopsis thaliana (Mouse-ear cress) PE=1 SV=1	PREDICTED: UDP-glycosyltransferase 85A1-like [Vitis vinifera]
c135124.graph_c0	112.745	10.401	4.7076e-14	-2.5366	down	[TZDR]	--	--	--	Calmodulin-like protein 2 GN=T20K18.210 OS=Arabidopsis thaliana (Mouse-ear cress) PE=2 SV=1	PREDICTED: calmodulin-like [Vitis vinifera]
c135126.graph_c0	107.859	23.016	7.43897e-05	-1.32584	down	--	--	Cellular Component: nucleus (GO:0005634);; Biological Process: transcription, DNA-templated (GO:0006351);; Molecular Function: metal ion binding (GO:0046872);; Biological Process: response to stimulus (GO:0050896);;	--	Histone deacetylase HDT1 GN=HDT1 OS=Solanum chacoense (Chaco potato) PE=2 SV=1	type 2 histone deacetylase b [Nicotiana tabacum]
c135193.graph_c0	15.288	1.716	3.35608e-09	-2.25696	down	[C]	Energy production and conversion	Biological Process: RNA splicing, via endonucleolytic cleavage and ligation (GO:0000394);; Molecular Function: 3-chloroallyl aldehyde dehydrogenase activity (GO:0004028);; Molecular Function: aldehyde dehydrogenase (NAD) activity (GO:0004029);; Cellular Component: endoplasmic reticulum (GO:0005783);; Biological Process: methionine biosynthetic process (GO:0009086);; Cellular Component: cytoplasmi…	--	Aldehyde dehydrogenase 22A1 (Precursor) GN=ALDH22A1 OS=Arabidopsis thaliana (Mouse-ear cress) PE=2 SV=2	PREDICTED: aldehyde dehydrogenase 22A1-like [Solanum lycopersicum]
c135194.graph_c0	48.705	58.909	0.00046978	1.17658	up	--	--	--	--	--	PREDICTED: uncharacterized protein LOC101251341 [Solanum lycopersicum]
c135196.graph_c0	12.585	21.962	1.64095e-05	1.70584	up	--	--	Molecular Function: protein binding (GO:0005515);; Molecular Function: calcium-dependent phospholipid binding (GO:0005544);; Cellular Component: plasma membrane (GO:0005886);; Biological Process: response to temperature stimulus (GO:0009266);; Biological Process: response to humidity (GO:0009270);; Cellular Component: plasmodesma (GO:0009506);; Biological Process: cytokinin metabolic process (GO:…	--	Protein BONZAI 2 GN=BON2 OS=Arabidopsis thaliana (Mouse-ear cress) PE=1 SV=2	PREDICTED: protein BONZAI 1-like [Solanum lycopersicum]
c135199.graph_c0	46.999	10.684	0.000294642	-1.23269	down	--	--	Molecular Function: anthocyanin 6''-O-malonyltransferase activity (GO:0033809);; Molecular Function: anthocyanin 5-O-glucoside 6'''-O-malonyltransferase activity (GO:0033810);;	--	Malonyl-coenzyme A:anthocyanin 3-O-glucoside-6&apos;&apos;-O-malonyltransferase GN=3MAT OS=Dahlia pinnata (Pinnate dahlia) PE=1 SV=1	malonyltransferase [Nicotiana tabacum]
c135233.graph_c0	1.912	8.209	4.18786e-08	3.02185	up	--	--	Biological Process: maltose metabolic process (GO:0000023);; Biological Process: pentose-phosphate shunt (GO:0006098);; Biological Process: rRNA processing (GO:0006364);; Cellular Component: chloroplast thylakoid membrane (GO:0009535);; Biological Process: response to blue light (GO:0009637);; Biological Process: photosynthetic electron transport in photosystem I (GO:0009773);; Biological Process…	--	PGR5-like protein 1A, chloroplastic (Precursor) GN=PGRL1A OS=Arabidopsis thaliana (Mouse-ear cress) PE=1 SV=1	PREDICTED: PGR5-like protein 1A, chloroplastic-like [Solanum lycopersicum]
c135240.graph_c0	9.55	30.88	1.80344e-13	2.59805	up	--	--	Cellular Component: mitochondrion (GO:0005739);; Cellular Component: integral component of membrane (GO:0016021);;	--	Peroxisomal membrane protein PMP22 GN=PMP22 OS=Arabidopsis thaliana (Mouse-ear cress) PE=1 SV=1	Peroxisomal membrane 22 kDa (Mpv17/PMP22) family protein isoform 1 [Theobroma cacao]
c135265.graph_c0	3.622	0.086	5.18104e-07	-4.48453	down	--	--	Biological Process: transport (GO:0006810);; Cellular Component: membrane (GO:0016020);;	--	Bidirectional sugar transporter SWEET16 GN=SWEET16 OS=Arabidopsis thaliana (Mouse-ear cress) PE=2 SV=1	predicted protein [Populus trichocarpa]
c135267.graph_c0	5.533	0.634	0.000579583	-2.21799	down	--	--	Molecular Function: protein serine/threonine phosphatase activity (GO:0004722);; Cellular Component: mitochondrion (GO:0005739);; Cellular Component: cytosol (GO:0005829);; Biological Process: metabolic process (GO:0008152);;	--	Probable protein phosphatase 2C 12 GN=At1g47380 OS=Arabidopsis thaliana (Mouse-ear cress) PE=2 SV=1	PREDICTED: probable protein phosphatase 2C 12-like [Solanum lycopersicum]
c135270.graph_c0	33.071	7.902	0.00315552	-1.15897	down	--	--	--	--	--	PREDICTED: uncharacterized protein LOC101512599 [Cicer arietinum]
c135289.graph_c0	374.567	63.52	1.05521e-06	-1.65675	down	--	--	Biological Process: cellular process (GO:0009987);; Biological Process: response to organic substance (GO:0010033);; Biological Process: response to oxygen-containing compound (GO:1901700);;	--	Ethylene-responsive transcription factor ABR1 GN=MVP7.8 OS=Arabidopsis thaliana (Mouse-ear cress) PE=2 SV=1	PREDICTED: ethylene-responsive transcription factor ABR1-like isoform 1 [Solanum lycopersicum]
c135289.graph_c1	256.873	39.69	6.96487e-08	-1.79175	down	--	--	--	--	Ethylene-responsive transcription factor ERF110 GN=ERF110 OS=Arabidopsis thaliana (Mouse-ear cress) PE=2 SV=2	PREDICTED: ethylene-responsive transcription factor ABR1-like isoform 2 [Solanum lycopersicum]
c135310.graph_c2	122.264	21.589	3.33415e-06	-1.598	down	[J]	Translation, ribosomal structure and biogenesis	Molecular Function: structural constituent of ribosome (GO:0003735);; Cellular Component: nucleolus (GO:0005730);; Cellular Component: plasma membrane (GO:0005886);; Biological Process: translation (GO:0006412);; Cellular Component: cytosolic large ribosomal subunit (GO:0022625);;	K02918|3e-71|pop:POPTR_653749|hypothetical protein	60S ribosomal protein L35 GN=RPL35 OS=Euphorbia esula (Leafy spurge) PE=2 SV=1	Ribosomal L29 family protein [Theobroma cacao]
c135321.graph_c0	20.737	2.78	0.000487086	-1.99683	down	[MG]	--	Cellular Component: plasma membrane (GO:0005886);; Biological Process: D-xylose metabolic process (GO:0042732);; Biological Process: cellular metabolic process (GO:0044237);; Molecular Function: UDP-glucuronate decarboxylase activity (GO:0048040);; Molecular Function: coenzyme binding (GO:0050662);;	--	UDP-glucuronic acid decarboxylase 5 GN=UXS5 OS=Arabidopsis thaliana (Mouse-ear cress) PE=2 SV=1	PREDICTED: UDP-glucuronic acid decarboxylase 1-like [Solanum lycopersicum]
c135325.graph_c0	93.975	20.157	0.000244939	-1.32018	down	[J]	Translation, ribosomal structure and biogenesis	Cellular Component: nucleolus (GO:0005730);; Cellular Component: plasma membrane (GO:0005886);; Cellular Component: chloroplast (GO:0009507);; Cellular Component: cytosolic large ribosomal subunit (GO:0022625);; Biological Process: ribosome biogenesis (GO:0042254);;	K02936|5e-97|vvi:100246265|hypothetical protein LOC100246265	60S ribosomal protein L7a OS=Oryza sativa subsp. japonica (Rice) PE=2 SV=1	PREDICTED: 60S ribosomal protein L7a-like [Fragaria vesca subsp. vesca]
c135347.graph_c0	157.547	41.426	0.00489548	-1.0239	down	[J]	Translation, ribosomal structure and biogenesis	Molecular Function: structural constituent of ribosome (GO:0003735);; Cellular Component: nucleolus (GO:0005730);; Cellular Component: vacuole (GO:0005773);; Cellular Component: endoplasmic reticulum (GO:0005783);; Cellular Component: plasma membrane (GO:0005886);; Biological Process: translation (GO:0006412);; Cellular Component: chloroplast (GO:0009507);; Cellular Component: cytosolic large rib…	K02875|1e-76|rcu:RCOM_0259210|60S ribosomal protein L14, putative	60S ribosomal protein L14-2 GN=RPL14B OS=Arabidopsis thaliana (Mouse-ear cress) PE=2 SV=1	Ribosomal protein L14 [Theobroma cacao]
c135395.graph_c2	42.797	5.426	5.52895e-08	-2.07742	down	[U]	Intracellular trafficking, secretion, and vesicular transport	Cellular Component: plasma membrane (GO:0005886);; Cellular Component: chloroplast (GO:0009507);; Cellular Component: integral component of membrane (GO:0016021);; Biological Process: vesicle-mediated transport (GO:0016192);;	--	Vesicle-associated membrane protein 722 GN=F25I18.14 OS=Arabidopsis thaliana (Mouse-ear cress) PE=2 SV=2	PREDICTED: putative vesicle-associated membrane protein 726-like [Solanum lycopersicum]
c135397.graph_c0	2.411	9.381	6.2815e-07	2.87156	up	[E]	Amino acid transport and metabolism	Molecular Function: aminomethyltransferase activity (GO:0004047);; Molecular Function: glycine dehydrogenase (decarboxylating) activity (GO:0004375);; Cellular Component: nucleus (GO:0005634);; Cellular Component: mitochondrion (GO:0005739);; Cellular Component: glycine cleavage complex (GO:0005960);; Biological Process: pentose-phosphate shunt (GO:0006098);; Biological Process: rRNA processing (…	K02437|3e-90|rcu:RCOM_0865200|glycine cleavage system h protein, putative	Glycine cleavage system H protein 3, mitochondrial (Precursor) GN=GDH3 OS=Arabidopsis thaliana (Mouse-ear cress) PE=1 SV=1	glycine cleavage system h protein, putative [Ricinus communis]
c135423.graph_c0	43.926	7.766	0.000227723	-1.60188	down	[J]	Translation, ribosomal structure and biogenesis	Biological Process: RNA methylation (GO:0001510);; Molecular Function: structural constituent of ribosome (GO:0003735);; Biological Process: translation (GO:0006412);; Cellular Component: membrane (GO:0016020);; Cellular Component: cytosolic large ribosomal subunit (GO:0022625);;	K02901|4e-77|vvi:100250703|hypothetical protein LOC100250703	60S ribosomal protein L27-3 GN=RPL27C OS=Arabidopsis thaliana (Mouse-ear cress) PE=2 SV=2	PREDICTED: 60S ribosomal protein L27-3-like isoform 1 [Solanum lycopersicum]
c135441.graph_c2	5.504	0.634	0.00129013	-2.21956	down	--	--	Molecular Function: catalytic activity (GO:0003824);; Molecular Function: binding (GO:0005488);;	--	Putative ribonuclease H protein At1g65750 GN=At1g65750 OS=Arabidopsis thaliana (Mouse-ear cress) PE=3 SV=1	unnamed protein product [Ipomoea batatas]
c135463.graph_c0	4.186	0.246	2.8281e-05	-3.18782	down	--	--	--	--	Protein RALF-like 27 (Precursor) GN=RALFL27 OS=Arabidopsis thaliana (Mouse-ear cress) PE=2 SV=1	predicted protein [Populus trichocarpa]
c135470.graph_c1	18.864	2.617	0.00671798	-1.93979	down	[B]	Chromatin structure and dynamics	Cellular Component: nucleus (GO:0005634);; Biological Process: regulation of transcription, DNA-templated (GO:0006355);; Molecular Function: sequence-specific DNA binding (GO:0043565);; Molecular Function: protein heterodimerization activity (GO:0046982);;	--	Nuclear transcription factor Y subunit B-2 GN=MNJ7.23 OS=Arabidopsis thaliana (Mouse-ear cress) PE=2 SV=1	unknown [Picea sitchensis]
c135474.graph_c0	10.432	21.224	0.000104125	1.93461	up	--	--	Cellular Component: plastid (GO:0009536);; Molecular Function: heat shock protein binding (GO:0031072);; Molecular Function: unfolded protein binding (GO:0051082);;	--	--	PREDICTED: uncharacterized protein LOC101250142 [Solanum lycopersicum]
c135488.graph_c0	14.121	1.017	0.00145074	-2.8832	down	--	--	Cellular Component: integral component of plasma membrane (GO:0005887);; Molecular Function: sucrose transmembrane transporter activity (GO:0008515);; Biological Process: sucrose transport (GO:0015770);;	--	Bidirectional sugar transporter SWEET12 GN=MQM1.8 OS=Arabidopsis thaliana (Mouse-ear cress) PE=2 SV=1	PREDICTED: bidirectional sugar transporter SWEET11-like [Solanum lycopersicum]
c135491.graph_c1	10.112	14.235	0.000565298	1.39867	up	--	--	--	--	Disease resistance protein RPP8 GN=MWF20.19 OS=Arabidopsis thaliana (Mouse-ear cress) PE=1 SV=2	nbs-lrr resistance protein [Populus trichocarpa]
c135524.graph_c0	3.782	0.362	0.00115216	-2.48022	down	--	--	--	K14488|4e-39|vvi:100261630|hypothetical protein LOC100261630	Indole-3-acetic acid-induced protein ARG7 GN=ARG7 OS=Vigna radiata var. radiata (Mung bean) PE=2 SV=1	PREDICTED: auxin-induced protein 15A-like [Solanum lycopersicum]
c135531.graph_c0	10.481	15.265	0.000308029	1.45156	up	--	--	--	--	Leucine-rich repeat extensin-like protein 1 (Precursor) GN=LRX1 OS=Arabidopsis thaliana (Mouse-ear cress) PE=1 SV=1	hypothetical protein SELMODRAFT_415476 [Selaginella moellendorffii]
c135537.graph_c0	7.715	0.123	3.87114e-10	-5.06415	down	[TZDR]	--	--	--	Probable calcium-binding protein CML30 GN=CML30 OS=Arabidopsis thaliana (Mouse-ear cress) PE=2 SV=1	PREDICTED: probable calcium-binding protein CML30-like [Solanum lycopersicum]
c135547.graph_c0	2.108	93.897	0.000317356	6.3976	up	--	--	Biological Process: nodulation (GO:0009877);; Cellular Component: integral component of membrane (GO:0016021);;	--	Early nodulin-93 OS=Glycine max (Soybean) PE=2 SV=1	PREDICTED: early nodulin-93-like [Cicer arietinum]
c135559.graph_c0	1.897	9.492	1.94468e-05	3.23255	up	--	--	--	--	--	Uncharacterized protein TCM_012438 [Theobroma cacao]
c135592.graph_c0	2.052	3.411	0.00365767	1.64574	up	--	--	Biological Process: maltose metabolic process (GO:0000023);; Biological Process: pentose-phosphate shunt (GO:0006098);; Cellular Component: chloroplast (GO:0009507);; Biological Process: starch biosynthetic process (GO:0019252);; Molecular Function: heat shock protein binding (GO:0031072);; Molecular Function: unfolded protein binding (GO:0051082);;	--	--	uncharacterized protein LOC100305840 [Glycine max]
c135595.graph_c1	3.922	0.273	5.73068e-05	-2.94426	down	--	--	Biological Process: lipid transport (GO:0006869);; Molecular Function: lipid binding (GO:0008289);;	--	36.4 kDa proline-rich protein GN=TPRP-F1 OS=Solanum lycopersicum (Tomato) PE=2 SV=1	PREDICTED: uncharacterized protein LOC101251115 [Solanum lycopersicum]
c135599.graph_c0	4.027	0.47	0.00104914	-2.19344	down	--	--	--	--	--	PREDICTED: uncharacterized protein LOC101264003 [Solanum lycopersicum]
c135617.graph_c1	176.086	23.493	1.516e-09	-2.00222	down	--	--	--	--	Protein SPIRAL1-like 2 GN=SP1L2 OS=Arabidopsis thaliana (Mouse-ear cress) PE=2 SV=1	PREDICTED: protein SPIRAL1-like 1-like [Solanum lycopersicum]
c135623.graph_c2	2.528	0.039	7.85625e-07	-5.12249	down	--	--	--	--	--	PREDICTED: uncharacterized protein LOC101261757 [Solanum lycopersicum]
c135657.graph_c0	17.691	4.106	0.0031999	-1.20335	down	--	--	Cellular Component: nucleus (GO:0005634);; Cellular Component: vacuolar membrane (GO:0005774);; Molecular Function: zinc ion binding (GO:0008270);;	--	Protein S-acyltransferase 10 GN=PAT10 OS=Arabidopsis thaliana (Mouse-ear cress) PE=1 SV=1	zinc finger protein, putative [Ricinus communis]
c135669.graph_c0	29.438	7.15	0.00106186	-1.14041	down	[RTKL]	--	Molecular Function: nucleotide binding (GO:0000166);; Molecular Function: protein kinase activity (GO:0004672);; Biological Process: phosphorylation (GO:0016310);;	--	Calmodulin-binding receptor-like cytoplasmic kinase 2 OS=Arabidopsis thaliana (Mouse-ear cress) PE=2 SV=1	hypothetical protein VITISV_007757 [Vitis vinifera]
c135671.graph_c0	13.004	76.321	6.48834e-18	3.46546	up	[R]	General function prediction only	Cellular Component: endoplasmic reticulum (GO:0005783);; Biological Process: proteolysis (GO:0006508);; Molecular Function: peptidase activity (GO:0008233);; Cellular Component: membrane (GO:0016020);;	--	--	24 kDa vacuolar protein VP24 [Ipomoea batatas]
c135683.graph_c0	5.407	25.256	1.92956e-16	3.14055	up	[E]	Amino acid transport and metabolism	Molecular Function: 4-hydroxy-tetrahydrodipicolinate reductase (GO:0008839);; Biological Process: lysine biosynthetic process via diaminopimelate (GO:0009089);; Cellular Component: chloroplast stroma (GO:0009570);; Biological Process: photosynthetic electron transport in photosystem I (GO:0009773);; Biological Process: leaf morphogenesis (GO:0009965);; Biological Process: stomatal complex morphog…	K00215|1e-120|rcu:RCOM_1497080|dihydrodipicolinate reductase, putative (EC:1.3.1.26)	Putative 4-hydroxy-tetrahydrodipicolinate reductase 3, chloroplastic (Precursor) GN=DAPB3 OS=Arabidopsis thaliana (Mouse-ear cress) PE=2 SV=1	PREDICTED: putative 4-hydroxy-tetrahydrodipicolinate reductase 3, chloroplastic-like [Solanum lycopersicum]
c135689.graph_c0	224.571	12.9	1.88479e-11	-3.21355	down	[G]	Carbohydrate transport and metabolism	Cellular Component: vacuole (GO:0005773);; Cellular Component: plasma membrane (GO:0005886);; Biological Process: iron ion transport (GO:0006826);; Biological Process: water transport (GO:0006833);; Biological Process: response to osmotic stress (GO:0006970);; Biological Process: response to desiccation (GO:0009269);; Cellular Component: plasmodesma (GO:0009506);; Cellular Component: chloroplast …	K09872|1e-119|ath:AT2G37170|PIP2B	Aquaporin PIP2-2 GN=T2N18.7 OS=Arabidopsis thaliana (Mouse-ear cress) PE=1 SV=2	PREDICTED: aquaporin PIP2-2-like isoform 1 [Glycine max]
c135694.graph_c0	263.209	8.134	1.25872e-30	-4.11391	down	[G]	Carbohydrate transport and metabolism	Molecular Function: adenosine kinase activity (GO:0004001);; Molecular Function: copper ion binding (GO:0005507);; Cellular Component: plasma membrane (GO:0005886);; Biological Process: purine ribonucleoside salvage (GO:0006166);; Biological Process: AMP biosynthetic process (GO:0006167);; Cellular Component: chloroplast (GO:0009507);; Biological Process: phosphorylation (GO:0016310);; Molecular …	K00856|0.0|pop:POPTR_659896|adenosine kinase (EC:2.7.1.20)	Adenosine kinase 1 GN=ADK1 OS=Arabidopsis thaliana (Mouse-ear cress) PE=1 SV=1	Adenosine kinase 2 [Theobroma cacao]
c135701.graph_c0	23.403	1.599	1.56761e-12	-2.96362	down	--	--	Biological Process: cellular component organization (GO:0016043);; Biological Process: single-organism cellular process (GO:0044763);;	--	--	PREDICTED: uncharacterized protein LOC101249446 [Solanum lycopersicum]
c135744.graph_c0	47.419	6.424	2.12285e-09	-1.98003	down	--	--	Molecular Function: inositol hexakisphosphate binding (GO:0000822);; Biological Process: response to molecule of bacterial origin (GO:0002237);; Molecular Function: ubiquitin-protein ligase activity (GO:0004842);; Cellular Component: nucleus (GO:0005634);; Biological Process: auxin-activated signaling pathway (GO:0009734);; Biological Process: stomatal complex morphogenesis (GO:0010103);; Biologi…	--	Transport inhibitor response 1-like protein GN=At5g49980 OS=Arabidopsis thaliana (Mouse-ear cress) PE=1 SV=1	LeTIR [Solanum lycopersicum]
c135751.graph_c0	133.592	34.031	0.00204259	-1.07058	down	[J]	Translation, ribosomal structure and biogenesis	Molecular Function: structural constituent of ribosome (GO:0003735);; Cellular Component: cell wall (GO:0005618);; Biological Process: translation (GO:0006412);; Cellular Component: plasmodesma (GO:0009506);; Biological Process: embryo development ending in seed dormancy (GO:0009793);; Cellular Component: membrane (GO:0016020);; Molecular Function: rRNA binding (GO:0019843);; Cellular Component: …	K02949|1e-106|rcu:RCOM_0510080|40S ribosomal protein S11, putative	40S ribosomal protein S11 GN=RPS11 OS=Euphorbia esula (Leafy spurge) PE=2 SV=1	40S ribosomal protein S11, putative [Ricinus communis]
c135757.graph_c0	42.342	2.327	1.83443e-11	-3.27956	down	--	--	Cellular Component: plasma membrane (GO:0005886);; Biological Process: cytoskeleton organization (GO:0007010);; Molecular Function: microtubule binding (GO:0008017);; Biological Process: plant-type cell wall biogenesis (GO:0009832);; Cellular Component: cortical microtubule, transverse to long axis (GO:0010005);; Biological Process: xylem and phloem pattern formation (GO:0010051);;	--	Microtubule-associated protein 70-2 GN=MAP70.2 OS=Arabidopsis thaliana (Mouse-ear cress) PE=1 SV=1	PREDICTED: microtubule-associated protein 70-2 [Vitis vinifera]
c135790.graph_c0	9.902	16.69	9.68919e-06	1.65822	up	--	--	Biological Process: response to red or far red light (GO:0009639);;	--	Protein FAR1-RELATED SEQUENCE 5 GN=FRS5 OS=Arabidopsis thaliana (Mouse-ear cress) PE=2 SV=1	PREDICTED: uncharacterized protein LOC101254807 [Solanum lycopersicum]
c135792.graph_c0	8.171	0.367	1.18271e-05	-3.57726	down	[O]	Posttranslational modification, protein turnover, chaperones	Molecular Function: nucleotide binding (GO:0000166);; Cellular Component: mitochondrion (GO:0005739);; Biological Process: protein folding (GO:0006457);; Cellular Component: chloroplast stroma (GO:0009570);; Cellular Component: thylakoid (GO:0009579);; Biological Process: chloroplast organization (GO:0009658);; Biological Process: embryo development ending in seed dormancy (GO:0009793);; Cellular…	--	Chaperonin 60 subunit alpha 1, chloroplastic (Precursor) GN=T1E2.8 OS=Arabidopsis thaliana (Mouse-ear cress) PE=1 SV=2	PREDICTED: ruBisCO large subunit-binding protein subunit alpha, chloroplastic-like [Solanum lycopersicum]
c135812.graph_c0	9.761	0.296	1.7785e-09	-4.13344	down	--	--	Cellular Component: endosome (GO:0005768);; Cellular Component: Golgi apparatus (GO:0005794);; Cellular Component: trans-Golgi network (GO:0005802);; Cellular Component: plasma membrane (GO:0005886);;	--	--	PREDICTED: major facilitator superfamily domain-containing protein 5-like [Solanum lycopersicum]
c135831.graph_c0	10.142	41.654	9.5519e-18	2.94523	up	--	--	Molecular Function: metal ion binding (GO:0046872);;	--	E3 ubiquitin-protein ligase At3g02290 OS=Arabidopsis thaliana (Mouse-ear cress) PE=2 SV=1	putative zinc finger family protein [Capsicum chinense]
c135855.graph_c0	14.339	1.884	0.000172526	-2.02991	down	--	--	--	--	--	PREDICTED: uncharacterized protein LOC101247533 [Solanum lycopersicum]
c135858.graph_c0	24.803	50.865	9.84406e-09	1.93999	up	--	--	Biological Process: regulation of transcription, DNA-templated (GO:0006355);; Molecular Function: zinc ion binding (GO:0008270);; Molecular Function: histone binding (GO:0042393);;	--	PHD finger protein ALFIN-LIKE 2 GN=AL2 OS=Arabidopsis thaliana (Mouse-ear cress) PE=2 SV=1	nucleic acid-binding protein [Solanum lycopersicum]
c135867.graph_c1	14.7	1.954	0.00160442	-2.00274	down	--	--	Cellular Component: Golgi apparatus (GO:0005794);; Cellular Component: plasma membrane (GO:0005886);; Molecular Function: zinc ion binding (GO:0008270);; Biological Process: primary cell wall biogenesis (GO:0009833);; Cellular Component: integral component of membrane (GO:0016021);; Molecular Function: cellulose synthase (UDP-forming) activity (GO:0016760);; Molecular Function: cellulose synthase…	K10999|3e-79|vvi:100254408|hypothetical protein LOC100254408	Cellulose synthase A catalytic subunit 1 [UDP-forming] GN=F8B4.110 OS=Arabidopsis thaliana (Mouse-ear cress) PE=1 SV=1	unnamed protein product [Vitis vinifera]
c135879.graph_c0	11.195	1.235	0.000272906	-2.27169	down	--	--	Cellular Component: mitochondrion (GO:0005739);; Cellular Component: plastid (GO:0009536);;	--	Putative ribonuclease H protein At1g65750 GN=At1g65750 OS=Arabidopsis thaliana (Mouse-ear cress) PE=3 SV=1	unnamed protein product [Ipomoea batatas]
c135882.graph_c0	8.539	0.965	9.71328e-06	-2.24393	down	[J]	Translation, ribosomal structure and biogenesis	Cellular Component: nucleus (GO:0005634);; Molecular Function: tRNA (adenine-N1-)-methyltransferase activity (GO:0016429);; Biological Process: tRNA methylation (GO:0030488);; Cellular Component: tRNA (m1A) methyltransferase complex (GO:0031515);;	K07442|1e-168|rcu:RCOM_1063210|tRNA, putative (EC:2.1.1.36)	--	PREDICTED: tRNA (adenine(58)-N(1))-methyltransferase catalytic subunit TRMT61A-like [Solanum lycopersicum]
c135894.graph_c0	30.146	5.98	0.000218768	-1.43418	down	--	--	--	K13120|3e-26|pop:POPTR_863345|hypothetical protein	--	PREDICTED: protein FAM32A-like [Solanum lycopersicum]
c135954.graph_c1	15.18	0.673	0.00175498	-3.58023	down	[R]	General function prediction only	Molecular Function: hydrolase activity (GO:0016787);; Molecular Function: lyase activity (GO:0016829);;	K06966|1e-113|rcu:RCOM_1597390|carboxy-lyase, putative	Cytokinin riboside 5&apos;-monophosphate phosphoribohydrolase LOG1 GN=LOG1 OS=Arabidopsis thaliana (Mouse-ear cress) PE=1 SV=1	PREDICTED: cytokinin riboside 5&apos;-monophosphate phosphoribohydrolase LOG1-like [Solanum lycopersicum]
c135957.graph_c0	5.278	8.006	0.0075607	1.50303	up	--	--	Cellular Component: plasma membrane (GO:0005886);;	--	--	PREDICTED: internalin-A-like [Solanum lycopersicum]
c135962.graph_c0	47.7	4.313	6.57182e-14	-2.56328	down	[R]	General function prediction only	Molecular Function: dolichyl-diphosphooligosaccharide-protein glycotransferase activity (GO:0004579);; Cellular Component: endoplasmic reticulum (GO:0005783);; Cellular Component: plasma membrane (GO:0005886);; Biological Process: rRNA processing (GO:0006364);; Biological Process: protein glycosylation (GO:0006486);; Cellular Component: chloroplast (GO:0009507);; Biological Process: systemic acqu…	K07151|0.0|vvi:100232931|LTM1	Dolichyl-diphosphooligosaccharide--protein glycosyltransferase subunit STT3A GN=STT3A OS=Arabidopsis thaliana (Mouse-ear cress) PE=1 SV=1	PREDICTED: dolichyl-diphosphooligosaccharide--protein glycosyltransferase subunit STT3A-like [Solanum lycopersicum]
c135962.graph_c1	50.137	4.51	1.32444e-11	-2.57141	down	[R]	General function prediction only	Molecular Function: dolichyl-diphosphooligosaccharide-protein glycotransferase activity (GO:0004579);; Cellular Component: endoplasmic reticulum (GO:0005783);; Cellular Component: plasma membrane (GO:0005886);; Biological Process: rRNA processing (GO:0006364);; Biological Process: protein glycosylation (GO:0006486);; Cellular Component: chloroplast (GO:0009507);; Biological Process: systemic acqu…	K07151|1e-114|vvi:100232931|LTM1	Dolichyl-diphosphooligosaccharide--protein glycosyltransferase subunit STT3A GN=STT3A OS=Arabidopsis thaliana (Mouse-ear cress) PE=1 SV=1	Staurosporin and temperature sensitive 3-like A isoform 2 [Theobroma cacao]
c135964.graph_c0	16.059	18.927	0.00141784	1.14387	up	--	--	Biological Process: mRNA splicing, via spliceosome (GO:0000398);; Molecular Function: nucleic acid binding (GO:0003676);;	--	DEAD-box ATP-dependent RNA helicase 9 OS=Oryza sativa subsp. japonica (Rice) PE=2 SV=1	RNA-binding family protein isoform 1 [Theobroma cacao]
c135966.graph_c0	74.959	4.31	1.0877e-09	-3.22319	down	--	--	--	--	Uncharacterized protein OsI_027940 OS=Oryza sativa subsp. indica (Rice) PE=1 SV=2	ripening regulated protein DDTFR8 [Solanum lycopersicum]
c135969.graph_c0	6.345	0	0.00972455	#NAME?	down	[C]	Energy production and conversion	Molecular Function: FMN binding (GO:0010181);; Molecular Function: 12-oxophytodienoate reductase activity (GO:0016629);; Biological Process: oxidation-reduction process (GO:0055114);;	--	Putative 12-oxophytodienoate reductase-like protein 1 GN=At1g09400 OS=Arabidopsis thaliana (Mouse-ear cress) PE=2 SV=2	unknown [Lotus japonicus]
c135974.graph_c0	145.562	177.579	0.000483319	1.18711	up	[B]	Chromatin structure and dynamics	Cellular Component: nucleosome (GO:0000786);; Molecular Function: DNA binding (GO:0003677);; Biological Process: glucose catabolic process (GO:0006007);; Biological Process: nucleosome assembly (GO:0006334);; Biological Process: protein targeting (GO:0006605);; Biological Process: plant-type cell wall modification (GO:0009827);; Biological Process: pollen tube growth (GO:0009860);; Molecular Func…	K11253|2e-45|ppp:PHYPADRAFT_157798|HTR1515	Histone H3.3 (Fragment) OS=Hordeum vulgare (Barley) PE=3 SV=1	RecName: Full=Histone H3.3
c135977.graph_c0	82.753	5.878	2.11851e-05	-2.9206	down	--	--	--	--	--	18,9 KDa ABA-induced protein [Hordeum vulgare subsp. vulgare]
c135991.graph_c0	20.794	1.698	0.000152385	-2.69984	down	--	--	Cellular Component: Golgi apparatus (GO:0005794);; Cellular Component: plasma membrane (GO:0005886);; Molecular Function: zinc ion binding (GO:0008270);; Biological Process: primary cell wall biogenesis (GO:0009833);; Cellular Component: integral component of membrane (GO:0016021);; Molecular Function: cellulose synthase (UDP-forming) activity (GO:0016760);; Biological Process: cellulose biosynth…	K10999|3e-29|rcu:RCOM_0924530|Cellulose synthase A catalytic subunit 6 [UDP-forming], putative (EC:2.4.1.12)	Probable cellulose synthase A catalytic subunit 1 [UDP-forming] OS=Oryza sativa subsp. japonica (Rice) PE=2 SV=1	Cellulose synthase A catalytic subunit 6 [UDP-forming], putative [Ricinus communis]
c135992.graph_c0	18.824	2.988	3.16611e-05	-1.75377	down	[J]	Translation, ribosomal structure and biogenesis	Cellular Component: exosome (RNase complex) (GO:0000178);; Molecular Function: RNA binding (GO:0003723);; Molecular Function: structural constituent of ribosome (GO:0003735);; Cellular Component: nucleus (GO:0005634);; Cellular Component: ribosome (GO:0005840);; Biological Process: translation (GO:0006412);; Biological Process: protein targeting to mitochondrion (GO:0006626);; Molecular Function:…	K07573|1e-103|vvi:100263947|hypothetical protein LOC100263947	--	uncharacterized protein LOC100796154 [Glycine max]
c136003.graph_c0	68.721	10.894	2.32304e-06	-1.75574	down	[R]	General function prediction only	Molecular Function: nucleotide binding (GO:0000166);; Molecular Function: DNA binding (GO:0003677);; Cellular Component: nucleus (GO:0005634);; Biological Process: mRNA processing (GO:0006397);; Molecular Function: poly(A) binding (GO:0008143);; Cellular Component: cytoplasmic stress granule (GO:0010494);; Biological Process: cellular response to heat (GO:0034605);;	--	Polyadenylate-binding protein RBP47 GN=RBP47 OS=Nicotiana plumbaginifolia (Leadwort-leaved tobacco) PE=1 SV=1	putative RNA binding protein [Nicotiana tabacum]
c136023.graph_c0	20.426	2.948	6.4157e-05	-1.88397	down	--	--	Biological Process: transcription, DNA-templated (GO:0006351);;	--	Ethylene-responsive transcription factor ERF022 GN=ERF022 OS=Arabidopsis thaliana (Mouse-ear cress) PE=2 SV=1	AP2/ERF domain-containing transcription factor [Populus trichocarpa]
c136030.graph_c0	2.715	15.477	4.02776e-18	3.41859	up	--	--	Cellular Component: nucleus (GO:0005634);; Cellular Component: mitochondrion (GO:0005739);; Cellular Component: chloroplast (GO:0009507);;	--	--	PREDICTED: uncharacterized protein LOC101256042 [Solanum lycopersicum]
c136031.graph_c0	2.901	0.171	0.00824676	-3.18339	down	[T]	Signal transduction mechanisms	Molecular Function: protein serine/threonine phosphatase activity (GO:0004722);; Cellular Component: mitochondrion (GO:0005739);; Cellular Component: cytosol (GO:0005829);; Biological Process: metabolic process (GO:0008152);;	--	Probable protein phosphatase 2C 12 GN=At1g47380 OS=Arabidopsis thaliana (Mouse-ear cress) PE=2 SV=1	Phosphatase 2C family protein isoform 1 [Theobroma cacao]
c136045.graph_c0	168.424	25.891	2.35266e-07	-1.80034	down	[J]	Translation, ribosomal structure and biogenesis	Molecular Function: structural constituent of ribosome (GO:0003735);; Cellular Component: vacuole (GO:0005773);; Cellular Component: plasma membrane (GO:0005886);; Biological Process: translation (GO:0006412);; Cellular Component: chloroplast (GO:0009507);; Cellular Component: cytosolic large ribosomal subunit (GO:0022625);;	K02883|3e-98|pop:POPTR_552462|hypothetical protein	60S ribosomal protein L18-2 GN=RPL18B OS=Arabidopsis thaliana (Mouse-ear cress) PE=1 SV=2	predicted protein [Populus trichocarpa]
c136058.graph_c1	1.375	2.87	0.00256777	1.95945	up	--	--	Cellular Component: nucleus (GO:0005634);; Biological Process: acetyl-CoA metabolic process (GO:0006084);; Biological Process: sterol biosynthetic process (GO:0016126);; Biological Process: brassinosteroid biosynthetic process (GO:0016132);;	--	--	hypothetical protein MTR_1g104840 [Medicago truncatula]
c136068.graph_c0	36.028	42.437	0.000779175	1.13831	up	--	--	Molecular Function: nucleic acid binding (GO:0003676);; Cellular Component: cytoplasm (GO:0005737);;	--	U1 small nuclear ribonucleoprotein A GN=U1A OS=Arabidopsis thaliana (Mouse-ear cress) PE=1 SV=1	PREDICTED: uncharacterized protein LOC100247532 [Vitis vinifera]
c136115.graph_c0	73.244	246.492	1.39214e-06	2.65903	up	--	--	--	--	--	PREDICTED: uncharacterized protein LOC100854604 [Vitis vinifera]
c136120.graph_c0	28.501	1.335	1.72911e-18	-3.51173	down	--	--	--	--	Transcription factor bHLH126 GN=T30C3.80 OS=Arabidopsis thaliana (Mouse-ear cress) PE=2 SV=1	PREDICTED: transcription factor bHLH120-like [Solanum lycopersicum]
c136151.graph_c0	180.956	246.802	0.00166548	1.35363	up	--	--	Molecular Function: DNA binding (GO:0003677);; Cellular Component: nucleus (GO:0005634);;	--	HMG1/2-like protein OS=Ipomoea nil (Japanese morning glory) PE=2 SV=1	RecName: Full=HMG1/2-like protein
c136154.graph_c1	23.074	2.566	3.01772e-06	-2.27041	down	--	--	Molecular Function: inorganic diphosphatase activity (GO:0004427);; Cellular Component: mitochondrion (GO:0005739);; Cellular Component: Golgi apparatus (GO:0005794);; Cellular Component: plasma membrane (GO:0005886);; Biological Process: response to water deprivation (GO:0009414);; Biological Process: response to salt stress (GO:0009651);; Molecular Function: hydrogen-translocating pyrophosphata…	K01507|5e-83|pop:POPTR_828371|vacuolar H+-translocating inorganic pyrophosphatase (EC:3.6.1.1)	Pyrophosphate-energized vacuolar membrane proton pump OS=Vigna radiata var. radiata (Mung bean) PE=1 SV=3	PREDICTED: pyrophosphate-energized vacuolar membrane proton pump-like [Solanum lycopersicum]
c136171.graph_c0	11.026	1.196	0.000109529	-2.30683	down	--	--	Cellular Component: mitochondrion (GO:0005739);; Cellular Component: integral component of membrane (GO:0016021);; Biological Process: sterol biosynthetic process (GO:0016126);; Biological Process: pentacyclic triterpenoid biosynthetic process (GO:0019745);;	--	Ergosterol biosynthetic protein 28 GN=At1g10030 OS=Arabidopsis thaliana (Mouse-ear cress) PE=2 SV=2	PREDICTED: ergosterol biosynthetic protein 28-like [Solanum lycopersicum]
c136190.graph_c0	85.701	16.059	2.99816e-05	-1.51267	down	[J]	Translation, ribosomal structure and biogenesis	Molecular Function: structural constituent of ribosome (GO:0003735);; Cellular Component: ribosome (GO:0005840);; Biological Process: translation (GO:0006412);;	--	60S ribosomal protein L30 GN=RPL30 OS=Lupinus luteus (European yellow lupin) PE=3 SV=1	PREDICTED: 60S ribosomal protein L30-like [Solanum lycopersicum]
c136192.graph_c0	26.982	4.728	4.30709e-05	-1.6104	down	--	--	Molecular Function: sequence-specific DNA binding transcription factor activity (GO:0003700);; Biological Process: abscisic acid-activated signaling pathway (GO:0009738);; Cellular Component: CCAAT-binding factor complex (GO:0016602);; Molecular Function: sequence-specific DNA binding (GO:0043565);; Biological Process: positive regulation of transcription, DNA-templated (GO:0045893);; Molecular F…	--	Nuclear transcription factor Y subunit C-1 GN=T8P19.100 OS=Arabidopsis thaliana (Mouse-ear cress) PE=1 SV=1	PREDICTED: nuclear transcription factor Y subunit C-1-like isoform 2 [Solanum lycopersicum]
c136194.graph_c0	84.355	21.428	0.00199315	-1.0725	down	[R]	General function prediction only	Molecular Function: organic cyclic compound binding (GO:0097159);; Molecular Function: heterocyclic compound binding (GO:1901363);;	--	Polyadenylate-binding protein RBP47 GN=RBP47 OS=Nicotiana plumbaginifolia (Leadwort-leaved tobacco) PE=1 SV=1	nucleic acid binding protein [Nicotiana tabacum]
c136195.graph_c0	193.197	40.476	7.72508e-05	-1.3517	down	[TZDR]	--	Molecular Function: calcium ion binding (GO:0005509);; Cellular Component: nucleus (GO:0005634);; Cellular Component: vacuole (GO:0005773);; Cellular Component: plasma membrane (GO:0005886);; Biological Process: response to mechanical stimulus (GO:0009612);; Biological Process: pollen germination (GO:0009846);; Biological Process: regulation of photomorphogenesis (GO:0010099);; Biological Process…	--	Calmodulin OS=Triticum aestivum (Wheat) PE=1 SV=3	calmodulin [Pseudotsuga menziesii]
c136195.graph_c1	460.022	114.229	0.00117822	-1.1088	down	[TZDR]	--	Molecular Function: calcium ion binding (GO:0005509);; Biological Process: detection of calcium ion (GO:0005513);; Molecular Function: protein binding (GO:0005515);; Cellular Component: vacuole (GO:0005773);; Cellular Component: cytosol (GO:0005829);; Cellular Component: plasma membrane (GO:0005886);; Biological Process: acetyl-CoA metabolic process (GO:0006084);; Biological Process: response to …	--	Calmodulin GN=CALM1 OS=Solanum lycopersicum (Tomato) PE=2 SV=2	calmodulin 1 [Lilium longiflorum]
c136199.graph_c0	559.154	30.004	1.86546e-22	-3.31606	down	--	--	Cellular Component: nucleus (GO:0005634);; Cellular Component: cytosol (GO:0005829);; Biological Process: response to stress (GO:0006950);;	--	Abscisic stress-ripening protein 1 GN=ASR1 OS=Solanum lycopersicum (Tomato) PE=2 SV=1	TIP protein [Nicotiana tabacum]
c136220.graph_c0	9.296	1.34	0.000383692	-1.89439	down	--	--	--	--	Vesicle-associated protein 2-2 GN=F22O13.31 OS=Arabidopsis thaliana (Mouse-ear cress) PE=1 SV=1	PREDICTED: vesicle-associated protein 2-2-like [Solanum lycopersicum]
c136256.graph_c0	3.607	0.381	0.000897018	-2.33667	down	[F]	Nucleotide transport and metabolism	Biological Process: transition metal ion transport (GO:0000041);; Biological Process: RNA splicing, via endonucleolytic cleavage and ligation (GO:0000394);; Molecular Function: uracil phosphoribosyltransferase activity (GO:0004845);; Molecular Function: uridine kinase activity (GO:0004849);; Molecular Function: ATP binding (GO:0005524);; Cellular Component: cytosol (GO:0005829);; Biological Proce…	K00876|7e-46|pop:POPTR_815577|hypothetical protein	Putative uracil phosphoribosyltransferase (Precursor) GN=UKL2 OS=Arabidopsis thaliana (Mouse-ear cress) PE=2 SV=1	hypothetical protein VITISV_035160 [Vitis vinifera]
c136260.graph_c0	1018.29	53.775	2.75178e-19	-3.34533	down	[OC]	--	Cellular Component: cytoplasm (GO:0005737);; Biological Process: glycerol ether metabolic process (GO:0006662);; Molecular Function: electron carrier activity (GO:0009055);; Molecular Function: protein disulfide oxidoreductase activity (GO:0015035);; Biological Process: electron transport chain (GO:0022900);; Biological Process: cell redox homeostasis (GO:0045454);;	K03671|4e-53|pop:POPTR_818765|PtrTrxh7	Thioredoxin H-type 1 OS=Nicotiana tabacum (Common tobacco) PE=1 SV=1	thioredoxin H3 [Ipomoea batatas]
c136263.graph_c1	3.966	0.509	0.0042707	-2.05491	down	[F]	Nucleotide transport and metabolism	Cellular Component: mitochondrion (GO:0005739);; Biological Process: 'de novo' IMP biosynthetic process (GO:0006189);; Molecular Function: formyltetrahydrofolate deformylase activity (GO:0008864);; Biological Process: photorespiration (GO:0009853);; Molecular Function: hydroxymethyl-, formyl- and related transferase activity (GO:0016742);; Biological Process: tetrahydrofolate metabolic process (G…	--	Phosphoribosylglycinamide formyltransferase, chloroplastic (Precursor) GN=PUR3 OS=Arabidopsis thaliana (Mouse-ear cress) PE=2 SV=2	PREDICTED: formyltetrahydrofolate deformylase-like [Vitis vinifera]
c136268.graph_c0	15.425	36.564	3.30057e-07	2.15428	up	[J]	Translation, ribosomal structure and biogenesis	Molecular Function: RNA binding (GO:0003723);; Molecular Function: structural constituent of ribosome (GO:0003735);; Cellular Component: ribosome (GO:0005840);; Biological Process: translation (GO:0006412);; Cellular Component: chloroplast (GO:0009507);; Biological Process: ribosome biogenesis (GO:0042254);;	--	50S ribosomal protein L34, chloroplastic (Precursor) GN=RPL34 OS=Spinacia oleracea (Spinach) PE=1 SV=1	PREDICTED: 50S ribosomal protein L34, chloroplastic-like [Solanum lycopersicum]
c136275.graph_c0	9.183	39.854	0.00179967	3.04236	up	--	--	Molecular Function: serine-type endopeptidase inhibitor activity (GO:0004867);; Biological Process: response to wounding (GO:0009611);;	--	Inhibitor of trypsin and hageman factor OS=Cucurbita maxima (Pumpkin) PE=1 SV=1	proteinase inhibitor [Ipomoea batatas]
c136345.graph_c0	5.291	0.346	3.86109e-05	-3.03703	down	--	--	Cellular Component: chloroplast (GO:0009507);; Molecular Function: transferase activity (GO:0016740);;	K00627|2e-24|vvi:100251405|hypothetical protein LOC100251405	Dihydrolipoyllysine-residue acetyltransferase component 2 of pyruvate dehydrogenase complex, mitochondrial (Precursor) GN=At3g13930 OS=Arabidopsis thaliana (Mouse-ear cress) PE=1 SV=2	PREDICTED: dihydrolipoyllysine-residue acetyltransferase component 3 of pyruvate dehydrogenase complex, mitochondrial [Vitis vinifera]
c136362.graph_c0	39.614	4.032	4.12064e-11	-2.39261	down	--	--	Cellular Component: nucleus (GO:0005634);; Cellular Component: cytosol (GO:0005829);; Biological Process: pollen germination (GO:0009846);; Biological Process: pollen tube growth (GO:0009860);;	--	--	PREDICTED: uncharacterized protein LOC101245338 [Solanum lycopersicum]
c136385.graph_c1	40.974	104.434	2.70054e-11	2.25747	up	--	--	--	--	Copper transport protein ATX1 GN=ATX1 OS=Arabidopsis thaliana (Mouse-ear cress) PE=1 SV=1	PREDICTED: uncharacterized protein LOC101262648 [Solanum lycopersicum]
c136388.graph_c0	11.895	1.819	0.00928324	-1.79735	down	--	--	--	--	--	unknown [Lotus japonicus]
c136403.graph_c0	0.281	1.505	6.86614e-08	3.32718	up	--	--	--	--	Protein FAR1-RELATED SEQUENCE 6 GN=FRS6 OS=Arabidopsis thaliana (Mouse-ear cress) PE=2 SV=1	hypothetical protein PRUPE_ppb016632mg [Prunus persica]
c136419.graph_c0	124.194	15.066	1.0304e-10	-2.14367	down	[F]	Nucleotide transport and metabolism	Molecular Function: nucleoside diphosphate kinase activity (GO:0004550);; Molecular Function: ATP binding (GO:0005524);; Cellular Component: mitochondrial inner membrane (GO:0005743);; Cellular Component: Golgi apparatus (GO:0005794);; Cellular Component: cytosol (GO:0005829);; Biological Process: nucleoside diphosphate phosphorylation (GO:0006165);; Biological Process: GTP biosynthetic process (…	K00940|1e-129|vvi:100263310|hypothetical protein LOC100263310	Nucleoside diphosphate kinase III, chloroplastic/mitochondrial (Precursor) OS=Arabidopsis thaliana (Mouse-ear cress) PE=1 SV=1	nucleoside diphosphate kinase 1 [Solanum tuberosum]
c136473.graph_c0	39.542	10.09	0.00835478	-1.06867	down	--	--	Cellular Component: nucleus (GO:0005634);; Cellular Component: mitochondrion (GO:0005739);;	--	--	PREDICTED: uncharacterized protein LOC100261433 [Vitis vinifera]
c136478.graph_c0	248.989	33.41	2.78768e-09	-1.99527	down	[QR]	--	Biological Process: methylation (GO:0032259);; Molecular Function: protein dimerization activity (GO:0046983);; Molecular Function: caffeate O-methyltransferase activity (GO:0047763);;	--	Flavone 3&apos;-O-methyltransferase 1 GN=K18G13.3 OS=Arabidopsis thaliana (Mouse-ear cress) PE=1 SV=1	PREDICTED: caffeic acid 3-O-methyltransferase-like [Fragaria vesca subsp. vesca]
c136508.graph_c1	0.19	1.041	1.1523e-06	3.33807	up	--	--	--	--	Putative ribonuclease H protein At1g65750 GN=At1g65750 OS=Arabidopsis thaliana (Mouse-ear cress) PE=3 SV=1	nucleic acid binding protein, putative [Ricinus communis]
c136534.graph_c0	13.905	1.788	0.000310161	-2.0525	down	--	--	Cellular Component: nucleus (GO:0005634);; Cellular Component: cytosol (GO:0005829);; Cellular Component: plasma membrane (GO:0005886);; Cellular Component: plasmodesma (GO:0009506);; Biological Process: plant-type cell wall biogenesis (GO:0009832);; Molecular Function: ligase activity (GO:0016874);; Biological Process: cellulose biosynthetic process (GO:0030244);; Biological Process: anisotropic…	--	ARMADILLO BTB ARABIDOPSIS PROTEIN 1 GN=ABAP1 OS=Arabidopsis thaliana (Mouse-ear cress) PE=1 SV=1	PREDICTED: uncharacterized protein LOC101244277 [Solanum lycopersicum]
c136562.graph_c0	6.313	0.833	0.0011786	-2.01926	down	--	--	--	--	--	PREDICTED: uncharacterized protein LOC101257717 [Solanum lycopersicum]
c136575.graph_c1	51.736	287.472	1.22845e-06	3.37673	up	--	--	Cellular Component: mitochondrion (GO:0005739);; Cellular Component: cytoplasmic membrane-bounded vesicle (GO:0016023);;	--	--	PREDICTED: uncharacterized protein LOC100527287 [Glycine max]
c136584.graph_c0	3.007	0.064	1.2558e-08	-4.65685	down	--	--	Molecular Function: iron ion transmembrane transporter activity (GO:0005381);; Molecular Function: zinc ion transmembrane transporter activity (GO:0005385);; Cellular Component: plasma membrane (GO:0005886);; Biological Process: cellular iron ion homeostasis (GO:0006879);; Biological Process: response to bacterium (GO:0009617);; Molecular Function: copper uptake transmembrane transporter activity…	K14709|1e-175|rcu:RCOM_1500480|zinc/iron transporter, putative (EC:1.3.1.74)	Probable zinc transporter 10 (Precursor) GN=ZIP10 OS=Arabidopsis thaliana (Mouse-ear cress) PE=3 SV=2	iron-regulated transporter 1 precursor [Solanum lycopersicum]
c136616.graph_c0	5.206	0.087	1.48865e-07	-4.99901	down	[G]	Carbohydrate transport and metabolism	Molecular Function: 6-phosphofructokinase activity (GO:0003872);; Molecular Function: ATP binding (GO:0005524);; Cellular Component: 6-phosphofructokinase complex (GO:0005945);; Biological Process: fructose 6-phosphate metabolic process (GO:0006002);; Biological Process: glycolysis (GO:0006096);; Biological Process: embryo development ending in seed dormancy (GO:0009793);; Cellular Component: pyr…	K00895|2e-53|ath:AT4G04040|MEE51	Pyrophosphate--fructose 6-phosphate 1-phosphotransferase subunit beta OS=Solanum tuberosum (Potato) PE=1 SV=2	PPi-dependent phosphofructokinase beta subunit [Cuscuta pentagona]
c136620.graph_c0	0.367	0.78	0.00271976	1.99764	up	--	--	--	--	Putative ribonuclease H protein At1g65750 GN=At1g65750 OS=Arabidopsis thaliana (Mouse-ear cress) PE=3 SV=1	putative AP endonuclease/reverse transcriptase [Brassica napus]
c136640.graph_c0	38.052	9.312	0.0012816	-1.12795	down	--	--	Cellular Component: endosome (GO:0005768);; Cellular Component: Golgi apparatus (GO:0005794);; Cellular Component: trans-Golgi network (GO:0005802);; Cellular Component: plasma membrane (GO:0005886);; Biological Process: protein glycosylation (GO:0006486);; Biological Process: purine nucleobase transport (GO:0006863);; Biological Process: membrane fusion (GO:0006944);; Cellular Component: integra…	--	Uncharacterized membrane protein At1g06890 GN=At1g06890 OS=Arabidopsis thaliana (Mouse-ear cress) PE=1 SV=1	nodulin MtN21 /EamA-like transporter protein [Arabidopsis thaliana]
c136652.graph_c0	2.493	4.442	0.00122875	1.74227	up	--	--	--	--	--	PREDICTED: uncharacterized protein LOC101258255 isoform 1 [Solanum lycopersicum]
c136659.graph_c0	10.68	1.395	0.000273089	-2.03	down	--	--	Biological Process: cytokinesis (GO:0000910);; Cellular Component: nucleus (GO:0005634);; Cellular Component: mitochondrion (GO:0005739);; Biological Process: microtubule nucleation (GO:0007020);; Molecular Function: microtubule binding (GO:0008017);; Cellular Component: phragmoplast (GO:0009524);; Cellular Component: plastid (GO:0009536);; Cellular Component: preprophase band (GO:0009574);; Biol…	--	65-kDa microtubule-associated protein 6 GN=MAP65-6 OS=Arabidopsis thaliana (Mouse-ear cress) PE=1 SV=1	PREDICTED: 65-kDa microtubule-associated protein 6-like [Solanum lycopersicum]
c136659.graph_c1	8.318	1.358	0.00946333	-1.71122	down	--	--	Biological Process: cytokinesis (GO:0000910);; Cellular Component: mitochondrion (GO:0005739);; Biological Process: microtubule nucleation (GO:0007020);; Molecular Function: microtubule binding (GO:0008017);; Cellular Component: phragmoplast (GO:0009524);; Cellular Component: plastid (GO:0009536);; Cellular Component: preprophase band (GO:0009574);;	--	65-kDa microtubule-associated protein 6 GN=MAP65-6 OS=Arabidopsis thaliana (Mouse-ear cress) PE=1 SV=1	Microtubule associated protein (MAP65/ASE1) family protein isoform 3 [Theobroma cacao]
c136663.graph_c0	4.932	7.251	0.00582163	1.4565	up	--	--	Molecular Function: transferase activity (GO:0016740);;	--	--	PREDICTED: uncharacterized protein LOC101260868 [Solanum lycopersicum]
c136667.graph_c0	18.586	45.431	1.07521e-09	2.18897	up	--	--	--	--	--	hypothetical protein PRUPE_ppa012441mg [Prunus persica]
c136688.graph_c0	1.115	5.467	2.38606e-07	3.20214	up	--	--	--	--	Gibberellin-regulated protein 3 (Precursor) GN=GASA3 OS=Arabidopsis thaliana (Mouse-ear cress) PE=2 SV=1	PREDICTED: gibberellin-regulated protein 14-like [Solanum lycopersicum]
c136695.graph_c0	1.302	4.569	4.73299e-05	2.70221	up	--	--	Molecular Function: nucleic acid binding (GO:0003676);; Molecular Function: catalytic activity (GO:0003824);; Biological Process: DNA metabolic process (GO:0006259);; Cellular Component: microtubule cytoskeleton (GO:0015630);; Cellular Component: intracellular membrane-bounded organelle (GO:0043231);; Cellular Component: protein complex (GO:0043234);; Cellular Component: cytoskeletal part (GO:004…	--	Protection of telomeres protein 1b GN=MHF15 OS=Arabidopsis thaliana (Mouse-ear cress) PE=1 SV=1	unnamed protein product [Vitis vinifera]
c136700.graph_c0	7.1	11.059	0.00192268	1.55188	up	--	--	Molecular Function: nucleotide binding (GO:0000166);; Molecular Function: protein kinase activity (GO:0004672);; Cellular Component: plasma membrane (GO:0005886);; Biological Process: phosphorylation (GO:0016310);; Molecular Function: carbohydrate binding (GO:0030246);;	--	G-type lectin S-receptor-like serine/threonine-protein kinase At1g11330 (Precursor) GN=At1g11330 OS=Arabidopsis thaliana (Mouse-ear cress) PE=1 SV=3	PREDICTED: uncharacterized protein LOC101313761 [Fragaria vesca subsp. vesca]
c136713.graph_c0	13.202	3.378	0.00407035	-1.0602	down	--	--	--	--	Protein ycf2 GN=ycf2-B OS=Oenothera glazioviana (Large-flowered evening primrose) PE=3 SV=1	Uncharacterized protein TCM_028230 [Theobroma cacao]
c136722.graph_c0	1.202	2.913	6.88038e-05	2.17021	up	[M]	Cell wall/membrane/envelope biogenesis	Molecular Function: polygalacturonase activity (GO:0004650);; Cellular Component: extracellular region (GO:0005576);; Biological Process: carbohydrate metabolic process (GO:0005975);; Molecular Function: galacturan 1,4-alpha-galacturonidase activity (GO:0047911);;	--	Polygalacturonase (Precursor) OS=Prunus persica (Peach) PE=2 SV=1	PREDICTED: polygalacturonase-like [Solanum lycopersicum]
c136747.graph_c0	4.135	7.54	6.18491e-05	1.77191	up	--	--	Molecular Function: protein binding (GO:0005515);; Biological Process: trichome morphogenesis (GO:0010090);; Cellular Component: SCAR complex (GO:0031209);; Biological Process: actin nucleation (GO:0045010);;	--	Protein ABIL1 GN=ABIL1 OS=Arabidopsis thaliana (Mouse-ear cress) PE=1 SV=1	Protein ABIL1, putative [Ricinus communis]
c136777.graph_c0	16.93	3.295	3.41502e-05	-1.45399	down	[T]	Signal transduction mechanisms	Molecular Function: nucleotide binding (GO:0000166);; Biological Process: cell adhesion (GO:0007155);; Molecular Function: microtubule binding (GO:0008017);; Cellular Component: katanin complex (GO:0008352);; Biological Process: trichome morphogenesis (GO:0010090);; Biological Process: vegetative to reproductive phase transition of meristem (GO:0010228);; Molecular Function: transferase activity,…	--	Katanin p80 WD40 repeat-containing subunit B1 homolog GN=At5g23430 OS=Arabidopsis thaliana (Mouse-ear cress) PE=2 SV=3	PREDICTED: katanin p80 WD40 repeat-containing subunit B1 homolog [Solanum lycopersicum]
c136786.graph_c0	4.835	0.228	0.00967321	-3.50238	down	--	--	--	--	--	PREDICTED: uncharacterized protein At1g66480-like [Solanum lycopersicum]
c136786.graph_c1	18.963	2.024	2.79265e-05	-2.33255	down	--	--	Cellular Component: plasma membrane (GO:0005886);; Biological Process: response to nematode (GO:0009624);;	--	Uncharacterized protein At1g66480 GN=At1g66480 OS=Arabidopsis thaliana (Mouse-ear cress) PE=1 SV=1	PREDICTED: uncharacterized protein At1g66480 [Vitis vinifera]
c136794.graph_c0	43.233	6.029	2.23682e-06	-1.9367	down	--	--	Molecular Function: structural molecule activity (GO:0005198);; Cellular Component: vacuole (GO:0005773);; Biological Process: intracellular protein transport (GO:0006886);; Cellular Component: chloroplast (GO:0009507);; Biological Process: vesicle-mediated transport (GO:0016192);; Cellular Component: clathrin coat of trans-Golgi network vesicle (GO:0030130);; Cellular Component: clathrin coat of…	--	Clathrin heavy chain 1 GN=CHC1 OS=Arabidopsis thaliana (Mouse-ear cress) PE=1 SV=1	clathrin heavy chain 2, partial [Nicotiana tabacum]
c136799.graph_c0	2.94	0.138	9.18603e-06	-3.49878	down	--	--	Cellular Component: mitochondrion (GO:0005739);; Cellular Component: endosome (GO:0005768);; Cellular Component: Golgi apparatus (GO:0005794);; Cellular Component: trans-Golgi network (GO:0005802);; Cellular Component: cytosol (GO:0005829);; Cellular Component: integral component of membrane (GO:0016021);;	--	--	PREDICTED: transmembrane 9 superfamily member 4-like [Glycine max]
c136799.graph_c1	10.047	0.257	7.75075e-09	-4.39561	down	--	--	Cellular Component: endosome (GO:0005768);; Cellular Component: Golgi apparatus (GO:0005794);; Cellular Component: trans-Golgi network (GO:0005802);; Cellular Component: integral component of membrane (GO:0016021);;	--	--	PREDICTED: transmembrane 9 superfamily member 4-like [Solanum lycopersicum]
c136803.graph_c0	351.633	521.924	0.00125237	1.47068	up	[O]	Posttranslational modification, protein turnover, chaperones	Molecular Function: ubiquitin-protein ligase activity (GO:0004842);; Cellular Component: nucleus (GO:0005634);; Cellular Component: cytoplasm (GO:0005737);; Cellular Component: plasma membrane (GO:0005886);; Biological Process: protein ubiquitination (GO:0016567);; Biological Process: DNA endoreduplication (GO:0042023);; Biological Process: proteasome-mediated ubiquitin-dependent protein cataboli…	K06689|1e-109|vvi:100248397|similar to AT4g27960	Ubiquitin-conjugating enzyme E2-17 kDa OS=Solanum lycopersicum (Tomato) PE=2 SV=1	uncharacterized protein LOC100305945 [Glycine max]
c136804.graph_c0	13.656	1.866	7.51785e-05	-1.97241	down	--	--	Cellular Component: plasma membrane (GO:0005886);; Biological Process: pollen development (GO:0009555);; Biological Process: embryo development ending in seed dormancy (GO:0009793);; Biological Process: hydrogen peroxide catabolic process (GO:0042744);;	--	Vegetative cell wall protein gp1 (Precursor) GN=GP1 OS=Chlamydomonas reinhardtii (Chlamydomonas smithii) PE=2 SV=1	PREDICTED: uncharacterized protein LOC101255737 isoform 1 [Solanum lycopersicum]
c136807.graph_c0	19.976	603.149	3.63308e-15	5.81743	up	--	--	--	--	--	PREDICTED: uncharacterized protein LOC100243761 [Vitis vinifera]
c136813.graph_c0	4.017	0.405	0.000418499	-2.39804	down	--	--	Cellular Component: plasma membrane (GO:0005886);; Biological Process: cytokinin metabolic process (GO:0009690);;	--	--	PREDICTED: inter-alpha-trypsin inhibitor heavy chain H3 [Vitis vinifera]
c136815.graph_c0	51.326	5.571	0.000120851	-2.30191	down	--	--	--	--	--	hypothetical protein [Nicotiana benthamiana]
c136835.graph_c0	128.199	171.131	0.0041424	1.31719	up	--	--	Biological Process: defense response (GO:0006952);; Biological Process: multi-organism process (GO:0051704);;	--	Defensin protein 1.2 OS=Solanum tuberosum (Potato) PE=2 SV=1	Defensin protein 1.2
c136847.graph_c0	0.255	3.33	0.00533658	4.61867	up	--	--	--	--	Non-specific lipid-transfer protein (Precursor) OS=Pinus taeda (Loblolly pine) PE=2 SV=1	PREDICTED: non-specific lipid-transfer protein-like [Solanum lycopersicum]
c136852.graph_c0	2.948	0.405	0.00413153	-1.95502	down	--	--	Molecular Function: binding (GO:0005488);;	--	Putative clathrin assembly protein At5g35200 GN=At5g35200 OS=Arabidopsis thaliana (Mouse-ear cress) PE=1 SV=1	PREDICTED: putative clathrin assembly protein At5g35200-like [Solanum lycopersicum]
c136857.graph_c0	1.884	3.063	0.00197614	1.61679	up	--	--	Molecular Function: metal ion binding (GO:0046872);;	--	--	PREDICTED: uncharacterized protein LOC101246922 [Solanum lycopersicum]
c136863.graph_c0	7.314	13.787	6.21738e-05	1.82127	up	--	--	Molecular Function: triglyceride lipase activity (GO:0004806);; Cellular Component: extracellular region (GO:0005576);; Biological Process: lipid metabolic process (GO:0006629);;	--	--	PREDICTED: uncharacterized protein LOC101246277 [Solanum lycopersicum]
c136863.graph_c1	11.855	20.965	2.81236e-07	1.72413	up	--	--	Molecular Function: hydrolase activity (GO:0016787);;	--	--	PREDICTED: uncharacterized protein LOC101246277 [Solanum lycopersicum]
c136876.graph_c0	99.927	11.876	1.20527e-09	-2.17032	down	--	--	--	K09286|5e-06|vvi:100248027|hypothetical protein LOC100248027	--	callus-expressing factor [Nicotiana tabacum]
c136876.graph_c1	74.212	10.366	2.0655e-05	-1.93658	down	--	--	Molecular Function: DNA binding (GO:0003677);; Molecular Function: sequence-specific DNA binding transcription factor activity (GO:0003700);; Cellular Component: nucleus (GO:0005634);; Biological Process: regulation of transcription, DNA-templated (GO:0006355);;	K09286|2e-12|rcu:RCOM_0043760|Ethylene-responsive transcription factor, putative	Ethylene-responsive transcription factor RAP2-12 GN=T18A20.14 OS=Arabidopsis thaliana (Mouse-ear cress) PE=2 SV=1	callus-expressing factor [Nicotiana tabacum]
c136876.graph_c2	190.041	26.494	4.74876e-09	-1.9385	down	--	--	Biological Process: transcription, DNA-templated (GO:0006351);;	K09286|5e-96|vvi:100248027|hypothetical protein LOC100248027	Ethylene-responsive transcription factor RAP2-2 GN=MLN21.1 OS=Arabidopsis thaliana (Mouse-ear cress) PE=1 SV=2	ethylene-responsive-element-binding factor 2 [Petunia x hybrida]
c136890.graph_c0	5.422	0.253	5.48641e-07	-3.51728	down	--	--	Molecular Function: polygalacturonase activity (GO:0004650);; Cellular Component: extracellular region (GO:0005576);; Biological Process: carbohydrate metabolic process (GO:0005975);; Molecular Function: galacturan 1,4-alpha-galacturonidase activity (GO:0047911);;	--	Polygalacturonase At1g48100 (Precursor) GN=At1g48100 OS=Arabidopsis thaliana (Mouse-ear cress) PE=2 SV=1	PREDICTED: polygalacturonase At1g48100-like [Solanum lycopersicum]
c136890.graph_c1	8.004	0.209	6.00789e-08	-4.34755	down	--	--	Molecular Function: polygalacturonase activity (GO:0004650);; Cellular Component: extracellular region (GO:0005576);; Biological Process: carbohydrate metabolic process (GO:0005975);; Molecular Function: galacturan 1,4-alpha-galacturonidase activity (GO:0047911);;	--	Polygalacturonase At1g48100 (Precursor) GN=At1g48100 OS=Arabidopsis thaliana (Mouse-ear cress) PE=2 SV=1	PREDICTED: polygalacturonase At1g48100-like [Solanum lycopersicum]
c136892.graph_c0	5.835	10.437	7.94663e-05	1.74078	up	--	--	Cellular Component: mitochondrion (GO:0005739);; Biological Process: response to auxin (GO:0009733);;	--	--	PREDICTED: uncharacterized protein LOC101268293 [Solanum lycopersicum]
c136904.graph_c0	3.458	0.265	0.000105163	-2.80576	down	--	--	Biological Process: G1/S transition of mitotic cell cycle (GO:0000082);; Molecular Function: DNA binding (GO:0003677);; Molecular Function: sequence-specific DNA binding transcription factor activity (GO:0003700);; Cellular Component: nucleus (GO:0005634);; Cellular Component: transcription factor complex (GO:0005667);; Cellular Component: cytoplasm (GO:0005737);; Biological Process: regulation o…	--	Transcription factor-like protein DPB GN=F12E4.160 OS=Arabidopsis thaliana (Mouse-ear cress) PE=1 SV=1	PREDICTED: transcription factor-like protein DPB [Vitis vinifera]
c136906.graph_c0	50.824	133.798	0.000308903	2.30321	up	[R]	General function prediction only	Cellular Component: mitochondrion (GO:0005739);; Cellular Component: peroxisome (GO:0005777);; Cellular Component: cytosol (GO:0005829);; Biological Process: sulfur compound metabolic process (GO:0006790);; Molecular Function: sulfite oxidase activity (GO:0008482);; Molecular Function: electron carrier activity (GO:0009055);; Cellular Component: chloroplast (GO:0009507);; Biological Process: resp…	K00387|0.0|rcu:RCOM_1677230|sulfite reductase, putative (EC:1.8.3.1)	Sulfite oxidase OS=Arabidopsis thaliana (Mouse-ear cress) PE=1 SV=1	sulfite oxidase-like [Solanum tuberosum]
c136908.graph_c0	101.259	14.867	2.20228e-08	-1.8636	down	--	--	Biological Process: response to stimulus (GO:0050896);;	--	Blue copper protein (Precursor) GN=F5O24.120 OS=Arabidopsis thaliana (Mouse-ear cress) PE=1 SV=2	dicyanin precursor [Solanum lycopersicum]
c136921.graph_c0	21.35	32.01	1.10839e-05	1.48582	up	[TZDR]	--	Biological Process: transition metal ion transport (GO:0000041);; Molecular Function: calcium ion binding (GO:0005509);; Cellular Component: nucleus (GO:0005634);; Cellular Component: cytoplasm (GO:0005737);; Biological Process: signal transduction (GO:0007165);; Biological Process: toxin catabolic process (GO:0009407);; Biological Process: ethylene biosynthetic process (GO:0009693);; Biological …	K13448|7e-57|vvi:100256640|hypothetical protein LOC100256640	Probable calcium-binding protein CML21 GN=CML21 OS=Arabidopsis thaliana (Mouse-ear cress) PE=2 SV=1	putative calcium-binding protein CML21 [Triticum urartu]
c136938.graph_c0	2.523	0.247	0.000632657	-2.44479	down	--	--	--	--	Uncharacterized protein At4g06744 (Precursor) GN=At4g06744 OS=Arabidopsis thaliana (Mouse-ear cress) PE=2 SV=1	PREDICTED: uncharacterized protein At4g06744-like [Solanum lycopersicum]
c136939.graph_c0	22.668	3.852	0.000163536	-1.65553	down	--	--	Cellular Component: intracellular part (GO:0044424);;	--	--	PREDICTED: WD repeat-containing protein 44-like [Solanum lycopersicum]
c136941.graph_c0	4.024	5.406	0.00697676	1.33091	up	--	--	Molecular Function: binding (GO:0005488);; Cellular Component: chloroplast (GO:0009507);;	--	Protein DCL, chloroplastic (Precursor) GN=DCL OS=Solanum lycopersicum (Tomato) PE=2 SV=1	DCL protein [Coffea arabica]
c136943.graph_c0	34.602	39.522	0.00130423	1.09691	up	[T]	Signal transduction mechanisms	Molecular Function: phosphoprotein phosphatase activity (GO:0004721);; Cellular Component: peroxisome (GO:0005777);; Cellular Component: cytosol (GO:0005829);; Biological Process: tryptophan catabolic process (GO:0006569);; Biological Process: protein targeting to membrane (GO:0006612);; Biological Process: membrane fusion (GO:0006944);; Biological Process: response to cold (GO:0009409);; Biologi…	K01110|0.0|rcu:RCOM_0812140|phosphoprotein phosphatase, putative (EC:3.1.3.67)	Formin-like protein 6 OS=Oryza sativa subsp. japonica (Rice) PE=2 SV=2	PREDICTED: uncharacterized protein LOC101255438 isoform 1 [Solanum lycopersicum]
c136944.graph_c0	16.472	0.506	1.13585e-09	-4.11605	down	[G]	Carbohydrate transport and metabolism	Molecular Function: 6-phosphofructokinase activity (GO:0003872);; Molecular Function: ATP binding (GO:0005524);; Cellular Component: 6-phosphofructokinase complex (GO:0005945);; Biological Process: fructose 6-phosphate metabolic process (GO:0006002);; Biological Process: glycolysis (GO:0006096);; Biological Process: phosphorylation (GO:0016310);;	K00850|2e-59|vvi:100245746|hypothetical protein LOC100245746	6-phosphofructokinase 7 GN=PFK7 OS=Arabidopsis thaliana (Mouse-ear cress) PE=1 SV=1	unknown [Lotus japonicus]
c136944.graph_c1	14.986	0.465	1.13439e-07	-4.10681	down	[G]	Carbohydrate transport and metabolism	Molecular Function: 6-phosphofructokinase activity (GO:0003872);; Molecular Function: ATP binding (GO:0005524);; Cellular Component: plasma membrane (GO:0005886);; Cellular Component: 6-phosphofructokinase complex (GO:0005945);; Biological Process: fructose 6-phosphate metabolic process (GO:0006002);; Biological Process: glycolysis (GO:0006096);; Biological Process: root epidermal cell differenti…	K00850|7e-66|pop:POPTR_866992|6-phosphofructokinase (EC:2.7.1.11)	6-phosphofructokinase 3 GN=PFK3 OS=Arabidopsis thaliana (Mouse-ear cress) PE=1 SV=1	Phosphofructokinase 3 isoform 1 [Theobroma cacao]
c136944.graph_c2	16.948	0.729	2.9914e-12	-3.63492	down	[G]	Carbohydrate transport and metabolism	Molecular Function: 6-phosphofructokinase activity (GO:0003872);; Molecular Function: ATP binding (GO:0005524);; Cellular Component: 6-phosphofructokinase complex (GO:0005945);; Biological Process: fructose 6-phosphate metabolic process (GO:0006002);; Biological Process: glycolysis (GO:0006096);; Biological Process: phosphorylation (GO:0016310);; Molecular Function: diphosphate-fructose-6-phospha…	K00850|6e-94|vvi:100243946|hypothetical protein LOC100243946	6-phosphofructokinase 3 GN=PFK3 OS=Arabidopsis thaliana (Mouse-ear cress) PE=1 SV=1	hypothetical protein PRUPE_ppa003994mg [Prunus persica]
c136950.graph_c0	23.138	5.304	0.00049075	-1.21998	down	--	--	Cellular Component: exocyst (GO:0000145);; Cellular Component: mitochondrion (GO:0005739);; Cellular Component: Golgi apparatus (GO:0005794);; Cellular Component: cytosol (GO:0005829);; Biological Process: exocytosis (GO:0006887);; Biological Process: membrane fusion (GO:0006944);; Biological Process: Golgi vesicle transport (GO:0048193);; Biological Process: vesicle docking (GO:0048278);;	--	Conserved oligomeric Golgi complex subunit 4 GN=COG4 OS=Arabidopsis thaliana (Mouse-ear cress) PE=2 SV=1	PREDICTED: conserved oligomeric Golgi complex subunit 4-like [Solanum lycopersicum]
c136959.graph_c0	9.172	1.54	0.00365659	-1.66781	down	--	--	--	--	--	unnamed protein product [Vitis vinifera]
c136960.graph_c0	3.198	5.064	0.00307559	1.56877	up	--	--	--	K14488|2e-32|rcu:RCOM_1078910|hypothetical protein	Auxin-induced protein X10A OS=Glycine max (Soybean) PE=2 SV=1	SAUR family protein [Theobroma cacao]
c136962.graph_c0	29.546	1.642	4.08703e-11	-3.2637	down	--	--	Biological Process: response to stress (GO:0006950);; Biological Process: response to organic substance (GO:0010033);; Molecular Function: transferase activity (GO:0016740);; Biological Process: primary metabolic process (GO:0044238);; Biological Process: cellular catabolic process (GO:0044248);; Biological Process: single-organism metabolic process (GO:0044710);; Biological Process: organic subs…	--	Probable glutathione S-transferase OS=Nicotiana tabacum (Common tobacco) PE=2 SV=1	PREDICTED: probable glutathione S-transferase-like [Solanum lycopersicum]
c136973.graph_c0	64.856	4.657	6.67256e-15	-2.89457	down	--	--	Biological Process: response to wounding (GO:0009611);; Biological Process: response to fungus (GO:0009620);; Biological Process: jasmonic acid biosynthetic process (GO:0009695);; Biological Process: abscisic acid-activated signaling pathway (GO:0009738);; Biological Process: response to jasmonic acid (GO:0009753);; Biological Process: response to chitin (GO:0010200);; Biological Process: endopla…	--	--	hypothetical protein PRUPE_ppb021781mg [Prunus persica]
c136981.graph_c0	25.358	2.751	5.22059e-06	-2.3062	down	[O]	Posttranslational modification, protein turnover, chaperones	Molecular Function: ATP binding (GO:0005524);; Cellular Component: mitochondrion (GO:0005739);; Cellular Component: chloroplast stroma (GO:0009570);; Cellular Component: thylakoid (GO:0009579);; Biological Process: chloroplast organization (GO:0009658);; Biological Process: embryo development ending in seed dormancy (GO:0009793);; Cellular Component: chloroplast envelope (GO:0009941);; Cellular C…	--	RuBisCO large subunit-binding protein subunit alpha, chloroplastic (Precursor) OS=Pisum sativum (Garden pea) PE=1 SV=2	chaperonin 60 alpha subunit [Arachis diogoi]
c136984.graph_c0	2.404	0.318	0.00425782	-2.01421	down	--	--	Cellular Component: plasma membrane (GO:0005886);; Biological Process: proton transport (GO:0015992);; Cellular Component: vacuolar proton-transporting V-type ATPase complex (GO:0016471);; Molecular Function: hydrolase activity, acting on acid anhydrides, catalyzing transmembrane movement of substances (GO:0016820);;	K02152|2e-51|pop:POPTR_655913|hypothetical protein	V-type proton ATPase subunit G 2 GN=VATG2 OS=Nicotiana tabacum (Common tobacco) PE=3 SV=1	predicted protein [Populus trichocarpa]
c136985.graph_c0	5.886	0.581	0.000622593	-2.42593	down	[RTKL]	--	Molecular Function: protein kinase activity (GO:0004672);; Biological Process: phosphorylation (GO:0016310);;	--	Cysteine-rich receptor-like protein kinase 19 (Precursor) GN=CRK19 OS=Arabidopsis thaliana (Mouse-ear cress) PE=2 SV=2	PREDICTED: cysteine-rich receptor-like protein kinase 10-like, partial [Vitis vinifera]
c137008.graph_c0	6.478	21.981	3.04863e-11	2.66547	up	--	--	Biological Process: glycerol ether metabolic process (GO:0006662);; Molecular Function: electron carrier activity (GO:0009055);; Cellular Component: chloroplast stroma (GO:0009570);; Molecular Function: protein disulfide oxidoreductase activity (GO:0015035);; Biological Process: cell redox homeostasis (GO:0045454);;	--	Thioredoxin-like 3-2, chloroplastic (Precursor) GN=WCRKC2 OS=Arabidopsis thaliana (Mouse-ear cress) PE=2 SV=1	WCRKC thioredoxin 2 [Arabidopsis thaliana]
c137028.graph_c0	1.833	4.226	3.4715e-05	2.09999	up	--	--	--	--	Putative B3 domain-containing protein Os04g0347400 OS=Oryza sativa subsp. japonica (Rice) PE=2 SV=3	PREDICTED: B3 domain-containing protein REM9-like [Solanum lycopersicum]
c137033.graph_c0	33.223	59.276	4.31032e-07	1.73808	up	[C]	Energy production and conversion	Molecular Function: pyruvate dehydrogenase (acetyl-transferring) activity (GO:0004739);; Cellular Component: nucleus (GO:0005634);; Cellular Component: mitochondrion (GO:0005739);; Cellular Component: cytosol (GO:0005829);; Biological Process: glycolysis (GO:0006096);; Molecular Function: zinc ion binding (GO:0008270);; Biological Process: response to salt stress (GO:0009651);; Biological Process…	K00161|7e-34|rcu:RCOM_0699730|pyruvate dehydrogenase, putative (EC:1.2.4.1)	Pyruvate dehydrogenase E1 component subunit alpha-1, mitochondrial (Precursor) OS=Arabidopsis thaliana (Mouse-ear cress) PE=1 SV=2	AT1G59900 [Arabidopsis thaliana]
c137039.graph_c2	32.783	2.791	8.08639e-06	-2.65383	down	--	--	Molecular Function: inorganic diphosphatase activity (GO:0004427);; Cellular Component: mitochondrion (GO:0005739);; Cellular Component: Golgi apparatus (GO:0005794);; Cellular Component: plasma membrane (GO:0005886);; Biological Process: response to water deprivation (GO:0009414);; Biological Process: response to salt stress (GO:0009651);; Molecular Function: hydrogen-translocating pyrophosphata…	--	Pyrophosphate-energized vacuolar membrane proton pump OS=Vigna radiata var. radiata (Mung bean) PE=1 SV=3	hypothetical protein OsI_06126 [Oryza sativa Indica Group]
c137056.graph_c0	101.529	20.391	2.97295e-05	-1.40633	down	--	--	Cellular Component: intracellular (GO:0005622);; Molecular Function: zinc ion binding (GO:0008270);; Biological Process: cellular process (GO:0009987);;	--	Zinc finger protein CONSTANS-LIKE 5 GN=COL5 OS=Arabidopsis thaliana (Mouse-ear cress) PE=2 SV=2	zinc finger protein CONSTANS-LIKE 5-like [Glycine max]
c137060.graph_c0	13.094	2.251	0.00414235	-1.63162	down	--	--	Cellular Component: mitochondrial inner membrane (GO:0005743);; Biological Process: glycolysis (GO:0006096);; Biological Process: protein targeting to vacuole (GO:0006623);; Biological Process: mitochondrial pyruvate transport (GO:0006850);; Biological Process: aerobic respiration (GO:0009060);; Cellular Component: cytoplasmic membrane-bounded vesicle (GO:0016023);; Biological Process: response t…	--	--	PREDICTED: mitochondrial pyruvate carrier 2-like [Solanum lycopersicum]
c137061.graph_c0	455.695	664.437	0.00127155	1.44797	up	--	--	Cellular Component: nucleus (GO:0005634);; Cellular Component: vacuole (GO:0005773);; Cellular Component: cytosol (GO:0005829);; Cellular Component: plasma membrane (GO:0005886);; Cellular Component: chloroplast (GO:0009507);; Biological Process: brassinosteroid mediated signaling pathway (GO:0009742);; Molecular Function: protein domain specific binding (GO:0019904);; Biological Process: respons…	K06630|1e-162|vvi:100267829|hypothetical protein LOC100267829	14-3-3-like protein C OS=Nicotiana tabacum (Common tobacco) PE=1 SV=1	14-3-3 protein [Solanum tuberosum]
c137074.graph_c1	408.028	556.952	6.44508e-05	1.35149	up	--	--	Cellular Component: nucleus (GO:0005634);; Cellular Component: cytoplasm (GO:0005737);; Biological Process: protein ubiquitination involved in ubiquitin-dependent protein catabolic process (GO:0042787);;	--	Ubiquitin (Precursor; Fragment) OS=Hordeum vulgare (Barley) PE=2 SV=1	polyubiquitin 2 [Phaseolus vulgaris]
c137086.graph_c1	8.119	0.99	0.00234365	-2.12927	down	[C]	Energy production and conversion	Molecular Function: dihydrolipoyllysine-residue acetyltransferase activity (GO:0004742);; Cellular Component: mitochondrion (GO:0005739);; Biological Process: pyruvate metabolic process (GO:0006090);; Cellular Component: chloroplast (GO:0009507);; Molecular Function: dihydrolipoyllysine-residue (2-methylpropanoyl)transferase activity (GO:0043754);; Cellular Component: pyruvate dehydrogenase compl…	K00627|3e-56|rcu:RCOM_0654800|dihydrolipoamide acetyltransferase component of pyruvate dehydrogenase, putative (EC:2.3.1.168)	Dihydrolipoyllysine-residue acetyltransferase component 3 of pyruvate dehydrogenase complex, mitochondrial (Precursor) GN=At1g54220 OS=Arabidopsis thaliana (Mouse-ear cress) PE=1 SV=1	PREDICTED: dihydrolipoyllysine-residue acetyltransferase component 2 of pyruvate dehydrogenase complex, mitochondrial-like [Solanum lycopersicum]
c137102.graph_c0	17.739	32.088	4.56947e-05	1.75774	up	[E]	Amino acid transport and metabolism	Molecular Function: cysteine synthase activity (GO:0004124);; Cellular Component: nucleus (GO:0005634);; Cellular Component: peroxisome (GO:0005777);; Cellular Component: plasma membrane (GO:0005886);; Biological Process: cysteine biosynthetic process from serine (GO:0006535);; Biological Process: aging (GO:0007568);; Cellular Component: chloroplast (GO:0009507);; Biological Process: response to …	K01738|1e-156|rcu:RCOM_0912000|cysteine synthase, putative (EC:2.5.1.51)	Cysteine synthase OS=Citrullus lanatus (Watermelon) PE=1 SV=1	O-acetylserine(thiol)-lyase [Sesamum indicum]
c137110.graph_c0	362.684	75.338	5.98072e-05	-1.36496	down	[J]	Translation, ribosomal structure and biogenesis	Molecular Function: structural constituent of ribosome (GO:0003735);; Biological Process: translation (GO:0006412);; Cellular Component: membrane (GO:0016020);; Cellular Component: cytosolic large ribosomal subunit (GO:0022625);;	K02901|7e-84|vvi:100261052|hypothetical protein LOC100261052	60S ribosomal protein L27 GN=RPL27 OS=Solanum tuberosum (Potato) PE=2 SV=1	PREDICTED: 60S ribosomal protein L27-like [Solanum lycopersicum]
c137124.graph_c0	5.608	0.696	0.00194821	-2.11048	down	--	--	Cellular Component: mitochondrion (GO:0005739);; Cellular Component: plasma membrane (GO:0005886);; Molecular Function: transferase activity, transferring phosphorus-containing groups (GO:0016772);;	K08869|7e-33|ath:AT1G11390|ABC1 family protein	--	PREDICTED: probable serine/threonine-protein kinase abkC-like [Solanum lycopersicum]
c137133.graph_c0	4.47	6.21	0.00962173	1.37779	up	--	--	Cellular Component: mitochondrion (GO:0005739);;	--	Pentatricopeptide repeat-containing protein At2g27610 OS=Arabidopsis thaliana (Mouse-ear cress) PE=2 SV=1	PREDICTED: pentatricopeptide repeat-containing protein At2g27610-like [Solanum lycopersicum]
c137134.graph_c0	136.373	23.221	7.50434e-06	-1.65084	down	[J]	Translation, ribosomal structure and biogenesis	Molecular Function: RNA binding (GO:0003723);; Molecular Function: structural constituent of ribosome (GO:0003735);; Biological Process: translation (GO:0006412);; Cellular Component: small ribosomal subunit (GO:0015935);;	K02989|3e-33|rcu:RCOM_0408940|40S ribosomal protein S5, putative	40S ribosomal protein S5-2 GN=RPS5B OS=Arabidopsis thaliana (Mouse-ear cress) PE=2 SV=2	PREDICTED: 40S ribosomal protein S5-1-like [Solanum lycopersicum]
c137134.graph_c1	133.014	32.992	0.00126309	-1.11077	down	[J]	Translation, ribosomal structure and biogenesis	Molecular Function: RNA binding (GO:0003723);; Molecular Function: structural constituent of ribosome (GO:0003735);; Biological Process: translation (GO:0006412);; Cellular Component: small ribosomal subunit (GO:0015935);;	--	40S ribosomal protein S5 (Fragment) GN=RPS5 OS=Nicotiana plumbaginifolia (Leadwort-leaved tobacco) PE=2 SV=1	predicted protein [Physcomitrella patens subsp. patens]
c137148.graph_c0	0.142	1.397	8.01512e-05	4.21339	up	--	--	Biological Process: pollen tube growth (GO:0009860);; Molecular Function: hydrolase activity (GO:0016787);;	--	Pectinesterase 45 GN=F4I10.160 OS=Arabidopsis thaliana (Mouse-ear cress) PE=2 SV=1	PREDICTED: putative pectinesterase/pectinesterase inhibitor 45-like [Cucumis sativus]
c137151.graph_c2	3.478	7.426	0.00277374	2.00549	up	--	--	--	--	--	Serine/threonine protein kinase [Medicago truncatula]
c137155.graph_c0	52.425	13.233	0.00339182	-1.08478	down	[O]	Posttranslational modification, protein turnover, chaperones	Biological Process: protein folding (GO:0006457);; Biological Process: tryptophan catabolic process (GO:0006569);; Cellular Component: chloroplast stroma (GO:0009570);; Biological Process: indoleacetic acid biosynthetic process (GO:0009684);; Cellular Component: chloroplast envelope (GO:0009941);; Molecular Function: chaperone binding (GO:0051087);;	--	10 kDa chaperonin, cyanelle GN=groS-B OS=Cyanophora paradoxa PE=3 SV=1	PREDICTED: 20 kDa chaperonin, chloroplastic-like [Solanum lycopersicum]
c137156.graph_c3	77.664	213.255	4.24424e-10	2.36687	up	--	--	Biological Process: proteolysis (GO:0006508);; Biological Process: aging (GO:0007568);; Molecular Function: cysteine-type peptidase activity (GO:0008234);; Biological Process: response to ethylene (GO:0009723);; Biological Process: defense response to fungus, incompatible interaction (GO:0009817);; Cellular Component: senescence-associated vacuole (GO:0010282);; Molecular Function: 2-alkenal redu…	K01365|1e-131|pop:POPTR_794939|hypothetical protein	Vignain (Precursor) GN=CYSEP OS=Ricinus communis (Castor bean) PE=1 SV=1	cysteine proteinase precursor [Ipomoea nil]
c137157.graph_c0	55.652	14.705	0.00601566	-1.02061	down	--	--	--	--	36.4 kDa proline-rich protein GN=TPRP-F1 OS=Solanum lycopersicum (Tomato) PE=2 SV=1	proline rich protein [Solanum lycopersicum]
c137183.graph_c0	3.604	6.349	0.000343247	1.72272	up	--	--	Molecular Function: binding (GO:0005488);;	--	--	hypothetical protein VITISV_036851 [Vitis vinifera]
c137184.graph_c0	10.226	2.034	0.000938905	-1.42446	down	--	--	Cellular Component: Golgi apparatus (GO:0005794);; Biological Process: acetyl-CoA metabolic process (GO:0006084);; Molecular Function: acetylglucosaminyltransferase activity (GO:0008375);; Cellular Component: membrane (GO:0016020);; Biological Process: sterol biosynthetic process (GO:0016126);; Biological Process: brassinosteroid biosynthetic process (GO:0016132);;	--	Leucine-rich repeat extensin-like protein 3 (Precursor) GN=LRX3 OS=Arabidopsis thaliana (Mouse-ear cress) PE=1 SV=1	PREDICTED: xylosyltransferase 1-like [Solanum lycopersicum]
c137185.graph_c0	11.261	44.162	5.71748e-17	2.88475	up	--	--	--	--	RING-H2 finger protein ATL56 GN=ATL56 OS=Arabidopsis thaliana (Mouse-ear cress) PE=2 SV=1	PREDICTED: RING-H2 finger protein ATL14-like isoform 2 [Solanum lycopersicum]
c137192.graph_c0	3.808	0.176	4.75122e-07	-3.5313	down	--	--	Cellular Component: nucleus (GO:0005634);;	--	--	PREDICTED: uncharacterized protein LOC101268401 isoform 2 [Solanum lycopersicum]
c137196.graph_c0	214.915	427.959	9.42232e-06	1.89297	up	[I]	Lipid transport and metabolism	Molecular Function: acetyl-CoA C-acyltransferase activity (GO:0003988);; Cellular Component: nucleolus (GO:0005730);; Cellular Component: mitochondrion (GO:0005739);; Cellular Component: vacuolar membrane (GO:0005774);; Cellular Component: peroxisome (GO:0005777);; Cellular Component: cytosol (GO:0005829);; Cellular Component: plasma membrane (GO:0005886);; Biological Process: fatty acid beta-oxi…	K07513|0.0|ath:AT2G33150|PKT3	3-ketoacyl-CoA thiolase 2, peroxisomal (Precursor) GN=F25I18.11 OS=Arabidopsis thaliana (Mouse-ear cress) PE=1 SV=2	PREDICTED: 3-ketoacyl-CoA thiolase 2, peroxisomal-like [Solanum lycopersicum]
c137202.graph_c0	69.776	14.756	8.60886e-05	-1.33738	down	[J]	Translation, ribosomal structure and biogenesis	Biological Process: RNA methylation (GO:0001510);; Molecular Function: structural constituent of ribosome (GO:0003735);; Cellular Component: nucleus (GO:0005634);; Biological Process: translation (GO:0006412);; Cellular Component: cytosolic ribosome (GO:0022626);; Biological Process: ribosome biogenesis (GO:0042254);;	--	60S acidic ribosomal protein P0-3 GN=RPP0C OS=Arabidopsis thaliana (Mouse-ear cress) PE=1 SV=1	PREDICTED: mRNA turnover protein 4 homolog [Solanum lycopersicum]
c137218.graph_c0	15.531	3.338	0.00542033	-1.31787	down	--	--	--	--	Dirigent protein 17 GN=DIR17 OS=Arabidopsis thaliana (Mouse-ear cress) PE=2 SV=1	predicted protein [Populus trichocarpa]
c137221.graph_c0	734.25	86.487	1.11347e-09	-2.18396	down	[J]	Translation, ribosomal structure and biogenesis	Biological Process: RNA methylation (GO:0001510);; Molecular Function: structural constituent of ribosome (GO:0003735);; Cellular Component: nucleolus (GO:0005730);; Cellular Component: mitochondrion (GO:0005739);; Biological Process: translation (GO:0006412);; Cellular Component: chloroplast (GO:0009507);; Biological Process: embryo development ending in seed dormancy (GO:0009793);; Cellular Com…	--	60S ribosomal protein L23 GN=T27C4.4 OS=Arabidopsis thaliana (Mouse-ear cress) PE=2 SV=3	hypothetical protein CARUB_v10014805mg, partial [Capsella rubella]
c137258.graph_c0	18.769	84.162	3.73114e-19	3.06854	up	--	--	Biological Process: maltose metabolic process (GO:0000023);; Cellular Component: mitochondrion (GO:0005739);; Cellular Component: chloroplast (GO:0009507);; Biological Process: chloroplast relocation (GO:0009902);; Biological Process: thylakoid membrane organization (GO:0010027);; Biological Process: starch biosynthetic process (GO:0019252);; Biological Process: isopentenyl diphosphate biosynthet…	--	Ribulose-1,5 bisphosphate carboxylase/oxygenase large subunit N-methyltransferase, chloroplastic (Precursor) GN=RBCMT OS=Pisum sativum (Garden pea) PE=1 SV=1	PREDICTED: ribulose-1,5 bisphosphate carboxylase/oxygenase large subunit N-methyltransferase, chloroplastic-like [Cucumis sativus]
c137260.graph_c1	26.043	34.667	0.000213148	1.3138	up	[S]	Function unknown	Cellular Component: chloroplast thylakoid membrane (GO:0009535);; Cellular Component: chloroplast stroma (GO:0009570);; Cellular Component: chloroplast envelope (GO:0009941);;	--	--	PREDICTED: nucleoid-associated protein Synpcc7942_0464-like [Solanum lycopersicum]
c137275.graph_c0	13.331	2.568	0.00204073	-1.47436	down	--	--	Biological Process: RNA splicing, via endonucleolytic cleavage and ligation (GO:0000394);; Cellular Component: plasma membrane (GO:0005886);; Biological Process: methionine biosynthetic process (GO:0009086);;	--	--	PREDICTED: uncharacterized protein LOC101254895 [Solanum lycopersicum]
c137282.graph_c0	2.923	0.439	0.007837	-1.83697	down	--	--	Molecular Function: protein disulfide isomerase activity (GO:0003756);; Biological Process: protein folding (GO:0006457);; Cellular Component: integral component of membrane (GO:0016021);; Biological Process: cell redox homeostasis (GO:0045454);;	--	Protein disulfide isomerase-like 5-4 (Precursor) OS=Oryza sativa subsp. japonica (Rice) PE=2 SV=1	PREDICTED: protein disulfide-isomerase 5-3-like [Solanum lycopersicum]
c137282.graph_c1	8.89	1.266	0.00267401	-1.90667	down	--	--	Cellular Component: integral component of membrane (GO:0016021);; Biological Process: cell redox homeostasis (GO:0045454);;	--	Protein disulfide isomerase-like 5-4 (Precursor) OS=Oryza sativa subsp. japonica (Rice) PE=2 SV=1	PREDICTED: protein disulfide-isomerase 5-3-like [Solanum lycopersicum]
c137283.graph_c0	0.94	4.217	6.8705e-06	3.05453	up	--	--	--	K02492|5e-10|vvi:100259052|hypothetical protein LOC100259052	Glutamyl-tRNA reductase 1, chloroplastic (Precursor) GN=HEMA1 OS=Cucumis sativus (Cucumber) PE=2 SV=1	glutamyl tRNA Reductase [Nicotiana tabacum]
c137306.graph_c0	4.619	12.773	2.1631e-05	2.37365	up	--	--	--	--	--	hypothetical protein VITISV_023174 [Vitis vinifera]
c137310.graph_c0	2.13	0.243	0.0032759	-2.21276	down	[Q]	Secondary metabolites biosynthesis, transport and catabolism	Molecular Function: copper ion binding (GO:0005507);; Molecular Function: L-ascorbate oxidase activity (GO:0008447);; Biological Process: lignin catabolic process (GO:0046274);; Biological Process: response to copper ion (GO:0046688);; Cellular Component: apoplast (GO:0048046);; Molecular Function: hydroquinone:oxygen oxidoreductase activity (GO:0052716);; Biological Process: oxidation-reduction …	--	Laccase-5 (Precursor) GN=T3G21.14 OS=Arabidopsis thaliana (Mouse-ear cress) PE=2 SV=1	PREDICTED: laccase-12-like [Solanum lycopersicum]
c137312.graph_c0	198.054	34.181	9.51376e-07	-1.63142	down	[J]	Translation, ribosomal structure and biogenesis	Molecular Function: structural constituent of ribosome (GO:0003735);; Cellular Component: ribosome (GO:0005840);; Biological Process: translation (GO:0006412);; Molecular Function: metal ion binding (GO:0046872);;	K02978|9e-58|vvi:100248991|hypothetical protein LOC100248991	40S ribosomal protein S27-2 OS=Arabidopsis thaliana (Mouse-ear cress) PE=2 SV=2	PREDICTED: 40S ribosomal protein S27-2 [Vitis vinifera]
c137316.graph_c0	12.365	69.816	3.52478e-11	3.40478	up	--	--	--	--	--	PREDICTED: uncharacterized protein LOC101243792 isoform 1 [Solanum lycopersicum]
c137320.graph_c0	11.73	0.485	1.66099e-14	-3.68832	down	[M]	Cell wall/membrane/envelope biogenesis	Cellular Component: Golgi apparatus (GO:0005794);; Molecular Function: ceramide glucosyltransferase activity (GO:0008120);;	--	--	ceramide glucosyltransferase [Gossypium arboreum]
c137323.graph_c0	53.722	13.06	0.000847148	-1.13947	down	--	--	Cellular Component: plasma membrane (GO:0005886);; Molecular Function: magnesium ion transmembrane transporter activity (GO:0015095);; Biological Process: magnesium ion transport (GO:0015693);; Biological Process: transmembrane transport (GO:0055085);;	--	Magnesium transporter MRS2-4 GN=F17J16.20 OS=Arabidopsis thaliana (Mouse-ear cress) PE=1 SV=1	PREDICTED: magnesium transporter MRS2-4-like isoform 1 [Solanum lycopersicum]
c137335.graph_c0	4.53	0.566	0.0006819	-2.09869	down	[L]	Replication, recombination and repair	Molecular Function: single-stranded DNA binding (GO:0003697);; Cellular Component: mitochondrion (GO:0005739);; Biological Process: DNA replication (GO:0006260);; Biological Process: methylglyoxal catabolic process to D-lactate (GO:0019243);;	--	Single-stranded DNA-binding protein, mitochondrial (Precursor) GN=At4g11060 OS=Arabidopsis thaliana (Mouse-ear cress) PE=2 SV=1	PREDICTED: single-stranded DNA-binding protein, mitochondrial-like [Solanum lycopersicum]
c137353.graph_c0	87.722	6.478	4.74993e-17	-2.854	down	--	--	Molecular Function: metalloendopeptidase activity (GO:0004222);; Cellular Component: extracellular region (GO:0005576);; Biological Process: proteolysis (GO:0006508);; Cellular Component: anchored component of membrane (GO:0031225);; Molecular Function: metal ion binding (GO:0046872);;	--	Metalloendoproteinase 1 (Precursor) OS=Glycine max (Soybean) PE=1 SV=2	matrix metalloprotease 1 [Nicotiana benthamiana]
c137390.graph_c0	46.772	9.103	0.000454389	-1.45557	down	--	--	--	--	--	endomembrane protein 70, partial [Schiedea hookeri]
c137396.graph_c0	20.315	41.585	5.7101e-09	1.93701	up	[R]	General function prediction only	Molecular Function: organic cyclic compound binding (GO:0097159);; Molecular Function: heterocyclic compound binding (GO:1901363);;	--	Glycine-rich RNA-binding protein 2 GN=GRP2 OS=Sorghum bicolor (Sorghum) PE=2 SV=1	PREDICTED: uncharacterized protein LOC100245744 [Vitis vinifera]
c137414.graph_c0	10.867	0.634	7.39501e-11	-3.193	down	--	--	--	--	--	PREDICTED: uncharacterized protein LOC101253187 [Solanum lycopersicum]
c137414.graph_c1	13.555	0.705	5.02862e-08	-3.36192	down	--	--	Cellular Component: plasma membrane (GO:0005886);;	--	--	PREDICTED: uncharacterized protein LOC100798296 [Glycine max]
c137441.graph_c0	9.599	10.978	0.00180303	1.09516	up	[R]	General function prediction only	Cellular Component: nucleus (GO:0005634);; Cellular Component: plastid (GO:0009536);; Biological Process: mRNA modification (GO:0016556);;	--	Rhodanese-like domain-containing protein 8, chloroplastic (Precursor) GN=STR8 OS=Arabidopsis thaliana (Mouse-ear cress) PE=2 SV=1	PREDICTED: rhodanese-like domain-containing protein 8, chloroplastic-like [Solanum lycopersicum]
c137444.graph_c0	6.508	0.195	3.61508e-07	-4.1685	down	--	--	--	--	--	hypothetical protein TRIUR3_14717 [Triticum urartu]
c137449.graph_c0	11.616	1.67	3.97172e-05	-1.89515	down	--	--	--	--	Putative late blight resistance protein homolog R1A-6 GN=R1A-6 OS=Solanum demissum (Wild potato) PE=3 SV=2	PREDICTED: putative late blight resistance protein homolog R1B-16-like [Solanum lycopersicum]
c137470.graph_c0	8.329	39.681	5.56563e-10	3.14978	up	[G]	Carbohydrate transport and metabolism	Molecular Function: fructose-bisphosphate aldolase activity (GO:0004332);; Molecular Function: copper ion binding (GO:0005507);; Cellular Component: mitochondrion (GO:0005739);; Cellular Component: cytosol (GO:0005829);; Cellular Component: plasma membrane (GO:0005886);; Biological Process: glycolysis (GO:0006096);; Biological Process: pentose-phosphate shunt (GO:0006098);; Cellular Component: pl…	K01623|8e-85|rcu:RCOM_0383870|fructose-bisphosphate aldolase, putative (EC:4.1.2.13)	Fructose-bisphosphate aldolase, cytoplasmic isozyme GN=ALDC OS=Cicer arietinum (Chickpea) PE=1 SV=1	fructose-1,6-bisphosphate aldolase [Solanum lycopersicum]
c137478.graph_c2	0.198	10.142	1.93972e-25	6.55754	up	[S]	Function unknown	Cellular Component: extracellular region (GO:0005576);; Biological Process: response to osmotic stress (GO:0006970);; Biological Process: metabolic process (GO:0008152);; Biological Process: response to water deprivation (GO:0009414);; Cellular Component: cytoplasmic membrane-bounded vesicle (GO:0016023);; Molecular Function: lyase activity (GO:0016829);;	--	--	PREDICTED: uncharacterized protein LOC101251387 [Solanum lycopersicum]
c137485.graph_c0	414.977	81.918	4.2145e-05	-1.43768	down	[J]	Translation, ribosomal structure and biogenesis	Molecular Function: structural constituent of ribosome (GO:0003735);; Cellular Component: nucleolus (GO:0005730);; Cellular Component: vacuole (GO:0005773);; Cellular Component: plasma membrane (GO:0005886);; Biological Process: translation (GO:0006412);; Cellular Component: chloroplast envelope (GO:0009941);; Biological Process: adaxial/abaxial pattern specification (GO:0009955);; Molecular Func…	K02940|1e-123|rcu:RCOM_1315040|60S ribosomal protein L9, putative	60S ribosomal protein L9 GN=RPL9 OS=Pisum sativum (Garden pea) PE=1 SV=1	PREDICTED: 60S ribosomal protein L9-like [Cucumis sativus]
c137499.graph_c0	1.479	0.075	1.34299e-05	-3.40893	down	--	--	Cellular Component: endoplasmic reticulum (GO:0005783);; Biological Process: response to wounding (GO:0009611);; Biological Process: response to fungus (GO:0009620);; Biological Process: jasmonic acid biosynthetic process (GO:0009695);; Biological Process: response to jasmonic acid (GO:0009753);; Biological Process: xylem and phloem pattern formation (GO:0010051);; Biological Process: glucuronoxy…	--	Probable galacturonosyltransferase-like 1 GN=F18O14.2 OS=Arabidopsis thaliana (Mouse-ear cress) PE=2 SV=1	PREDICTED: probable galacturonosyltransferase-like 2-like [Vitis vinifera]
c137508.graph_c0	293.08	40.623	6.42362e-09	-1.94398	down	--	--	Molecular Function: binding (GO:0005488);; Cellular Component: cytoplasm (GO:0005737);; Biological Process: response to stress (GO:0006950);; Biological Process: response to temperature stimulus (GO:0009266);; Biological Process: developmental process (GO:0032502);; Biological Process: response to chemical (GO:0042221);; Biological Process: primary metabolic process (GO:0044238);; Biological Proc…	--	--	PREDICTED: uncharacterized protein LOC101251569 [Solanum lycopersicum]
c137519.graph_c0	1.521	0.099	0.000298891	-3.02699	down	--	--	--	--	Putative ribonuclease H protein At1g65750 GN=At1g65750 OS=Arabidopsis thaliana (Mouse-ear cress) PE=3 SV=1	PREDICTED: LOW QUALITY PROTEIN: putative ribonuclease H protein At1g65750-like [Vitis vinifera]
c137520.graph_c0	21.198	1.506	2.32023e-14	-2.91417	down	[J]	Translation, ribosomal structure and biogenesis	Molecular Function: RNA binding (GO:0003723);; Molecular Function: structural constituent of ribosome (GO:0003735);; Cellular Component: mitochondrion (GO:0005739);; Cellular Component: endosome (GO:0005768);; Cellular Component: Golgi apparatus (GO:0005794);; Cellular Component: trans-Golgi network (GO:0005802);; Cellular Component: ribosome (GO:0005840);; Biological Process: translation (GO:000…	--	30S ribosomal protein S5, chloroplastic (Precursor) GN=rps5 OS=Arabidopsis thaliana (Mouse-ear cress) PE=1 SV=1	PREDICTED: uncharacterized protein LOC101251434 [Solanum lycopersicum]
c137530.graph_c0	21.138	77.427	1.83125e-16	2.77702	up	--	--	Biological Process: maltose metabolic process (GO:0000023);; Biological Process: microtubule nucleation (GO:0007020);; Cellular Component: plant-type cell wall (GO:0009505);; Biological Process: positive regulation of flower development (GO:0009911);; Biological Process: leaf morphogenesis (GO:0009965);; Cellular Component: cytoplasmic membrane-bounded vesicle (GO:0016023);; Biological Process: s…	K07407|0.0|pop:POPTR_786149|alpha-galactosidase (EC:3.2.1.22)	Alpha-galactosidase (Precursor) OS=Coffea arabica (Arabian coffee) PE=1 SV=1	alpha-galactosidase [Nicotiana tabacum]
c137537.graph_c0	122.36	213.52	2.448e-06	1.70767	up	--	--	Cellular Component: membrane (GO:0016020);; Biological Process: vesicle-mediated transport (GO:0016192);;	--	Syntaxin-52 GN=SYP52 OS=Arabidopsis thaliana (Mouse-ear cress) PE=1 SV=1	PREDICTED: syntaxin-51-like [Solanum lycopersicum]
c137548.graph_c0	20.92	4.298	0.00147261	-1.3808	down	[O]	Posttranslational modification, protein turnover, chaperones	Biological Process: protein folding (GO:0006457);; Cellular Component: prefoldin complex (GO:0016272);; Molecular Function: unfolded protein binding (GO:0051082);;	K04797|3e-82|pop:POPTR_558668|hypothetical protein	Probable prefoldin subunit 5 GN=At5g23290 OS=Arabidopsis thaliana (Mouse-ear cress) PE=2 SV=1	predicted protein [Populus trichocarpa]
c137569.graph_c0	10.892	1.859	7.6286e-05	-1.64742	down	--	--	--	--	Putative disease resistance protein At1g50180 GN=At1g50180 OS=Arabidopsis thaliana (Mouse-ear cress) PE=3 SV=2	PREDICTED: putative late blight resistance protein homolog R1B-14-like [Solanum lycopersicum]
c137572.graph_c0	4.998	0.71	0.00306197	-1.91087	down	--	--	--	--	--	hypothetical protein PRUPE_ppa013389mg [Prunus persica]
c137576.graph_c0	2.577	4.829	0.00578948	1.82139	up	--	--	--	--	Extensin-2 (Precursor) GN=T14E10_160 OS=Arabidopsis thaliana (Mouse-ear cress) PE=2 SV=1	unnamed protein product [Vitis vinifera]
c137586.graph_c0	4.816	0.412	0.000267189	-2.6454	down	--	--	Cellular Component: intracellular membrane-bounded organelle (GO:0043231);; Cellular Component: cytoplasmic part (GO:0044444);;	--	--	hypothetical protein CARUB_v10006114mg [Capsella rubella]
c137587.graph_c0	24.538	50.457	0.000823667	1.94469	up	--	--	Biological Process: response to stress (GO:0006950);; Biological Process: response to abiotic stimulus (GO:0009628);; Cellular Component: intracellular membrane-bounded organelle (GO:0043231);; Cellular Component: cytoplasmic part (GO:0044444);; Biological Process: response to oxygen-containing compound (GO:1901700);;	--	Dehydration-responsive protein RD22 (Precursor) GN=RD22 OS=Arabidopsis thaliana (Mouse-ear cress) PE=2 SV=1	BURP domain-containing protein [Solanum tuberosum]
c137606.graph_c0	564.046	89.12	3.48928e-07	-1.76103	down	[J]	Translation, ribosomal structure and biogenesis	Molecular Function: structural constituent of ribosome (GO:0003735);; Cellular Component: nucleolus (GO:0005730);; Biological Process: translation (GO:0006412);; Cellular Component: membrane (GO:0016020);; Cellular Component: cytosolic large ribosomal subunit (GO:0022625);;	K02900|1e-96|vvi:100250874|hypothetical protein LOC100250874	60S ribosomal protein L27a-3 OS=Arabidopsis thaliana (Mouse-ear cress) PE=2 SV=2	PREDICTED: 60S ribosomal protein L27a-3-like [Solanum lycopersicum]
c137607.graph_c1	3.099	32.327	2.75147e-23	4.27818	up	--	--	Molecular Function: oxidoreductase activity (GO:0016491);;	--	Cationic amino acid transporter 2, vacuolar GN=CAT2 OS=Arabidopsis thaliana (Mouse-ear cress) PE=1 SV=1	hypothetical protein CARUB_v10004353mg [Capsella rubella]
c137612.graph_c0	111.17	134.662	0.00139358	1.17928	up	[K]	Transcription	Biological Process: RNA splicing, via endonucleolytic cleavage and ligation (GO:0000394);; Molecular Function: translation initiation factor activity (GO:0003743);; Cellular Component: nucleus (GO:0005634);; Cellular Component: cytoplasm (GO:0005737);; Biological Process: DNA-templated transcription, initiation (GO:0006352);; Biological Process: regulation of transcription, DNA-templated (GO:0006…	K03124|1e-171|vvi:100267614|hypothetical protein LOC100267614	Transcription initiation factor IIB-2 GN=TFIIB2 OS=Arabidopsis thaliana (Mouse-ear cress) PE=2 SV=1	PREDICTED: transcription initiation factor IIB-2-like [Solanum lycopersicum]
c137616.graph_c0	3.021	0.079	3.19528e-07	-4.36162	down	--	--	--	--	Miraculin (Precursor) OS=Synsepalum dulcificum (Miracle fruit) PE=1 SV=3	PREDICTED: miraculin-like [Solanum lycopersicum]
c137617.graph_c0	1.148	0.113	0.000742874	-2.44796	down	[C]	Energy production and conversion	Molecular Function: electron carrier activity (GO:0009055);; Cellular Component: plastid (GO:0009536);; Biological Process: abscisic acid biosynthetic process (GO:0009688);; Molecular Function: metal ion binding (GO:0046872);; Molecular Function: iron-sulfur cluster binding (GO:0051536);;	--	Protein TIC 20-I, chloroplastic (Precursor) GN=TIC20-I OS=Arabidopsis thaliana (Mouse-ear cress) PE=1 SV=1	PREDICTED: protein TIC 20-I, chloroplastic-like isoform 1 [Solanum lycopersicum]
c137642.graph_c0	12.793	0.515	1.78235e-08	-3.72863	down	[Q]	Secondary metabolites biosynthesis, transport and catabolism	Biological Process: polysaccharide biosynthetic process (GO:0000271);; Molecular Function: copper ion binding (GO:0005507);; Cellular Component: vacuolar membrane (GO:0005774);; Cellular Component: cytosol (GO:0005829);; Molecular Function: L-ascorbate oxidase activity (GO:0008447);; Cellular Component: plant-type cell wall (GO:0009505);; Cellular Component: plasmodesma (GO:0009506);; Biological …	--	Monocopper oxidase-like protein SKU5 (Precursor) GN=SKU5 OS=Arabidopsis thaliana (Mouse-ear cress) PE=1 SV=1	Cupredoxin superfamily protein isoform 2 [Theobroma cacao]
c137647.graph_c0	0.648	3.639	2.07495e-06	3.40111	up	--	--	Biological Process: metal ion transport (GO:0030001);; Molecular Function: metal ion binding (GO:0046872);;	--	--	Copper transport protein family [Theobroma cacao]
c137651.graph_c1	18.567	3.01	0.00528343	-1.71947	down	--	--	Molecular Function: phosphorelay response regulator activity (GO:0000156);; Biological Process: phosphorelay signal transduction system (GO:0000160);; Biological Process: regulation of transcription, DNA-templated (GO:0006355);; Biological Process: intracellular signal transduction (GO:0035556);;	K14492|2e-19|rcu:RCOM_1452640|Two-component response regulator ARR8, putative	Two-component response regulator ARR9 GN=F24I3.120 OS=Arabidopsis thaliana (Mouse-ear cress) PE=1 SV=1	PREDICTED: two-component response regulator ARR9-like [Cicer arietinum]
c137653.graph_c2	3.848	0.155	0.000808143	-3.71641	down	[C]	Energy production and conversion	Molecular Function: magnesium ion binding (GO:0000287);; Molecular Function: inorganic diphosphatase activity (GO:0004427);; Cellular Component: cytoplasm (GO:0005737);; Biological Process: phosphate-containing compound metabolic process (GO:0006796);; Cellular Component: membrane (GO:0016020);;	K01507|3e-71|vvi:100254798|hypothetical protein LOC100254798	Soluble inorganic pyrophosphatase OS=Oryza sativa subsp. japonica (Rice) PE=2 SV=1	PREDICTED: soluble inorganic pyrophosphatase-like [Vitis vinifera]
c137672.graph_c0	4.839	0.656	9.73944e-05	-1.98247	down	[U]	Intracellular trafficking, secretion, and vesicular transport	Cellular Component: cytosol (GO:0005829);; Biological Process: intracellular protein transport (GO:0006886);; Biological Process: nucleocytoplasmic transport (GO:0006913);; Molecular Function: Ran GTPase binding (GO:0008536);; Molecular Function: protein transporter activity (GO:0008565);;	K14293|0.0|vvi:100241948|hypothetical protein LOC100241948	Transportin-1 GN=TRN1 OS=Arabidopsis thaliana (Mouse-ear cress) PE=1 SV=1	PREDICTED: importin subunit beta-1-like [Solanum lycopersicum]
c137672.graph_c1	5.901	0.768	0.00141641	-2.03743	down	[U]	Intracellular trafficking, secretion, and vesicular transport	Cellular Component: cytosol (GO:0005829);; Biological Process: intracellular protein transport (GO:0006886);; Biological Process: nucleocytoplasmic transport (GO:0006913);; Molecular Function: Ran GTPase binding (GO:0008536);; Molecular Function: protein transporter activity (GO:0008565);;	K14293|1e-104|vvi:100241948|hypothetical protein LOC100241948	--	PREDICTED: importin subunit beta-1-like [Solanum lycopersicum]
c137674.graph_c0	14.69	19.97	0.0017948	1.34174	up	[E]	Amino acid transport and metabolism	Biological Process: amino acid transmembrane transport (GO:0003333);; Cellular Component: vacuolar membrane (GO:0005774);; Cellular Component: plasma membrane (GO:0005886);; Molecular Function: amino acid transmembrane transporter activity (GO:0015171);; Cellular Component: integral component of membrane (GO:0016021);;	K14207|3e-98|rcu:RCOM_0012320|amino acid transporter, putative	--	PREDICTED: probable sodium-coupled neutral amino acid transporter 6-like isoform 1 [Solanum lycopersicum]
c137674.graph_c1	11.152	14.46	0.00364945	1.27328	up	--	--	Cellular Component: vacuole (GO:0005773);; Cellular Component: plasma membrane (GO:0005886);; Cellular Component: integral component of membrane (GO:0016021);;	K14207|1e-35|vvi:100258371|hypothetical protein LOC100258371	--	PREDICTED: sodium-coupled neutral amino acid transporter 3-like [Solanum lycopersicum]
c137679.graph_c0	6.255	0.782	0.000653922	-2.09108	down	--	--	--	--	Vegetative cell wall protein gp1 (Precursor) GN=GP1 OS=Chlamydomonas reinhardtii (Chlamydomonas smithii) PE=2 SV=1	PREDICTED: uncharacterized protein LOC101258110 [Solanum lycopersicum]
c137683.graph_c0	0.757	0.072	0.000468807	-2.496	down	--	--	Molecular Function: nucleic acid binding (GO:0003676);; Molecular Function: RNA-directed DNA polymerase activity (GO:0003964);;	--	Telomerase reverse transcriptase GN=TERT OS=Arabidopsis thaliana (Mouse-ear cress) PE=1 SV=1	PREDICTED: telomerase reverse transcriptase-like [Solanum lycopersicum]
c137692.graph_c1	121.283	21.873	2.83457e-06	-1.56867	down	[J]	Translation, ribosomal structure and biogenesis	Molecular Function: structural constituent of ribosome (GO:0003735);; Cellular Component: nucleus (GO:0005634);; Biological Process: translation (GO:0006412);; Biological Process: response to salt stress (GO:0009651);; Cellular Component: cytosolic small ribosomal subunit (GO:0022627);; Biological Process: response to cadmium ion (GO:0046686);;	K02951|1e-84|vvi:100255187|hypothetical protein LOC100255187	40S ribosomal protein S12 GN=RPS12 OS=Hordeum vulgare (Barley) PE=1 SV=1	PREDICTED: 40S ribosomal protein S12-like isoform 1 [Solanum lycopersicum]
c137696.graph_c0	80.712	377.325	2.64163e-14	3.13521	up	[R]	General function prediction only	Cellular Component: plant-type cell wall (GO:0009505);; Molecular Function: kinase activity (GO:0016301);; Biological Process: phosphorylation (GO:0016310);; Molecular Function: adenyl nucleotide binding (GO:0030554);;	--	SNF1-related protein kinase regulatory subunit gamma-1 GN=T8P19.40 OS=Arabidopsis thaliana (Mouse-ear cress) PE=1 SV=2	PREDICTED: SNF1-related protein kinase regulatory subunit gamma-1-like [Solanum lycopersicum]
c137700.graph_c0	73.354	454.228	1.13708e-19	3.53555	up	--	--	--	--	--	PREDICTED: uncharacterized protein LOC101257942 [Solanum lycopersicum]
c137710.graph_c0	41.987	11.034	0.00388804	-1.02731	down	--	--	Molecular Function: metal ion binding (GO:0046872);;	--	E3 ubiquitin ligase BIG BROTHER-related GN=BBR OS=Arabidopsis thaliana (Mouse-ear cress) PE=2 SV=1	PREDICTED: E3 ubiquitin ligase BIG BROTHER-related-like [Solanum lycopersicum]
c137731.graph_c0	9.422	1.168	0.00278547	-2.10407	down	--	--	Biological Process: transition metal ion transport (GO:0000041);; Biological Process: activation of MAPKK activity (GO:0000186);; Molecular Function: aspartic-type endopeptidase activity (GO:0004190);; Molecular Function: MAP kinase kinase kinase activity (GO:0004709);; Molecular Function: ATP binding (GO:0005524);; Cellular Component: plasma membrane (GO:0005886);; Biological Process: proteolysi…	--	Probable LRR receptor-like serine/threonine-protein kinase At1g56130 (Precursor) GN=At1g56130 OS=Arabidopsis thaliana (Mouse-ear cress) PE=1 SV=2	PREDICTED: probable LRR receptor-like serine/threonine-protein kinase At1g56130-like [Vitis vinifera]
c137742.graph_c1	1.318	3.576	3.54691e-05	2.35683	up	--	--	Cellular Component: nucleus (GO:0005634);; Biological Process: lateral root formation (GO:0010311);;	--	LOB domain-containing protein 16 GN=MHK10.15 OS=Arabidopsis thaliana (Mouse-ear cress) PE=2 SV=1	PREDICTED: LOB domain-containing protein 16-like [Solanum lycopersicum]
c137754.graph_c2	6.58	0.586	7.69069e-05	-2.58799	down	[I]	Lipid transport and metabolism	Biological Process: long-chain fatty acid metabolic process (GO:0001676);; Biological Process: defense response to insect (GO:0002213);; Molecular Function: acyl-CoA dehydrogenase activity (GO:0003995);; Molecular Function: acyl-CoA oxidase activity (GO:0003997);; Cellular Component: peroxisome (GO:0005777);; Biological Process: fatty acid beta-oxidation (GO:0006635);; Biological Process: pollen …	K00232|2e-89|pop:POPTR_836303|acyl-CoA oxidase (EC:1.3.3.6)	Peroxisomal acyl-coenzyme A oxidase 1 GN=ACX1 OS=Arabidopsis thaliana (Mouse-ear cress) PE=1 SV=1	acyl-CoA oxidase 1, partial [Nicotiana attenuata]
c137754.graph_c3	10.329	1.066	1.33883e-05	-2.36589	down	[I]	Lipid transport and metabolism	Biological Process: long-chain fatty acid metabolic process (GO:0001676);; Biological Process: defense response to insect (GO:0002213);; Molecular Function: acyl-CoA dehydrogenase activity (GO:0003995);; Molecular Function: acyl-CoA oxidase activity (GO:0003997);; Cellular Component: peroxisome (GO:0005777);; Biological Process: fatty acid beta-oxidation (GO:0006635);; Biological Process: pollen …	K00232|1e-124|rcu:RCOM_1119640|acyl-CoA oxidase, putative (EC:1.9.3.1)	Peroxisomal acyl-coenzyme A oxidase 1 GN=ACX1 OS=Arabidopsis thaliana (Mouse-ear cress) PE=1 SV=1	peroxisomal acyl-CoA oxidase 1A [Solanum cheesmaniae]
c137759.graph_c0	392.351	17.055	6.31158e-24	-3.62319	down	[H]	Coenzyme transport and metabolism	Molecular Function: methionine adenosyltransferase activity (GO:0004478);; Molecular Function: ATP binding (GO:0005524);; Cellular Component: cytoplasm (GO:0005737);; Biological Process: S-adenosylmethionine biosynthetic process (GO:0006556);; Biological Process: one-carbon metabolic process (GO:0006730);; Molecular Function: metal ion binding (GO:0046872);;	K00789|0.0|rcu:RCOM_1354270|s-adenosylmethionine synthetase, putative (EC:2.5.1.6)	S-adenosylmethionine synthase 3 GN=SAM3 OS=Solanum lycopersicum (Tomato) PE=2 SV=1	PREDICTED: S-adenosylmethionine synthase 2-like [Cucumis sativus]
c137760.graph_c0	3.336	0.498	0.00869829	-1.8426	down	[EH]	--	Biological Process: aromatic amino acid family biosynthetic process (GO:0009073);; Molecular Function: oxo-acid-lyase activity (GO:0016833);; Biological Process: alpha-amino acid metabolic process (GO:1901605);;	K01657|1e-75|pop:POPTR_203361|ASA2	Anthranilate synthase component I-2, chloroplastic (Precursor) GN=ASA2 OS=Arabidopsis thaliana (Mouse-ear cress) PE=2 SV=1	PREDICTED: anthranilate synthase component I-2, chloroplastic-like [Solanum lycopersicum]
c137770.graph_c0	10.734	1.233	0.000902585	-2.21801	down	--	--	Biological Process: defense response (GO:0006952);; Biological Process: immune response (GO:0006955);; Cellular Component: membrane (GO:0016020);; Molecular Function: kinase activity (GO:0016301);; Biological Process: cellular metabolic process (GO:0044237);; Cellular Component: cell part (GO:0044464);; Biological Process: regulation of cellular process (GO:0050794);; Biological Process: cellular…	--	Probable LRR receptor-like serine/threonine-protein kinase At3g47570 (Precursor) GN=At3g47570 OS=Arabidopsis thaliana (Mouse-ear cress) PE=1 SV=1	predicted protein [Populus trichocarpa]
c137786.graph_c0	21.57	3.57	9.159e-05	-1.69246	down	[M]	Cell wall/membrane/envelope biogenesis	Molecular Function: nucleotide binding (GO:0000166);; Molecular Function: UDP-glucose 4-epimerase activity (GO:0003978);; Cellular Component: Golgi stack (GO:0005795);; Cellular Component: cytosol (GO:0005829);; Biological Process: galactose metabolic process (GO:0006012);; Biological Process: response to stress (GO:0006950);; Biological Process: xyloglucan biosynthetic process (GO:0009969);; Bio…	K01784|0.0|pop:POPTR_815032|UDP-glucose 4-epimerase (EC:5.1.3.2)	UDP-glucose 4-epimerase GEPI48 OS=Cyamopsis tetragonoloba (Guar) PE=2 SV=1	UDP-D-glucose/UDP-D-galactose 4-epimerase 5 isoform 1 [Theobroma cacao]
c137790.graph_c0	34.456	8.959	0.0071273	-1.04005	down	--	--	Molecular Function: cysteine-type endopeptidase inhibitor activity (GO:0004869);; Cellular Component: cell wall (GO:0005618);;	--	Cysteine proteinase inhibitor 1 (Precursor) OS=Actinidia deliciosa (Kiwi) PE=1 SV=1	cystatin [Actinidia deliciosa]
c137801.graph_c0	0.976	3.285	2.76294e-05	2.65676	up	--	--	--	--	--	PREDICTED: uncharacterized protein LOC101249630 isoform 1 [Solanum lycopersicum]
c137808.graph_c0	122.537	28.312	0.000307973	-1.20662	down	--	--	Molecular Function: iron ion binding (GO:0005506);; Cellular Component: cytoplasm (GO:0005737);; Biological Process: syncytium formation (GO:0006949);; Biological Process: inositol catabolic process (GO:0019310);; Molecular Function: inositol oxygenase activity (GO:0050113);; Biological Process: oxidation-reduction process (GO:0055114);;	K00469|0.0|vvi:100254212|hypothetical protein LOC100254212	Inositol oxygenase 4 GN=MIOX4 OS=Arabidopsis thaliana (Mouse-ear cress) PE=2 SV=1	myo-inositol oxygenase [Solanum lycopersicum]
c137828.graph_c0	18.595	32.628	4.53863e-07	1.71301	up	--	--	Cellular Component: ESCRT III complex (GO:0000815);; Molecular Function: protein binding (GO:0005515);; Cellular Component: plasma membrane (GO:0005886);; Biological Process: protein transport (GO:0015031);; Biological Process: vesicle-mediated transport (GO:0016192);;	K12195|1e-125|vvi:100248753|hypothetical protein LOC100248753	Vacuolar protein sorting-associated protein 20 homolog 2 OS=Arabidopsis thaliana (Mouse-ear cress) PE=1 SV=1	PREDICTED: vacuolar protein sorting-associated protein 20 homolog 2-like [Solanum lycopersicum]
c137842.graph_c0	0.705	2.696	2.05112e-05	2.83255	up	[C]	Energy production and conversion	Biological Process: alkaloid metabolic process (GO:0009820);; Molecular Function: pyridoxine:NADP 4-dehydrogenase activity (GO:0050236);; Biological Process: oxidation-reduction process (GO:0055114);;	--	Perakine reductase GN=PR OS=Rauvolfia serpentina (Serpentwood) PE=1 SV=1	PREDICTED: perakine reductase-like [Solanum lycopersicum]
c137847.graph_c0	1.968	3.661	0.000107704	1.80709	up	--	--	--	--	--	PREDICTED: uncharacterized protein LOC100818788 [Glycine max]
c137849.graph_c0	5.599	0.482	1.90245e-06	-2.62976	down	[R]	General function prediction only	Cellular Component: plastid (GO:0009536);; Molecular Function: kinase activity (GO:0016301);; Biological Process: phosphorylation (GO:0016310);; Molecular Function: hydrolase activity (GO:0016787);;	--	--	PREDICTED: alpha/beta hydrolase domain-containing protein 11-like [Solanum lycopersicum]
c137862.graph_c0	50.32	11.264	0.000182942	-1.25606	down	[R]	General function prediction only	Molecular Function: oligosaccharyl transferase activity (GO:0004576);; Cellular Component: endoplasmic reticulum membrane (GO:0005789);; Cellular Component: plasma membrane (GO:0005886);; Biological Process: protein glycosylation (GO:0006486);; Cellular Component: plastid (GO:0009536);; Cellular Component: integral component of membrane (GO:0016021);;	K07151|0.0|vvi:100261650|hypothetical protein LOC100261650	Dolichyl-diphosphooligosaccharide--protein glycosyltransferase subunit STT3B GN=STT3B OS=Arabidopsis thaliana (Mouse-ear cress) PE=1 SV=1	PREDICTED: dolichyl-diphosphooligosaccharide--protein glycosyltransferase subunit STT3-like [Vitis vinifera]
c137867.graph_c0	8.182	0.924	0.000390605	-2.2495	down	--	--	--	--	--	PREDICTED: uncharacterized protein LOC100845606 [Brachypodium distachyon]
c137888.graph_c0	1.527	4.13	7.47359e-05	2.34446	up	--	--	--	--	Protein PHLOEM PROTEIN 2-LIKE A9 GN=PP2A9 OS=Arabidopsis thaliana (Mouse-ear cress) PE=2 SV=1	predicted protein [Populus trichocarpa]
c137889.graph_c0	13.841	37.037	3.99603e-12	2.32421	up	[IQ]	--	Cellular Component: mitochondrion (GO:0005739);; Cellular Component: peroxisome (GO:0005777);; Molecular Function: o-succinylbenzoate-CoA ligase activity (GO:0008756);; Biological Process: chlorophyll catabolic process (GO:0015996);; Molecular Function: AMP binding (GO:0016208);;	--	Probable acyl-activating enzyme 1, peroxisomal GN=F5M15.12 OS=Arabidopsis thaliana (Mouse-ear cress) PE=2 SV=1	PREDICTED: putative acyl-CoA synthetase YngI-like [Vitis vinifera]
c137904.graph_c1	28.3	5.793	0.000462474	-1.38507	down	[R]	General function prediction only	Biological Process: MAPK cascade (GO:0000165);; Molecular Function: nucleotide binding (GO:0000166);; Molecular Function: GTPase activity (GO:0003924);; Molecular Function: signal transducer activity (GO:0004871);; Molecular Function: protein binding (GO:0005515);; Cellular Component: endoplasmic reticulum (GO:0005783);; Cellular Component: heterotrimeric G-protein complex (GO:0005834);; Biologic…	K04536|2e-44|vvi:100252195|hypothetical protein LOC100252195	Guanine nucleotide-binding protein subunit beta GN=GB1 OS=Solanum tuberosum (Potato) PE=2 SV=1	hypothetical protein VITISV_027042 [Vitis vinifera]
c137907.graph_c0	0.932	2.133	0.00125447	2.08691	up	--	--	Molecular Function: nucleotide binding (GO:0000166);; Cellular Component: mitochondrion (GO:0005739);; Molecular Function: transferase activity, transferring phosphorus-containing groups (GO:0016772);; Molecular Function: ion binding (GO:0043167);; Biological Process: cellular protein metabolic process (GO:0044267);; Biological Process: nucleic acid metabolic process (GO:0090304);;	--	Endonuclease OS=Nicotiana tabacum (Common tobacco) PE=2 SV=1	hypothetical protein VITISV_010115 [Vitis vinifera]
c137909.graph_c0	15.385	3.98	0.00950185	-1.04501	down	[R]	General function prediction only	Molecular Function: zinc ion binding (GO:0008270);;	--	--	PREDICTED: protein RMD5 homolog A-like isoform 1 [Solanum lycopersicum]
c137930.graph_c0	1.327	3.636	3.55945e-05	2.37437	up	[GC]	--	Biological Process: response to abiotic stimulus (GO:0009628);; Biological Process: cellular response to stress (GO:0033554);; Molecular Function: UDP-glucosyltransferase activity (GO:0035251);; Biological Process: cellular response to oxygen-containing compound (GO:1901701);;	--	UDP-glycosyltransferase 74E2 GN=UGT74E2 OS=Arabidopsis thaliana (Mouse-ear cress) PE=1 SV=1	PREDICTED: UDP-glycosyltransferase 74E1-like [Solanum lycopersicum]
c137937.graph_c0	292.379	52.116	2.05812e-06	-1.58418	down	--	--	Molecular Function: structural constituent of ribosome (GO:0003735);; Cellular Component: ribosome (GO:0005840);; Biological Process: translation (GO:0006412);;	K02928|7e-10|osa:4342366|Os07g0139600	60S ribosomal protein L41 GN=RPL41 OS=Nicotiana tabacum (Common tobacco) PE=3 SV=1	Os07g0139600 [Oryza sativa Japonica Group]
c137960.graph_c0	14.438	201.535	0.000224767	4.70962	up	[F]	Nucleotide transport and metabolism	Molecular Function: magnesium ion binding (GO:0000287);; Molecular Function: dUTP diphosphatase activity (GO:0004170);; Cellular Component: cytosol (GO:0005829);; Biological Process: DNA-dependent DNA replication (GO:0006261);; Biological Process: DNA repair (GO:0006281);; Biological Process: pyrimidine deoxyribonucleotide metabolic process (GO:0009219);; Molecular Function: identical protein bin…	K01520|2e-46|osa:4333679|Os03g0669100	Deoxyuridine 5&apos;-triphosphate nucleotidohydrolase GN=OSJNBa0039O18.10 OS=Oryza sativa subsp. japonica (Rice) PE=2 SV=1	PREDICTED: deoxyuridine 5&apos;-triphosphate nucleotidohydrolase-like [Solanum lycopersicum]
c137970.graph_c0	6.884	1.319	0.00703753	-1.47784	down	[D]	Cell cycle control, cell division, chromosome partitioning	Biological Process: regulation of cell cycle (GO:0051726);;	--	Cyclin-D2-1 GN=F14M13.11 OS=Arabidopsis thaliana (Mouse-ear cress) PE=1 SV=3	cyclin D2.1 protein [Nicotiana tabacum]
c137977.graph_c0	5.594	0.601	0.000583162	-2.3186	down	--	--	--	--	--	PREDICTED: uncharacterized protein LOC101248307 [Solanum lycopersicum]
c137982.graph_c0	20.406	0.242	1.06241e-23	-5.49523	down	[G]	Carbohydrate transport and metabolism	Molecular Function: hydrolase activity, hydrolyzing O-glycosyl compounds (GO:0004553);; Cellular Component: cell wall (GO:0005618);; Biological Process: cellular glucan metabolic process (GO:0006073);; Molecular Function: xyloglucan:xyloglucosyl transferase activity (GO:0016762);; Biological Process: cell wall macromolecule catabolic process (GO:0016998);; Biological Process: cell wall biogenesis…	K08235|1e-173|rcu:RCOM_1353970|Xyloglucan endotransglucosylase/hydrolase protein 14 precursor, putative (EC:2.4.1.207)	Probable xyloglucan endotransglucosylase/hydrolase protein 32 (Precursor) GN=XTH32 OS=Arabidopsis thaliana (Mouse-ear cress) PE=2 SV=1	PREDICTED: probable xyloglucan endotransglucosylase/hydrolase protein 32-like [Glycine max]
c137990.graph_c1	3.188	8.232	0.00823632	2.27237	up	--	--	Cellular Component: plastid (GO:0009536);; Biological Process: response to carbohydrate (GO:0009743);;	--	--	PREDICTED: uncharacterized protein LOC101251567 [Solanum lycopersicum]
c137997.graph_c0	14.147	22.598	4.80586e-05	1.57971	up	--	--	--	--	Trihelix transcription factor GT-2 GN=GT-2 OS=Arabidopsis thaliana (Mouse-ear cress) PE=2 SV=1	GT-2 factor [Glycine max]
c138003.graph_c0	15.077	2.689	0.000166415	-1.58376	down	[S]	Function unknown	Cellular Component: cytosol (GO:0005829);;	--	--	PREDICTED: prolyl-tRNA synthetase associated domain-containing protein 1-like isoform 1 [Solanum lycopersicum]
c138011.graph_c0	61.075	217.679	0.000122669	2.73787	up	--	--	Biological Process: cellular process (GO:0009987);;	--	--	PREDICTED: uncharacterized protein LOC101254704 [Solanum lycopersicum]
c138020.graph_c0	76.075	140.345	0.00214763	1.79136	up	[T]	Signal transduction mechanisms	Molecular Function: phosphoprotein phosphatase activity (GO:0004721);; Biological Process: response to stress (GO:0006950);; Biological Process: response to abiotic stimulus (GO:0009628);; Biological Process: response to abscisic acid (GO:0009737);; Biological Process: single-organism cellular process (GO:0044763);; Biological Process: regulation of cellular process (GO:0050794);;	K14497|1e-166|vvi:100247958|hypothetical protein LOC100247958	Protein phosphatase 2C 37 GN=F24K9.8 OS=Arabidopsis thaliana (Mouse-ear cress) PE=1 SV=1	PREDICTED: protein phosphatase 2C 37-like [Solanum lycopersicum]
c138022.graph_c0	19.892	32.577	4.51689e-06	1.61827	up	[Q]	Secondary metabolites biosynthesis, transport and catabolism	Cellular Component: peroxisome (GO:0005777);; Molecular Function: acyl-CoA hydrolase activity (GO:0047617);;	--	--	PREDICTED: acyl-coenzyme A thioesterase 13-like [Solanum lycopersicum]
c138027.graph_c0	21.793	3.113	5.65035e-06	-1.90076	down	--	--	Cellular Component: mitochondrial inner membrane (GO:0005743);; Cellular Component: vacuolar membrane (GO:0005774);; Cellular Component: plasma membrane (GO:0005886);; Biological Process: glycolysis (GO:0006096);; Biological Process: postreplication repair (GO:0006301);; Biological Process: mitochondrial pyruvate transport (GO:0006850);; Biological Process: aerobic respiration (GO:0009060);; Cell…	--	Bidirectional sugar transporter SWEET7 OS=Arabidopsis thaliana (Mouse-ear cress) PE=2 SV=1	PREDICTED: brain protein 44-like protein isoform 1 [Vitis vinifera]
c138053.graph_c0	13.205	14.594	0.00508174	1.04705	up	[R]	General function prediction only	Molecular Function: catalytic activity (GO:0003824);; Cellular Component: vacuole (GO:0005773);; Cellular Component: plant-type cell wall (GO:0009505);; Cellular Component: plasmodesma (GO:0009506);; Cellular Component: membrane (GO:0016020);;	--	--	catalytic, putative [Ricinus communis]
c138088.graph_c0	14.268	1.882	0.000149256	-2.02443	down	--	--	Molecular Function: metal ion binding (GO:0046872);;	--	Zinc finger A20 and AN1 domain-containing stress-associated protein 4 GN=SAP4 OS=Arabidopsis thaliana (Mouse-ear cress) PE=1 SV=1	PREDICTED: zinc finger A20 and AN1 domain-containing stress-associated protein 4-like [Solanum lycopersicum]
c138103.graph_c0	5.931	12.876	8.11138e-08	2.01899	up	[R]	General function prediction only	Molecular Function: nucleotide binding (GO:0000166);; Molecular Function: RNA binding (GO:0003723);; Cellular Component: ribosome (GO:0005840);; Cellular Component: chloroplast thylakoid membrane (GO:0009535);; Cellular Component: chloroplast stroma (GO:0009570);; Biological Process: photosynthetic electron transport in photosystem I (GO:0009773);; Cellular Component: chloroplast envelope (GO:000…	--	30S ribosomal protein 2, chloroplastic (Precursor) GN=PSRP2 OS=Spinacia oleracea (Spinach) PE=1 SV=1	RNA-binding family protein [Theobroma cacao]
c138104.graph_c1	25.486	6.24	0.00892904	-1.13049	down	[R]	General function prediction only	Molecular Function: nucleotide binding (GO:0000166);; Molecular Function: RNA binding (GO:0003723);;	K13126|3e-60|rcu:RCOM_1589620|polyadenylate-binding protein, putative	Polyadenylate-binding protein 8 GN=PAB8 OS=Arabidopsis thaliana (Mouse-ear cress) PE=1 SV=1	PREDICTED: polyadenylate-binding protein 2-like [Solanum lycopersicum]
c138165.graph_c0	73.87	19.176	0.00224336	-1.04376	down	[O]	Posttranslational modification, protein turnover, chaperones	Cellular Component: nucleolus (GO:0005730);; Cellular Component: mitochondrion (GO:0005739);; Cellular Component: vacuole (GO:0005773);; Cellular Component: plasma membrane (GO:0005886);; Biological Process: mitochondrion organization (GO:0007005);; Cellular Component: plant-type cell wall (GO:0009505);; Cellular Component: chloroplast (GO:0009507);; Biological Process: response to salt stress (G…	--	Prohibitin-3, mitochondrial GN=K1B16.2 OS=Arabidopsis thaliana (Mouse-ear cress) PE=1 SV=1	mitochondrial prohibitin 1 [Petunia x hybrida]
c138169.graph_c0	0.159	9.497	6.19604e-07	6.80676	up	[Q]	Secondary metabolites biosynthesis, transport and catabolism	Molecular Function: iron ion binding (GO:0005506);; Molecular Function: electron carrier activity (GO:0009055);; Biological Process: abscisic acid metabolic process (GO:0009687);; Biological Process: response to red light (GO:0010114);; Molecular Function: (+)-abscisic acid 8'-hydroxylase activity (GO:0010295);; Cellular Component: membrane (GO:0016020);; Cellular Component: cytoplasmic membrane-…	K09843|0.0|vvi:100246968|hypothetical protein LOC100246968	Abscisic acid 8&apos;-hydroxylase 2 GN=CYP707A6 OS=Oryza sativa subsp. indica (Rice) PE=2 SV=1	PREDICTED: abscisic acid 8&apos;-hydroxylase 4-like [Vitis vinifera]
c138183.graph_c0	35.446	3.49	9.73628e-11	-2.44009	down	--	--	Biological Process: intracellular protein transport (GO:0006886);; Molecular Function: protein transporter activity (GO:0008565);; Biological Process: vesicle-mediated transport (GO:0016192);; Cellular Component: AP-1 adaptor complex (GO:0030121);; Molecular Function: clathrin binding (GO:0030276);;	K12391|1e-92|rcu:RCOM_0993500|AP-1 complex subunit gamma-2, putative	AP-1 complex subunit gamma-1 GN=GAMMA-ADR OS=Arabidopsis thaliana (Mouse-ear cress) PE=1 SV=1	AP-1 complex subunit gamma-2, putative [Ricinus communis]
c138194.graph_c0	3.143	13.579	4.05668e-08	3.00873	up	--	--	--	--	--	PREDICTED: uncharacterized protein LOC101226152 [Cucumis sativus]
c138235.graph_c0	6.861	36.784	3.40109e-09	3.32839	up	[O]	Posttranslational modification, protein turnover, chaperones	Molecular Function: glutathione transferase activity (GO:0004364);; Molecular Function: lactoylglutathione lyase activity (GO:0004462);; Biological Process: glutathione metabolic process (GO:0006749);; Biological Process: response to stress (GO:0006950);; Biological Process: toxin catabolic process (GO:0009407);; Cellular Component: chloroplast (GO:0009507);; Biological Process: response to cyclo…	--	Glutathione S-transferase U25 GN=GSTU25 OS=Arabidopsis thaliana (Mouse-ear cress) PE=2 SV=1	PREDICTED: probable glutathione S-transferase parC-like [Solanum lycopersicum]
c138241.graph_c0	5.649	0.349	3.06459e-05	-3.12387	down	--	--	Molecular Function: nucleotide binding (GO:0000166);; Molecular Function: 3-beta-hydroxy-delta5-steroid dehydrogenase activity (GO:0003854);; Cellular Component: cytosol (GO:0005829);; Biological Process: steroid metabolic process (GO:0008202);; Biological Process: xylem and phloem pattern formation (GO:0010051);; Biological Process: cellular metabolic process (GO:0044237);; Molecular Function: d…	--	3-oxo-Delta(4,5)-steroid 5-beta-reductase OS=Digitalis lanata (Foxglove) PE=1 SV=1	PREDICTED: 3-oxo-Delta(4,5)-steroid 5-beta-reductase-like [Solanum lycopersicum]
c138247.graph_c1	3.487	0.163	9.60146e-06	-3.51581	down	--	--	--	--	--	Pectinacetylesterase family protein [Theobroma cacao]
c138255.graph_c0	29.09	4.425	0.00167816	-1.81992	down	[IQR]	--	Molecular Function: nucleotide binding (GO:0000166);; Molecular Function: protochlorophyllide reductase activity (GO:0016630);; Biological Process: oxidation-reduction process (GO:0055114);;	--	Short-chain dehydrogenase TIC 32, chloroplastic GN=TIC32 OS=Arabidopsis thaliana (Mouse-ear cress) PE=2 SV=1	PREDICTED: short-chain dehydrogenase TIC 32, chloroplastic-like [Solanum lycopersicum]
c138266.graph_c0	340.367	64.33	8.03496e-06	-1.50015	down	[J]	Translation, ribosomal structure and biogenesis	Molecular Function: structural constituent of ribosome (GO:0003735);; Cellular Component: nucleolus (GO:0005730);; Cellular Component: mitochondrion (GO:0005739);; Biological Process: translation (GO:0006412);; Cellular Component: chloroplast (GO:0009507);; Cellular Component: cytosolic large ribosomal subunit (GO:0022625);;	K02889|1e-103|rcu:RCOM_0042160|60S ribosomal protein L21, putative	60S ribosomal protein L21-2 GN=RPL21F OS=Arabidopsis thaliana (Mouse-ear cress) PE=2 SV=1	PREDICTED: 60S ribosomal protein L21-2-like [Solanum lycopersicum]
c138266.graph_c2	49.232	7.155	8.82526e-06	-1.87986	down	[J]	Translation, ribosomal structure and biogenesis	Molecular Function: structural constituent of ribosome (GO:0003735);; Cellular Component: nucleolus (GO:0005730);; Biological Process: translation (GO:0006412);; Cellular Component: chloroplast (GO:0009507);; Cellular Component: cytosolic large ribosomal subunit (GO:0022625);;	K02889|2e-47|ath:AT1G57660|60S ribosomal protein L21 (RPL21E)	60S ribosomal protein L21-2 GN=RPL21F OS=Arabidopsis thaliana (Mouse-ear cress) PE=2 SV=1	hypothetical protein CARUB_v10010433mg, partial [Capsella rubella]
c138284.graph_c0	2.267	0.265	0.00164042	-2.19181	down	[S]	Function unknown	Molecular Function: protein binding (GO:0005515);; Biological Process: pentose-phosphate shunt (GO:0006098);; Biological Process: unsaturated fatty acid biosynthetic process (GO:0006636);; Biological Process: response to cold (GO:0009409);; Cellular Component: chloroplast thylakoid membrane (GO:0009535);; Cellular Component: chloroplast thylakoid lumen (GO:0009543);; Biological Process: photosynt…	--	Thylakoid lumenal 15 kDa protein 1, chloroplastic (Precursor) GN=At2g44920 OS=Arabidopsis thaliana (Mouse-ear cress) PE=1 SV=2	PREDICTED: thylakoid lumenal 15 kDa protein 1, chloroplastic-like [Solanum lycopersicum]
c138288.graph_c0	27.576	2.243	1.02897e-07	-2.71572	down	[J]	Translation, ribosomal structure and biogenesis	Molecular Function: structural constituent of ribosome (GO:0003735);; Cellular Component: mitochondrion (GO:0005739);; Biological Process: translation (GO:0006412);; Cellular Component: large ribosomal subunit (GO:0015934);;	K02913|7e-21|vvi:100244166|hypothetical protein LOC100244166	--	PREDICTED: 50S ribosomal protein L33-like [Solanum lycopersicum]
c138297.graph_c0	34.206	5.892	1.12899e-06	-1.63386	down	[G]	Carbohydrate transport and metabolism	Cellular Component: phosphopyruvate hydratase complex (GO:0000015);; Molecular Function: magnesium ion binding (GO:0000287);; Molecular Function: DNA binding (GO:0003677);; Molecular Function: phosphopyruvate hydratase activity (GO:0004634);; Cellular Component: nucleus (GO:0005634);; Biological Process: glycolysis (GO:0006096);; Biological Process: regulation of DNA replication (GO:0006275);; Mo…	K01689|0.0|rcu:RCOM_0731100|enolase, putative (EC:4.2.1.11)	Proliferating cell nuclear antigen GN=PCNA OS=Nicotiana tabacum (Common tobacco) PE=2 SV=1	unnamed protein product [Vitis vinifera]
c138302.graph_c0	14.044	2.769	0.00272762	-1.44135	down	--	--	Cellular Component: mitochondrion (GO:0005739);;	--	--	PREDICTED: uncharacterized protein LOC101248964 [Solanum lycopersicum]
c138303.graph_c0	0.507	4.61	7.71057e-17	4.09512	up	[V]	Defense mechanisms	Molecular Function: ATP binding (GO:0005524);; Biological Process: ATP catabolic process (GO:0006200);; Molecular Function: xenobiotic-transporting ATPase activity (GO:0008559);;	--	ABC transporter G family member 28 GN=MUP24.16 OS=Arabidopsis thaliana (Mouse-ear cress) PE=3 SV=1	PREDICTED: ABC transporter G family member 28-like [Solanum lycopersicum]
c138323.graph_c0	17.433	2.28	9.66698e-06	-2.03521	down	[IQ]	--	Molecular Function: ACP phosphopantetheine attachment site binding involved in fatty acid biosynthetic process (GO:0000036);; Biological Process: very long-chain fatty acid metabolic process (GO:0000038);; Molecular Function: protein binding (GO:0005515);; Cellular Component: mitochondrial matrix (GO:0005759);; Biological Process: fatty acid biosynthetic process (GO:0006633);; Biological Process:…	K03955|1e-56|pop:POPTR_814510|hypothetical protein	Acyl carrier protein 2, mitochondrial (Precursor) GN=MTACP2 OS=Arabidopsis thaliana (Mouse-ear cress) PE=1 SV=1	PREDICTED: acyl carrier protein 2, mitochondrial-like [Solanum lycopersicum]
c138339.graph_c3	69.048	76.333	0.00456369	1.04737	up	[U]	Intracellular trafficking, secretion, and vesicular transport	Cellular Component: integral component of membrane (GO:0016021);; Biological Process: vesicle-mediated transport (GO:0016192);;	--	Vesicle-associated membrane protein 721 OS=Arabidopsis thaliana (Mouse-ear cress) PE=1 SV=1	PREDICTED: putative vesicle-associated membrane protein 726-like isoform 2 [Solanum lycopersicum]
c138347.graph_c0	22.655	3.965	0.00164136	-1.61248	down	--	--	Molecular Function: inositol hexakisphosphate binding (GO:0000822);; Biological Process: response to molecule of bacterial origin (GO:0002237);; Molecular Function: ubiquitin-protein ligase activity (GO:0004842);; Molecular Function: protein binding (GO:0005515);; Cellular Component: nucleus (GO:0005634);; Biological Process: ubiquitin-dependent protein catabolic process (GO:0006511);; Biological…	K14485|3e-15|pop:POPTR_572746|FBL1	Protein TRANSPORT INHIBITOR RESPONSE 1 GN=T20O10.80 OS=Arabidopsis thaliana (Mouse-ear cress) PE=1 SV=2	transport inhibitor response 1 [Dimocarpus longan]
c138370.graph_c0	97.066	21.506	0.000239806	-1.2726	down	--	--	Biological Process: RNA methylation (GO:0001510);; Molecular Function: structural constituent of ribosome (GO:0003735);; Cellular Component: nucleolus (GO:0005730);; Cellular Component: mitochondrion (GO:0005739);; Biological Process: translation (GO:0006412);; Cellular Component: cytosolic small ribosomal subunit (GO:0022627);;	K02983|1e-37|zma:100282946|gpm447	40S ribosomal protein S30 GN=RPS30C OS=Arabidopsis thaliana (Mouse-ear cress) PE=2 SV=3	Os06g0172600 [Oryza sativa Japonica Group]
c138451.graph_c0	6.768	12.383	2.2941e-05	1.77668	up	[P]	Inorganic ion transport and metabolism	Molecular Function: superoxide dismutase activity (GO:0004784);; Cellular Component: vacuole (GO:0005773);; Cellular Component: peroxisome (GO:0005777);; Biological Process: superoxide metabolic process (GO:0006801);; Biological Process: response to oxidative stress (GO:0006979);; Molecular Function: metal ion binding (GO:0046872);; Biological Process: oxidation-reduction process (GO:0055114);;	K04565|5e-54|rcu:RCOM_1120950|superoxide dismutase [cu-zn], putative (EC:1.15.1.1)	Superoxide dismutase [Cu-Zn] 2 GN=SODCC.2 OS=Mesembryanthemum crystallinum (Common ice plant) PE=2 SV=1	PREDICTED: superoxide dismutase [Cu-Zn] 2-like isoform 2 [Solanum lycopersicum]
c138460.graph_c0	9.408	11.53	0.00344801	1.20412	up	[H]	Coenzyme transport and metabolism	Biological Process: sulfur amino acid metabolic process (GO:0000096);; Biological Process: glycine catabolic process (GO:0006546);; Biological Process: unsaturated fatty acid biosynthetic process (GO:0006636);; Biological Process: oxidoreduction coenzyme metabolic process (GO:0006733);; Biological Process: cellular amino acid biosynthetic process (GO:0008652);; Biological Process: aromatic amino …	K09833|2e-97|ath:AT2G18950|HPT1	Homogentisate phytyltransferase 1, chloroplastic (Precursor) GN=F19F24.15 OS=Arabidopsis thaliana (Mouse-ear cress) PE=2 SV=1	homogentisate phytyltransferase [Solanum pennellii]
c138467.graph_c0	33.046	5.117	3.15302e-07	-1.78592	down	--	--	Biological Process: amino acid transmembrane transport (GO:0003333);; Cellular Component: plasma membrane (GO:0005886);; Biological Process: dicarboxylic acid transport (GO:0006835);; Molecular Function: amino acid transmembrane transporter activity (GO:0015171);; Cellular Component: integral component of membrane (GO:0016021);; Molecular Function: sodium:dicarboxylate symporter activity (GO:0017…	--	Lysine histidine transporter-like 3 GN=At1g61270 OS=Arabidopsis thaliana (Mouse-ear cress) PE=3 SV=2	PREDICTED: sodium-coupled neutral amino acid transporter 1-like [Solanum lycopersicum]
c138470.graph_c0	0.362	3.232	0.00161451	4.05186	up	--	--	--	--	--	PREDICTED: uncharacterized protein LOC101263238 [Solanum lycopersicum]
c138470.graph_c2	8.758	34.705	0.000238188	2.89051	up	[R]	General function prediction only	Molecular Function: inward rectifier potassium channel activity (GO:0005242);; Cellular Component: plasma membrane (GO:0005886);; Biological Process: iron ion transport (GO:0006826);; Biological Process: cell adhesion (GO:0007155);; Biological Process: response to water deprivation (GO:0009414);; Biological Process: response to salt stress (GO:0009651);; Biological Process: pollen tube growth (GO…	--	Potassium channel AKT1 GN=AKT1 OS=Oryza sativa subsp. japonica (Rice) PE=2 SV=1	potassium channel NKT1 [Nicotiana tabacum]
c138548.graph_c0	7.21	22.667	1.73049e-10	2.55406	up	--	--	--	--	HMG1/2-like protein OS=Vicia faba (Broad bean) PE=2 SV=1	high mobility group family, partial [Genlisea aurea]
c138554.graph_c0	5.719	0.589	0.000437885	-2.38298	down	--	--	Molecular Function: acetylglucosaminyltransferase activity (GO:0008375);; Cellular Component: membrane (GO:0016020);; Biological Process: carbohydrate biosynthetic process (GO:0016051);; Molecular Function: protein xylosyltransferase activity (GO:0030158);;	--	--	PREDICTED: xylosyltransferase 1-like [Solanum lycopersicum]
c138561.graph_c0	6.783	8.566	0.00921078	1.24348	up	[H]	Coenzyme transport and metabolism	Molecular Function: trans-hexaprenyltranstransferase activity (GO:0000010);; Cellular Component: endoplasmic reticulum (GO:0005783);; Biological Process: ubiquinone biosynthetic process (GO:0006744);; Biological Process: isoprenoid biosynthetic process (GO:0008299);; Cellular Component: chloroplast (GO:0009507);; Biological Process: photosynthesis (GO:0015979);; Molecular Function: trans-octapren…	K05356|1e-100|vvi:100246988|hypothetical protein LOC100246988	Solanesyl diphosphate synthase 1 GN=T30F21.15 OS=Arabidopsis thaliana (Mouse-ear cress) PE=1 SV=1	solanesyl diphosphate synthase [Hevea brasiliensis]
c138593.graph_c0	30.088	5.743	0.000145086	-1.48378	down	--	--	Biological Process: pyrimidine ribonucleotide biosynthetic process (GO:0009220);;	--	--	PREDICTED: uncharacterized protein LOC100260985 isoform 2 [Vitis vinifera]
c138632.graph_c0	22.936	26.424	0.00157971	1.11107	up	--	--	Molecular Function: peroxidase activity (GO:0004601);; Molecular Function: protein binding (GO:0005515);; Cellular Component: extracellular region (GO:0005576);; Cellular Component: cytoplasm (GO:0005737);; Biological Process: response to oxidative stress (GO:0006979);; Biological Process: response to salt stress (GO:0009651);; Molecular Function: heme binding (GO:0020037);; Molecular Function: m…	K00430|0.0|rcu:RCOM_0578390|Peroxidase 73 precursor, putative (EC:1.11.1.7)	Peroxidase 51 (Precursor) OS=Arabidopsis thaliana (Mouse-ear cress) PE=2 SV=1	PREDICTED: peroxidase 73-like [Solanum lycopersicum]
c138637.graph_c1	1.553	0.164	0.00105355	-2.34373	down	--	--	Cellular Component: cytoplasm (GO:0005737);;	--	DeSI-like protein At4g17486 GN=At4g17486 OS=Arabidopsis thaliana (Mouse-ear cress) PE=2 SV=1	hypothetical protein PRUPE_ppa010466mg [Prunus persica]
c138638.graph_c0	8.089	13.597	7.32472e-05	1.65904	up	--	--	Molecular Function: organic cyclic compound binding (GO:0097159);; Molecular Function: heterocyclic compound binding (GO:1901363);;	--	--	PREDICTED: nucleolysin TIAR-like [Solanum lycopersicum]
c138654.graph_c0	15.113	2.565	0.000251732	-1.65976	down	--	--	--	--	--	PREDICTED: uncharacterized protein LOC101252348 [Solanum lycopersicum]
c138655.graph_c0	3.678	0.346	0.000252295	-2.51034	down	[U]	Intracellular trafficking, secretion, and vesicular transport	--	--	Proline-rich receptor-like protein kinase PERK2 GN=PERK2 OS=Arabidopsis thaliana (Mouse-ear cress) PE=2 SV=3	PREDICTED: uncharacterized protein LOC101264148 [Solanum lycopersicum]
c138667.graph_c0	6.713	0.806	0.00386098	-2.16504	down	--	--	--	--	--	PREDICTED: transmembrane emp24 domain-containing protein p24delta3-like [Solanum lycopersicum]
c138683.graph_c0	17.473	31.725	3.12544e-07	1.76564	up	[R]	General function prediction only	Cellular Component: plasma membrane (GO:0005886);; Cellular Component: chloroplast (GO:0009507);; Biological Process: response to bacterium (GO:0009617);; Biological Process: cellular response to sulfate starvation (GO:0009970);; Biological Process: cyanide metabolic process (GO:0019499);; Biological Process: response to cadmium ion (GO:0046686);; Molecular Function: cyanoalanine nitrilase activi…	K13035|1e-155|vvi:100250098|similar to Bifunctional nitrilase/nitrile hydratase NIT4B	Bifunctional nitrilase/nitrile hydratase NIT4A GN=NIT4A OS=Nicotiana tabacum (Common tobacco) PE=2 SV=1	PREDICTED: bifunctional nitrilase/nitrile hydratase NIT4A-like [Glycine max]
c138684.graph_c0	6.135	0.478	8.02409e-05	-2.77718	down	--	--	Cellular Component: cytoplasmic membrane-bounded vesicle (GO:0016023);; Cellular Component: anchored component of membrane (GO:0031225);;	--	--	PREDICTED: uncharacterized protein LOC101266377 [Solanum lycopersicum]
c138685.graph_c0	23.013	3.222	8.52877e-07	-1.93273	down	[O]	Posttranslational modification, protein turnover, chaperones	Molecular Function: cysteine-type endopeptidase activity (GO:0004197);; Molecular Function: ubiquitin thiolesterase activity (GO:0004221);; Cellular Component: nucleus (GO:0005634);; Biological Process: ubiquitin-dependent protein catabolic process (GO:0006511);;	K11835|1e-159|vvi:100259769|similar to ubiquitin carboxyl-terminal hydrolase family protein	Ubiquitin carboxyl-terminal hydrolase 9 GN=UBP9 OS=Arabidopsis thaliana (Mouse-ear cress) PE=2 SV=1	PREDICTED: ubiquitin carboxyl-terminal hydrolase 10-like [Solanum lycopersicum]
c138688.graph_c0	2.155	0.225	0.00815171	-2.34825	down	--	--	Biological Process: cell death (GO:0008219);; Cellular Component: integral component of membrane (GO:0016021);; Biological Process: response to stimulus (GO:0050896);;	--	MLO protein homolog 1 OS=Oryza sativa subsp. japonica (Rice) PE=2 SV=2	MLO protein-like protein [Medicago truncatula]
c138689.graph_c0	53.875	126.493	2.50043e-05	2.13482	up	--	--	Molecular Function: actin binding (GO:0003779);; Cellular Component: actin cytoskeleton (GO:0015629);; Biological Process: actin filament depolymerization (GO:0030042);;	K05765|2e-88|vvi:100242532|hypothetical protein LOC100242532	Actin-depolymerizing factor OS=Vitis vinifera (Grape) PE=2 SV=1	PREDICTED: actin-depolymerizing factor [Vitis vinifera]
c138695.graph_c2	3.084	5.832	0.00137875	1.82416	up	--	--	Cellular Component: extracellular region (GO:0005576);; Biological Process: calcium ion transport (GO:0006816);; Biological Process: Golgi organization (GO:0007030);; Biological Process: response to salt stress (GO:0009651);; Biological Process: cysteine biosynthetic process (GO:0019344);; Biological Process: cell wall biogenesis (GO:0042546);;	--	Olee1-like protein (Precursor) OS=Betula pendula (European white birch) PE=2 SV=1	PREDICTED: pollen-specific protein C13-like [Solanum lycopersicum]
c138704.graph_c0	31.584	4.139	3.30057e-07	-2.02831	down	[O]	Posttranslational modification, protein turnover, chaperones	Cellular Component: nucleus (GO:0005634);; Cellular Component: endoplasmic reticulum (GO:0005783);; Cellular Component: cytosol (GO:0005829);; Molecular Function: peptide-methionine (S)-S-oxide reductase activity (GO:0008113);; Biological Process: cold acclimation (GO:0009631);; Biological Process: cellular response to phosphate starvation (GO:0016036);; Biological Process: galactolipid biosynthe…	--	Peptide methionine sulfoxide reductase B5 GN=OsJ_10923 OS=Oryza sativa subsp. japonica (Rice) PE=2 SV=1	uncharacterized protein LOC100499893 [Glycine max]
c138705.graph_c0	2.917	169.96	1.07373e-13	6.77155	up	--	--	--	--	--	PREDICTED: trigger factor-like [Solanum lycopersicum]
c138706.graph_c0	5.395	61.267	2.05856e-35	4.40181	up	[R]	General function prediction only	Cellular Component: chloroplast (GO:0009507);; Biological Process: chloroplast organization (GO:0009658);;	--	Protein DJ-1 homolog C (Precursor) GN=DJ1C OS=Arabidopsis thaliana (Mouse-ear cress) PE=2 SV=1	PREDICTED: uncharacterized protein LOC100258951 [Vitis vinifera]
c138707.graph_c0	7.901	9.979	0.000736073	1.24123	up	[IQ]	--	Cellular Component: peroxisome (GO:0005777);; Cellular Component: chloroplast (GO:0009507);; Biological Process: response to wounding (GO:0009611);; Biological Process: response to fungus (GO:0009620);; Biological Process: jasmonic acid biosynthetic process (GO:0009695);; Biological Process: phenylpropanoid metabolic process (GO:0009698);; Biological Process: response to jasmonic acid (GO:0009753…	K10526|0.0|vvi:100243654|hypothetical protein LOC100243654	4-coumarate--CoA ligase-like 5 GN=F5M15.17 OS=Arabidopsis thaliana (Mouse-ear cress) PE=1 SV=2	PREDICTED: 4-coumarate--CoA ligase-like 5-like [Solanum lycopersicum]
c138727.graph_c0	42.965	98.979	7.94346e-10	2.1107	up	--	--	--	--	F-box/kelch-repeat protein At1g57790 GN=At1g57790 OS=Arabidopsis thaliana (Mouse-ear cress) PE=2 SV=1	PREDICTED: F-box/kelch-repeat protein At1g57790-like [Solanum lycopersicum]
c138731.graph_c0	10.63	127.465	4.13931e-36	4.496	up	--	--	Molecular Function: heat shock protein binding (GO:0031072);; Biological Process: cellular metabolic process (GO:0044237);; Biological Process: primary metabolic process (GO:0044238);; Biological Process: single-organism metabolic process (GO:0044710);; Molecular Function: unfolded protein binding (GO:0051082);; Biological Process: organic substance metabolic process (GO:0071704);; Biological Pro…	--	--	uncharacterized protein LOC100500330 [Glycine max]
c138745.graph_c0	6.601	17.641	0.00138364	2.32547	up	[U]	Intracellular trafficking, secretion, and vesicular transport	Cellular Component: vacuolar membrane (GO:0005774);; Cellular Component: endoplasmic reticulum (GO:0005783);; Cellular Component: plasma membrane (GO:0005886);; Biological Process: signal peptide processing (GO:0006465);; Biological Process: proteolysis (GO:0006508);; Molecular Function: serine-type peptidase activity (GO:0008236);; Cellular Component: chloroplast (GO:0009507);; Biological Proces…	K13280|4e-56|ath:AT1G52600|signal peptidase, putative	--	hypothetical protein CARUB_v10010415mg [Capsella rubella]
c138757.graph_c0	7.954	14.752	1.85015e-06	1.78507	up	--	--	--	--	Major latex allergen Hev b 5 OS=Hevea brasiliensis (Para rubber tree) PE=1 SV=3	Uncharacterized protein TCM_030366 [Theobroma cacao]
c138770.graph_c0	10.257	1.777	0.000646717	-1.62765	down	[J]	Translation, ribosomal structure and biogenesis	Cellular Component: Golgi membrane (GO:0000139);; Molecular Function: nucleotide binding (GO:0000166);; Molecular Function: structural constituent of ribosome (GO:0003735);; Molecular Function: sugar:hydrogen symporter activity (GO:0005351);; Cellular Component: ribosome (GO:0005840);; Biological Process: DNA-templated transcription, elongation (GO:0006354);; Biological Process: translation (GO:0…	--	--	PREDICTED: 50S ribosomal protein L23-like isoform 1 [Solanum lycopersicum]
c138776.graph_c0	0.479	0.973	0.00615707	1.92763	up	--	--	--	--	--	hypothetical protein PRUPE_ppa018996mg [Prunus persica]
c138781.graph_c0	57.507	7.385	3.54639e-09	-2.05895	down	[U]	Intracellular trafficking, secretion, and vesicular transport	Biological Process: protein import into nucleus, translocation (GO:0000060);; Biological Process: mitotic cell cycle (GO:0000278);; Molecular Function: protein binding (GO:0005515);; Cellular Component: nucleus (GO:0005634);; Biological Process: RNA processing (GO:0006396);; Biological Process: mRNA export from nucleus (GO:0006406);;	--	Ran-binding protein 1 homolog c GN=MZN1.4 OS=Arabidopsis thaliana (Mouse-ear cress) PE=2 SV=1	Ran binding protein-1 [Solanum lycopersicum]
c138825.graph_c0	20.125	51.081	2.47106e-11	2.25948	up	--	--	--	--	Dehydrin DHN1 GN=DHN1 OS=Avicennia marina (Grey mangrove) PE=1 SV=1	dehydrin [Camellia sinensis]
c138826.graph_c0	2.892	0.409	0.00622587	-1.91409	down	--	--	--	--	Blue copper protein (Precursor) OS=Pisum sativum (Garden pea) PE=2 SV=1	PREDICTED: blue copper protein-like [Solanum lycopersicum]
c138836.graph_c0	4.423	0.333	0.000725486	-2.83296	down	--	--	Molecular Function: nucleic acid binding (GO:0003676);; Molecular Function: ATP-dependent RNA helicase activity (GO:0004004);; Molecular Function: ATP binding (GO:0005524);; Biological Process: embryo development ending in seed dormancy (GO:0009793);;	K12813|1e-08|rcu:RCOM_0506620|ATP-dependent RNA helicase, putative	--	ATP-dependent RNA helicase, putative [Ricinus communis]
c138846.graph_c0	26.214	5.748	0.00243178	-1.28137	down	--	--	Biological Process: inflammatory response (GO:0006954);; Cellular Component: chloroplast (GO:0009507);; Biological Process: response to other organism (GO:0051707);;	--	--	PREDICTED: macrophage migration inhibitory factor homolog isoform 2 [Solanum lycopersicum]
c138858.graph_c0	0.534	2.098	1.98662e-05	2.89924	up	[S]	Function unknown	Biological Process: metabolic process (GO:0008152);; Molecular Function: transferase activity, transferring phosphorus-containing groups (GO:0016772);;	--	LRR receptor-like serine/threonine-protein kinase EFR (Precursor) GN=EFR OS=Arabidopsis thaliana (Mouse-ear cress) PE=1 SV=1	Serine-threonine protein kinase [Theobroma cacao]
c138859.graph_c0	19.734	1.092	1.33061e-07	-3.27479	down	--	--	Molecular Function: 3-beta-hydroxy-delta5-steroid dehydrogenase activity (GO:0003854);; Biological Process: cellular metabolic process (GO:0044237);; Molecular Function: delta4-3-oxosteroid 5beta-reductase activity (GO:0047787);; Molecular Function: coenzyme binding (GO:0050662);; Biological Process: oxidation-reduction process (GO:0055114);;	--	3-oxo-Delta(4,5)-steroid 5-beta-reductase OS=Digitalis lanata (Foxglove) PE=1 SV=1	putative steroid 5beta-reductase [Solanum lycopersicum]
c138889.graph_c0	19.179	1.493	1.33045e-11	-2.78097	down	--	--	--	--	--	PREDICTED: uncharacterized protein LOC101258787 [Solanum lycopersicum]
c138891.graph_c0	3.583	0	1.40597e-09	#NAME?	down	--	--	--	--	--	predicted protein [Populus trichocarpa]
c138898.graph_c0	25.885	5.95	0.0015582	-1.21901	down	--	--	--	--	--	PREDICTED: uncharacterized protein LOC101267837 [Solanum lycopersicum]
c138905.graph_c0	67.121	81.218	0.000489045	1.17784	up	--	--	--	--	F-box/kelch-repeat protein SKIP11 GN=SKIP11 OS=Arabidopsis thaliana (Mouse-ear cress) PE=1 SV=2	kelch repeat-containing F-box family protein, putative [Solanum demissum]
c138905.graph_c1	52.435	65.652	0.000338126	1.22857	up	--	--	--	--	F-box/kelch-repeat protein SKIP11 GN=SKIP11 OS=Arabidopsis thaliana (Mouse-ear cress) PE=1 SV=2	kelch repeat-containing F-box family protein, putative [Solanum demissum]
c138922.graph_c1	8.382	0.484	3.2863e-05	-3.20374	down	--	--	Biological Process: transcription, DNA-templated (GO:0006351);; Biological Process: regulation of cellular process (GO:0050794);; Biological Process: response to stimulus (GO:0050896);;	--	Ethylene-responsive transcription factor 5 GN=ERF5 OS=Nicotiana tabacum (Common tobacco) PE=2 SV=1	ethylene response factor 13 [Actinidia deliciosa]
c138934.graph_c0	89.18	19.288	0.000145406	-1.30723	down	[O]	Posttranslational modification, protein turnover, chaperones	Molecular Function: peroxidase activity (GO:0004601);; Cellular Component: cytosol (GO:0005829);; Cellular Component: plasma membrane (GO:0005886);; Biological Process: response to oxidative stress (GO:0006979);; Biological Process: toxin catabolic process (GO:0009407);; Cellular Component: chloroplast (GO:0009507);; Molecular Function: heme binding (GO:0020037);; Biological Process: response to …	--	Peroxiredoxin-2B GN=F12P19.14 OS=Arabidopsis thaliana (Mouse-ear cress) PE=1 SV=1	thioredoxin peroxidase 1 [Solanum tuberosum]
c138939.graph_c0	1.359	2.307	0.0062976	1.66655	up	--	--	Molecular Function: DNA binding (GO:0003677);; Cellular Component: nucleus (GO:0005634);; Biological Process: response to xenobiotic stimulus (GO:0009410);; Biological Process: endoplasmic reticulum unfolded protein response (GO:0030968);; Biological Process: positive regulation of transcription, DNA-templated (GO:0045893);;	--	Transcription factor RF2a OS=Oryza sativa subsp. japonica (Rice) PE=1 SV=1	PREDICTED: uncharacterized protein LOC101258080 [Solanum lycopersicum]
c138943.graph_c0	4.229	7.369	0.000129207	1.69816	up	--	--	Cellular Component: nucleus (GO:0005634);; Biological Process: response to wounding (GO:0009611);; Biological Process: response to abiotic stimulus (GO:0009628);; Biological Process: response to auxin (GO:0009733);; Biological Process: response to salicylic acid (GO:0009751);; Biological Process: regulation of systemic acquired resistance (GO:0010112);; Molecular Function: protein homodimerizatio…	K13464|7e-35|vvi:100262641|hypothetical protein LOC100262641	Protein TIFY 9 GN=T31B5.40 OS=Arabidopsis thaliana (Mouse-ear cress) PE=1 SV=1	PREDICTED: protein TIFY 9 [Vitis vinifera]
c138945.graph_c0	19.101	70.343	0.00118683	2.78122	up	[O]	Posttranslational modification, protein turnover, chaperones	Cellular Component: nucleus (GO:0005634);; Biological Process: chlorophyll catabolic process (GO:0015996);;	--	Chaperone protein dnaJ 20, chloroplastic (Precursor) GN=F18A5.220 OS=Arabidopsis thaliana (Mouse-ear cress) PE=2 SV=2	PREDICTED: chaperone protein dnaJ 20, chloroplastic-like [Solanum lycopersicum]
c138950.graph_c0	1.97	0.177	0.00570361	-2.5807	down	--	--	Molecular Function: ATP binding (GO:0005524);; Biological Process: reciprocal meiotic recombination (GO:0007131);; Biological Process: tRNA processing (GO:0008033);; Cellular Component: chloroplast (GO:0009507);; Molecular Function: AMP dimethylallyltransferase activity (GO:0009824);; Biological Process: isopentenyl adenine biosynthetic process (GO:0034265);; Molecular Function: ATP dimethylallyl…	K10760|8e-11|pop:POPTR_564538|cytokinin biosynthetic isopentenyltransferase	Adenylate isopentenyltransferase 1, chloroplastic (Precursor) GN=IPT1 OS=Arabidopsis thaliana (Mouse-ear cress) PE=1 SV=2	isopentenyl transferase 1 protein [Nicotiana benthamiana]
c138973.graph_c0	6.097	0.395	8.23998e-10	-3.04143	down	[L]	Replication, recombination and repair	Biological Process: cytokinesis by cell plate formation (GO:0000911);; Molecular Function: DNA binding (GO:0003677);; Molecular Function: DNA helicase activity (GO:0003678);; Molecular Function: ATP binding (GO:0005524);; Cellular Component: nucleus (GO:0005634);; Cellular Component: cytoplasm (GO:0005737);; Biological Process: DNA unwinding involved in DNA replication (GO:0006268);; Biological P…	K02209|0.0|vvi:100261877|hypothetical protein LOC100261877	Protein PROLIFERA GN=PRL OS=Arabidopsis thaliana (Mouse-ear cress) PE=1 SV=2	PREDICTED: DNA replication licensing factor mcm5-A-like [Solanum lycopersicum]
c138977.graph_c0	14.332	2.656	0.00464107	-1.52722	down	--	--	Biological Process: floral organ development (GO:0048437);; Biological Process: floral whorl development (GO:0048438);; Biological Process: phyllome development (GO:0048827);;	--	Putative DNA-binding protein ESCAROLA GN=ESC OS=Arabidopsis thaliana (Mouse-ear cress) PE=2 SV=1	PREDICTED: putative DNA-binding protein ESCAROLA-like [Fragaria vesca subsp. vesca]
c138977.graph_c1	25.919	4.667	0.00170662	-1.57649	down	--	--	Biological Process: transition metal ion transport (GO:0000041);; Cellular Component: cytoplasm (GO:0005737);; Biological Process: toxin catabolic process (GO:0009407);; Biological Process: regulation of anion channel activity (GO:0010359);; Biological Process: response to cyclopentenone (GO:0010583);;	--	Putative DNA-binding protein ESCAROLA GN=ESC OS=Arabidopsis thaliana (Mouse-ear cress) PE=2 SV=1	PREDICTED: putative DNA-binding protein ESCAROLA [Vitis vinifera]
c138985.graph_c0	2.159	5.842	1.31069e-05	2.34995	up	--	--	--	--	F-box protein PP2-B1 GN=T16F16.2 OS=Arabidopsis thaliana (Mouse-ear cress) PE=1 SV=1	PREDICTED: F-box protein At2g02240-like [Solanum lycopersicum]
c138985.graph_c1	1.724	4.092	0.00126711	2.1694	up	--	--	--	--	F-box protein At2g02240 GN=At2g02240 OS=Arabidopsis thaliana (Mouse-ear cress) PE=2 SV=1	PREDICTED: putative F-box protein PP2-B2-like [Solanum lycopersicum]
c139009.graph_c0	12.673	2.62	0.00279901	-1.36484	down	[E]	Amino acid transport and metabolism	Cellular Component: cytosol (GO:0005829);; Biological Process: cysteine biosynthetic process from serine (GO:0006535);; Biological Process: protein targeting to membrane (GO:0006612);; Molecular Function: serine O-acetyltransferase activity (GO:0009001);; Biological Process: response to wounding (GO:0009611);; Biological Process: response to fungus (GO:0009620);; Biological Process: jasmonic acid…	K00640|1e-166|pop:POPTR_835321|serine O-acetyltransferase (EC:2.3.1.30)	Serine acetyltransferase 5 GN=MIK19.23 OS=Arabidopsis thaliana (Mouse-ear cress) PE=1 SV=1	Serine acetyltransferase 1,1 [Theobroma cacao]
c139019.graph_c0	191.99	42.861	0.000497055	-1.26428	down	[C]	Energy production and conversion	Molecular Function: iron ion binding (GO:0005506);; Molecular Function: copper ion binding (GO:0005507);; Cellular Component: mitochondrial intermembrane space (GO:0005758);; Cellular Component: plasma membrane (GO:0005886);; Molecular Function: electron carrier activity (GO:0009055);; Molecular Function: heme binding (GO:0020037);; Biological Process: electron transport chain (GO:0022900);; Cell…	K08738|3e-73|rcu:RCOM_1433300|Cytochrome c, putative	Cytochrome c OS=Sesamum indicum (Oriental sesame) PE=1 SV=1	RecName: Full=Cytochrome c
c139051.graph_c0	2.605	0.335	0.00294568	-2.05297	down	[P]	Inorganic ion transport and metabolism	Molecular Function: lyase activity (GO:0016829);; Molecular Function: metal ion binding (GO:0046872);;	K01674|1e-115|rcu:RCOM_1353440|carbonic anhydrase, putative (EC:4.2.1.1)	Nectarin-2 (Precursor) GN=NEC3 OS=Nicotiana langsdorffii x Nicotiana sanderae (Ornamental tobacco) PE=1 SV=1	PREDICTED: bifunctional monodehydroascorbate reductase and carbonic anhydrase nectarin-3-like [Solanum lycopersicum]
c139052.graph_c0	2.414	0.209	0.000298448	-2.62026	down	--	--	--	--	--	PREDICTED: tyrosyl-DNA phosphodiesterase 2-like [Solanum lycopersicum]
c139067.graph_c0	21.42	30.148	0.00461146	1.39233	up	--	--	Cellular Component: mitochondrion (GO:0005739);; Biological Process: cellular response to sulfate starvation (GO:0009970);;	--	--	PREDICTED: uncharacterized protein LOC101254095 [Solanum lycopersicum]
c139069.graph_c0	33.315	47.518	2.46112e-05	1.41398	up	[T]	Signal transduction mechanisms	Molecular Function: protein serine/threonine phosphatase activity (GO:0004722);; Molecular Function: sphingomyelin phosphodiesterase activity (GO:0004767);; Molecular Function: GTP binding (GO:0005525);; Cellular Component: mitochondrion (GO:0005739);; Biological Process: protein dephosphorylation (GO:0006470);; Biological Process: small GTPase mediated signal transduction (GO:0007264);; Cellular…	--	Probable protein phosphatase 2C 11 GN=At1g43900 OS=Arabidopsis thaliana (Mouse-ear cress) PE=2 SV=1	PREDICTED: probable protein phosphatase 2C 11-like [Solanum lycopersicum]
c139085.graph_c0	1.726	7.912	3.40673e-08	3.10124	up	--	--	--	--	Putative ribonuclease H protein At1g65750 GN=At1g65750 OS=Arabidopsis thaliana (Mouse-ear cress) PE=3 SV=1	hypothetical protein [Beta vulgaris subsp. vulgaris]
c139095.graph_c2	10.221	1.099	0.000200221	-2.3178	down	--	--	Cellular Component: extracellular region (GO:0005576);; Cellular Component: plasma membrane (GO:0005886);;	--	--	expp1 protein precursor [Solanum tuberosum]
c139096.graph_c0	0.799	0.105	0.00390107	-2.02141	down	--	--	--	--	--	PREDICTED: uncharacterized protein LOC101258199 [Solanum lycopersicum]
c139098.graph_c0	4.525	610.99	5.84218e-07	7.96614	up	--	--	Molecular Function: 3-oxoacyl-[acyl-carrier-protein] reductase (NADPH) activity (GO:0004316);; Cellular Component: peroxisome (GO:0005777);; Cellular Component: membrane (GO:0016020);; Biological Process: response to cadmium ion (GO:0046686);; Biological Process: oxidation-reduction process (GO:0055114);;	--	3-oxoacyl-[acyl-carrier-protein] reductase, chloroplastic (Precursor) GN=CLKR27 OS=Cuphea lanceolata (Cigar flower) PE=2 SV=1	hypothetical protein VITISV_036158 [Vitis vinifera]
c139099.graph_c0	6.195	0.579	0.000304095	-2.50916	down	--	--	Cellular Component: endoplasmic reticulum membrane (GO:0005789);; Cellular Component: Golgi apparatus (GO:0005794);; Biological Process: intracellular protein transport (GO:0006886);; Molecular Function: protein transmembrane transporter activity (GO:0008320);; Cellular Component: integral component of membrane (GO:0016021);; Cellular Component: ER to Golgi transport vesicle (GO:0030134);; Biolog…	--	Transmembrane emp24 domain-containing protein p24beta2 (Precursor) GN=At3g07680 OS=Arabidopsis thaliana (Mouse-ear cress) PE=1 SV=1	p24 subfamily beta 2 [Arabidopsis thaliana]
c139099.graph_c1	10.784	0.871	1.17797e-05	-2.72554	down	--	--	Cellular Component: endoplasmic reticulum membrane (GO:0005789);; Cellular Component: Golgi apparatus (GO:0005794);; Biological Process: intracellular protein transport (GO:0006886);; Molecular Function: protein transmembrane transporter activity (GO:0008320);; Cellular Component: integral component of membrane (GO:0016021);; Cellular Component: ER to Golgi transport vesicle (GO:0030134);; Biolog…	--	Transmembrane emp24 domain-containing protein p24beta2 (Precursor) GN=At3g07680 OS=Arabidopsis thaliana (Mouse-ear cress) PE=1 SV=1	PREDICTED: cellulose synthase-like protein E1-like [Solanum lycopersicum]
c139116.graph_c0	95.45	21.647	0.000230179	-1.23668	down	--	--	Molecular Function: structural molecule activity (GO:0005198);; Cellular Component: vacuolar membrane (GO:0005774);; Cellular Component: cytosol (GO:0005829);; Cellular Component: plasma membrane (GO:0005886);; Biological Process: retrograde vesicle-mediated transport, Golgi to ER (GO:0006890);; Molecular Function: protein transporter activity (GO:0008565);; Biological Process: protein transport …	--	Coatomer subunit epsilon-1 GN=At1g30630 OS=Arabidopsis thaliana (Mouse-ear cress) PE=2 SV=1	PREDICTED: coatomer subunit epsilon-1-like [Cucumis sativus]
c139120.graph_c0	27.629	4.955	0.00012297	-1.57349	down	--	--	Cellular Component: nucleus (GO:0005634);;	--	--	PREDICTED: uncharacterized protein LOC100249327 [Vitis vinifera]
c139123.graph_c0	1.928	0.188	0.000589679	-2.45653	down	[IQR]	--	Biological Process: very long-chain fatty acid metabolic process (GO:0000038);; Molecular Function: nucleotide binding (GO:0000166);; Biological Process: response to cold (GO:0009409);; Molecular Function: oxidoreductase activity (GO:0016491);; Biological Process: cuticle development (GO:0042335);; Biological Process: oxidation-reduction process (GO:0055114);;	--	(+)-neomenthol dehydrogenase GN=SDR1 OS=Arabidopsis thaliana (Mouse-ear cress) PE=1 SV=1	PREDICTED: (+)-neomenthol dehydrogenase-like [Solanum lycopersicum]
c139124.graph_c0	1.805	0.088	9.76158e-06	-3.46679	down	--	--	--	--	RING-H2 finger protein ATL7 GN=ATL7 OS=Arabidopsis thaliana (Mouse-ear cress) PE=2 SV=1	PREDICTED: RING-H2 finger protein ATL38-like [Solanum lycopersicum]
c139132.graph_c0	2.512	3.741	0.00419649	1.48016	up	--	--	Cellular Component: mitochondrion (GO:0005739);;	--	--	PREDICTED: uncharacterized protein LOC101268790 [Solanum lycopersicum]
c139146.graph_c1	5.572	0.658	0.00146506	-2.17771	down	--	--	--	--	--	PREDICTED: uncharacterized protein LOC100244723 [Vitis vinifera]
c139147.graph_c0	37.678	0.882	5.62595e-21	-4.51297	down	--	--	Biological Process: positive regulation of transcription, DNA-templated (GO:0045893);; Biological Process: regulation of timing of transition from vegetative to reproductive phase (GO:0048510);;	--	Ethylene-responsive transcription factor ERF110 GN=ERF110 OS=Arabidopsis thaliana (Mouse-ear cress) PE=2 SV=2	DNA binding protein, putative [Ricinus communis]
c139147.graph_c1	79.056	2.105	1.34221e-25	-4.32936	down	--	--	Biological Process: cellular process (GO:0009987);; Biological Process: regulation of biological process (GO:0050789);; Biological Process: response to stimulus (GO:0050896);;	--	Ethylene-responsive transcription factor ABR1 GN=MVP7.8 OS=Arabidopsis thaliana (Mouse-ear cress) PE=2 SV=1	PREDICTED: ethylene-responsive transcription factor ABR1-like [Solanum lycopersicum]
c139151.graph_c0	46.327	5.079	1.95568e-11	-2.28454	down	--	--	Cellular Component: mitochondrion (GO:0005739);; Cellular Component: endosome (GO:0005768);; Cellular Component: Golgi apparatus (GO:0005794);; Cellular Component: trans-Golgi network (GO:0005802);; Biological Process: ceramide metabolic process (GO:0006672);; Cellular Component: integral component of membrane (GO:0016021);; Molecular Function: transferase activity, transferring glycosyl groups (…	--	--	PREDICTED: uncharacterized protein LOC101246191 [Solanum lycopersicum]
c139156.graph_c0	20.989	31.281	0.000569054	1.47773	up	--	--	--	--	--	PREDICTED: uncharacterized protein LOC101268782 isoform 1 [Solanum lycopersicum]
c139156.graph_c1	21.414	35.765	2.61525e-06	1.64522	up	--	--	--	--	--	PREDICTED: uncharacterized protein LOC100255255 [Vitis vinifera]
c139187.graph_c1	9.131	1.731	0.0091214	-1.49664	down	--	--	--	K13989|2e-25|rcu:RCOM_0905230|Derlin-2, putative	Derlin-2.2 GN=DER2.2 OS=Arabidopsis thaliana (Mouse-ear cress) PE=2 SV=1	PREDICTED: derlin-2.2-like isoform 2 [Glycine max]
c139195.graph_c0	20.158	4.347	0.00581344	-1.30594	down	--	--	Molecular Function: structural constituent of cell wall (GO:0005199);; Biological Process: plant-type cell wall organization (GO:0009664);; Biological Process: inorganic anion transport (GO:0015698);; Cellular Component: integral component of membrane (GO:0016021);;	--	Leucine-rich repeat extensin-like protein 1 (Precursor) GN=LRX1 OS=Arabidopsis thaliana (Mouse-ear cress) PE=1 SV=1	hypothetical protein SELMODRAFT_429269 [Selaginella moellendorffii]
c139219.graph_c0	24.541	30.219	0.000431734	1.20893	up	--	--	Molecular Function: nucleotide binding (GO:0000166);; Molecular Function: alcohol dehydrogenase (NAD) activity (GO:0004022);; Molecular Function: zinc ion binding (GO:0008270);; Molecular Function: cobalt ion binding (GO:0050897);; Biological Process: oxidation-reduction process (GO:0055114);;	--	Alcohol dehydrogenase class-3 OS=Pisum sativum (Garden pea) PE=1 SV=1	PREDICTED: succinate-semialdehyde dehydrogenase (acetylating)-like [Solanum lycopersicum]
c139220.graph_c0	12.746	24.232	4.9933e-08	1.82999	up	--	--	Biological Process: response to superoxide (GO:0000303);; Molecular Function: aspartic-type endopeptidase activity (GO:0004190);; Cellular Component: plasma membrane (GO:0005886);; Biological Process: postreplication repair (GO:0006301);; Biological Process: N-terminal protein myristoylation (GO:0006499);; Biological Process: ubiquitin-dependent protein catabolic process (GO:0006511);; Biological…	--	Aspartic proteinase-like protein 2 (Precursor) GN=At1g65240 OS=Arabidopsis thaliana (Mouse-ear cress) PE=1 SV=2	PREDICTED: aspartic proteinase-like protein 2-like [Solanum lycopersicum]
c139229.graph_c0	100.874	228.519	0.00853131	2.08411	up	--	--	Biological Process: cellular process (GO:0009987);; Biological Process: response to organic substance (GO:0010033);;	--	NAC domain-containing protein 2 GN=T1N6.12 OS=Arabidopsis thaliana (Mouse-ear cress) PE=2 SV=2	NAC1 [Ipomoea batatas]
c139242.graph_c0	19.09	40.766	4.91036e-09	1.99817	up	[S]	Function unknown	Cellular Component: integral component of membrane (GO:0016021);;	--	--	Integral membrane protein-like isoform 1 [Theobroma cacao]
c139246.graph_c0	20.676	45.927	1.14443e-05	2.05777	up	--	--	--	--	Methyl-CpG-binding domain-containing protein 6 GN=MBD6 OS=Arabidopsis thaliana (Mouse-ear cress) PE=1 SV=1	PREDICTED: uncharacterized protein LOC101264354 [Solanum lycopersicum]
c139249.graph_c0	7.938	0.955	0.00060185	-2.15826	down	[J]	Translation, ribosomal structure and biogenesis	Molecular Function: methyltransferase activity (GO:0008168);;	--	--	PREDICTED: multisite-specific tRNA:(cytosine-C(5))-methyltransferase-like [Solanum lycopersicum]
c139251.graph_c0	1.695	0.079	2.42997e-05	-3.5207	down	[E]	Amino acid transport and metabolism	Molecular Function: serine-pyruvate transaminase activity (GO:0004760);; Cellular Component: peroxisome (GO:0005777);; Cellular Component: plasma membrane (GO:0005886);; Biological Process: water transport (GO:0006833);; Molecular Function: alanine-glyoxylate transaminase activity (GO:0008453);; Cellular Component: chloroplast stroma (GO:0009570);; Biological Process: response to salt stress (GO:…	K00830|0.0|osa:4345962|Os08g0502700	Serine--glyoxylate aminotransferase GN=AGT1 OS=Arabidopsis thaliana (Mouse-ear cress) PE=1 SV=2	predicted protein [Hordeum vulgare subsp. vulgare]
c139252.graph_c0	14.753	44.956	3.53634e-13	2.50731	up	--	--	--	--	--	PREDICTED: uncharacterized protein LOC101254903 [Solanum lycopersicum]
c139255.graph_c0	309.408	474.094	0.00167907	1.5211	up	--	--	Biological Process: response to stress (GO:0006950);; Biological Process: response to abiotic stimulus (GO:0009628);; Biological Process: cellular process (GO:0009987);; Biological Process: response to inorganic substance (GO:0010035);; Biological Process: single-organism process (GO:0044699);;	--	Protein EARLY RESPONSIVE TO DEHYDRATION 15 OS=Arabidopsis thaliana (Mouse-ear cress) PE=1 SV=1	dehydration-induced protein ERD15 [Solanum lycopersicum]
c139275.graph_c0	45.013	11.016	0.00675827	-1.12966	down	--	--	--	--	--	PREDICTED: uncharacterized protein LOC100256024 [Vitis vinifera]
c139296.graph_c0	4.577	9.208	0.0015163	1.90154	up	--	--	Cellular Component: nucleoplasm (GO:0005654);; Biological Process: starch metabolic process (GO:0005982);; Biological Process: regulation of transcription, DNA-templated (GO:0006355);; Biological Process: response to cold (GO:0009409);; Biological Process: response to blue light (GO:0009637);; Biological Process: flower development (GO:0009908);; Biological Process: response to far red light (GO:…	--	Protein GIGANTEA GN=GI OS=Arabidopsis thaliana (Mouse-ear cress) PE=1 SV=2	unnamed protein product [Vitis vinifera]
c139308.graph_c0	18.426	2.693	0.00020255	-1.8743	down	--	--	--	--	EG45-like domain containing protein (Precursor) GN=CjBAp12 OS=Citrus jambhiri (Rough lemon) PE=1 SV=1	PREDICTED: EG45-like domain containing protein 2-like [Solanum lycopersicum]
c139311.graph_c0	267.119	1090.17	5.54998e-07	2.93583	up	[G]	Carbohydrate transport and metabolism	Molecular Function: phosphoglycerate kinase activity (GO:0004618);; Molecular Function: ATP binding (GO:0005524);; Cellular Component: nucleus (GO:0005634);; Cellular Component: vacuolar membrane (GO:0005774);; Cellular Component: cytosol (GO:0005829);; Cellular Component: plasma membrane (GO:0005886);; Biological Process: glycolysis (GO:0006096);; Cellular Component: plasmodesma (GO:0009506);; C…	K00927|0.0|vvi:100244419|hypothetical protein LOC100244419	Phosphoglycerate kinase, cytosolic OS=Nicotiana tabacum (Common tobacco) PE=1 SV=1	RecName: Full=Phosphoglycerate kinase, cytosolic
[truncated: 5,155 more rows]

## Sheet: 48 versus 0 h  Lizixiang
Transcript profile analysis reveals important roles of jasmonic acid signalling pathway in the response of sweet potato to salt stress
Huan Zhang1, Qian Zhang1, Hong Zhai1, Yan Li1, Xiangfeng Wang1, Qingchang Liu1,* & Shaozhen He1,*
Supplementary Table S3. 48 versus 0 h DEGs in Lizixiang.
[truncated: 6,942 more rows]

## Sheet: 48 versus 12 h  Lizixiang
Transcript profile analysis reveals important roles of jasmonic acid signalling pathway in the response of sweet potato to salt stress
[truncated: 1,089 more rows]

[truncated: 4 more sheets: 12 versus 0 h ND98, 48 versus 0 h  ND98, 48 versus 12 h  ND98, Lizixiang versus ND98 neutral]
