# Supplementary material for: Transcript profile analysis reveals important roles of jasmonic acid signalling pathway in the response of sweet potato to salt stress
Source: Sci Rep. 2017 Jan 13;7:40819. doi: 10.1038/srep40819 (PMC5234020; doi:10.1038/srep40819)
Supplement: Supplementary Dataset 2 [file srep40819-s2.xls]

## Sheet: Sheet1
Transcript profile analysis reveals important roles of jasmonic acid signalling pathway in the response of sweet potato to salt stress
Huan Zhang1, Qian Zhang1, Hong Zhai1, Yan Li1, Xiangfeng Wang1, Qingchang Liu1,* & Shaozhen He1,*
Supplementary Table S4. DEGs were higher in ND98 than in Lizixiang for at least one time point during salt treatment.
ID	FPKM-LZX.0h	FPKM-LZX.12h	FPKM-LZX.48h	FPKM-ND98.0h	FPKM-ND98.12h	FPKM-ND98.48h	COG_class	COG_class_annotation	GO_annotation	KEGG_annotation	Swissprot_annotation	nr_annotation
c101055.graph_c0	0.245	1.095	4.79	0.205	2.25	3.435	--	--	--	--	--	--
c102573.graph_c0	3.41	4.34	6.735	0.83	9.615	10.865	--	--	--	--	--	--
c104775.graph_c0	10.04	11.805	5.805	8.05	10.22	14.165	--	--	Molecular Function: methyltransferase activity (GO:0008168);;	--	Salicylate O-methyltransferase GN=SAMT OS=Clarkia breweri (Fairy fans) PE=1 SV=1	Salicylate O-methyltransferase [Theobroma cacao]
c104810.graph_c1	37.81	63.735	33.37	56.78	123.495	78.495	--	--	Molecular Function: catalase activity (GO:0004096);; Cellular Component: cell wall (GO:0005618);; Cellular Component: mitochondrion (GO:0005739);; Cellular Component: vacuole (GO:0005773);; Cellular Component: peroxisome (GO:0005777);; Cellular Component:	K03781|4e-39|pop:POPTR_550767|CAT1	Catalase isozyme 3 GN=CAT3 OS=Nicotiana plumbaginifolia (Leadwort-leaved tobacco) PE=1 SV=1	catalase [Gossypium hirsutum]
c104828.graph_c0	0.265	19.265	36.055	0	159.665	160.84	--	--	--	--	--	hypothetical protein CERSUDRAFT_162701, partial [Ceriporiopsis subvermispora B]
c104947.graph_c0	7.545	18.59	7.16	3	46.56	18.47	--	--	Biological Process: phosphorelay signal transduction system (GO:0000160);; Cellular Component: nucleus (GO:0005634);; Cellular Component: cytoplasm (GO:0005737);; Molecular Function: histidine phosphotransfer kinase activity (GO:0009927);; Molecular Funct	K14490|3e-74|pop:POPTR_751856|histidine phosphotransfer protein	Histidine-containing phosphotransfer protein 4 GN=AHP4 OS=Arabidopsis thaliana (Mouse-ear cress) PE=1 SV=2	Histidine phosphotransfer protein [Theobroma cacao]
c106419.graph_c0	1.62	2.575	4.895	0.18	9.665	9.81	[O]	Posttranslational modification, protein turnover, chaperones	Cellular Component: cytoplasm (GO:0005737);; Molecular Function: arsenate reductase (glutaredoxin) activity (GO:0008794);; Molecular Function: electron carrier activity (GO:0009055);; Molecular Function: protein disulfide oxidoreductase activity (GO:00150	--	Glutaredoxin-C14 GN=T20O10.60 OS=Arabidopsis thaliana (Mouse-ear cress) PE=3 SV=1	PREDICTED: glutaredoxin-C13 [Vitis vinifera]
c110075.graph_c0	2.476	0.389	0	5.853	13.274	2.309	--	--	Cellular Component: thylakoid (GO:0009579);; Cellular Component: membrane (GO:0016020);; Molecular Function: oxidoreductase activity (GO:0016491);; Molecular Function: hydro-lyase activity (GO:0016836);; Cellular Component: chloroplast part (GO:0044434);;	--	Allene oxide synthase GN=CYP74A2 OS=Parthenium argentatum (Guayule rubber plant) PE=1 SV=2	allene oxide synthase [Populus balsamifera]
c111136.graph_c1	3.745	10.71	3.315	13.045	23.105	4.705	--	--	--	--	--	--
c112136.graph_c0	1.5	3.365	1.865	1.56	9.775	3.39	--	--	--	--	--	PREDICTED: uncharacterized protein LOC101250457 [Solanum lycopersicum]
c113094.graph_c0	4.205	4.675	10.875	0.955	14.92	6.95	--	--	--	--	Protein SUPPRESSOR OF npr1-1, CONSTITUTIVE 1 OS=Arabidopsis thaliana (Mouse-ear cress) PE=1 SV=3	PREDICTED: protein SUPPRESSOR OF npr1-1, CONSTITUTIVE 1-like [Glycine max]
c113673.graph_c0	1.655	1.14	0.35	3.085	6.335	5.035	--	--	--	--	Transcription factor bHLH93 GN=K21L13.16 OS=Arabidopsis thaliana (Mouse-ear cress) PE=1 SV=1	unnamed protein product [Vitis vinifera]
c117699.graph_c0	1.89	3.545	8.98	0.215	7.46	6.6	--	--	--	--	--	hypothetical protein PHYSODRAFT_291676 [Phytophthora sojae]
c118602.graph_c0	7.845	9.905	11.725	0.625	15.18	25.985	--	--	Cellular Component: nucleus (GO:0005634);; Cellular Component: cytoplasm (GO:0005737);; Biological Process: double fertilization forming a zygote and endosperm (GO:0009567);; Molecular Function: transferase activity, transferring acyl groups other than am	--	Omega-hydroxypalmitate O-feruloyl transferase GN=MEE6.11 OS=Arabidopsis thaliana (Mouse-ear cress) PE=1 SV=1	PREDICTED: omega-hydroxypalmitate O-feruloyl transferase [Vitis vinifera]
c120436.graph_c0	12.61	38.15	47.615	55.84	37.25	118.91	--	--	--	K14488|8e-38|vvi:100245472|hypothetical protein LOC100245472	Indole-3-acetic acid-induced protein ARG7 GN=ARG7 OS=Vigna radiata var. radiata (Mung bean) PE=2 SV=1	PREDICTED: uncharacterized protein LOC100245472 [Vitis vinifera]
c120622.graph_c0	65.805	79.575	150.52	3.035	220.215	171.76	--	--	Molecular Function: DNA binding (GO:0003677);; Molecular Function: sequence-specific DNA binding transcription factor activity (GO:0003700);; Cellular Component: nucleus (GO:0005634);; Biological Process: regulation of transcription, DNA-templated (GO:000	--	Dehydration-responsive element-binding protein 1D GN=MSG15.7 OS=Arabidopsis thaliana (Mouse-ear cress) PE=2 SV=1	DRE-binding transcription factor swDREB1 [Ipomoea batatas]
c120777.graph_c1	6.535	6.265	8.145	1.495	4.42	6.625	--	--	Molecular Function: organic cyclic compound binding (GO:0097159);; Molecular Function: heterocyclic compound binding (GO:1901363);;	--	Protein MEI2-like 3 GN=ML3 OS=Arabidopsis thaliana (Mouse-ear cress) PE=2 SV=2	AML1 [Solanum tuberosum]
c121084.graph_c1	12.32	2.19	1.405	3.98	6.715	1.34	--	--	--	--	--	--
c121176.graph_c0	6.425	0.62	4.3	0.59	1.59	3.59	--	--	--	--	--	--
c122083.graph_c0	0.24	0.575	2.265	0.03	3.24	7.735	--	--	--	--	--	--
c122144.graph_c0	26.775	7.35	5.635	5.205	20.985	12.165	--	--	--	--	--	--
c122154.graph_c0	1.24	7.52	2.48	3.32	8.44	7.27	--	--	--	--	--	--
c122627.graph_c0	0.475	1.915	0.8	0.125	2.55	1.61	--	--	Molecular Function: binding (GO:0005488);;	--	Uncharacterized mitochondrial protein AtMg00310 GN=AtMg00310 OS=Arabidopsis thaliana (Mouse-ear cress) PE=4 SV=1	hypothetical protein PRUPE_ppa022115mg [Prunus persica]
c123378.graph_c0	49.54	149.71	47.035	274.24	333.19	65.15	[C]	Energy production and conversion	Molecular Function: electron carrier activity (GO:0009055);; Cellular Component: chloroplast (GO:0009507);; Biological Process: electron transport chain (GO:0022900);; Molecular Function: metal ion binding (GO:0046872);; Molecular Function: 2 iron, 2 sulf	K02639|3e-61|vvi:100249080|hypothetical protein LOC100249080	Ferredoxin-1, chloroplastic (Precursor) GN=SEND33 OS=Solanum lycopersicum (Tomato) PE=2 SV=1	ferredoxin I [Solanum tuberosum]
c123479.graph_c0	4.955	42.07	17.075	4.41	112.575	32.63	--	--	Molecular Function: nucleic acid binding (GO:0003676);; Molecular Function: catalytic activity (GO:0003824);;	--	Putative ribonuclease H protein At1g65750 GN=At1g65750 OS=Arabidopsis thaliana (Mouse-ear cress) PE=3 SV=1	unnamed protein product [Ipomoea batatas]
c123746.graph_c0	5.07	0	0	0	5.875	4.68	--	--	Biological Process: rRNA processing (GO:0006364);; Cellular Component: photosystem I (GO:0009522);; Cellular Component: photosystem II (GO:0009523);; Cellular Component: chloroplast thylakoid membrane (GO:0009535);; Biological Process: response to blue li	K08907|4e-52|zma:100281791|chlorophyll a-b binding protein 6A	Chlorophyll a-b binding protein 1B-21, chloroplastic (Precursor) OS=Hordeum vulgare (Barley) PE=1 SV=1	chlorophyll a-b binding protein [Triticum aestivum]
c124403.graph_c0	11.225	33.255	16.53	7.835	75.755	35.16	--	--	Cellular Component: extracellular region (GO:0005576);; Biological Process: metal ion transport (GO:0030001);; Molecular Function: metal ion binding (GO:0046872);;	--	Heavy metal-associated isoprenylated plant protein 26 (Precursor) GN=F20M13.140 OS=Arabidopsis thaliana (Mouse-ear cress) PE=1 SV=1	PREDICTED: heavy metal-associated isoprenylated plant protein 26-like [Solanum lycopersicum]
c124651.graph_c0	9.575	7.45	11.06	4.995	5.22	13.48	--	--	--	--	F-box protein SKIP14 GN=SKIP14 OS=Arabidopsis thaliana (Mouse-ear cress) PE=1 SV=1	PREDICTED: F-box protein SKIP14-like [Solanum lycopersicum]
c124654.graph_c0	1.795	3.845	9.63	0.92	10.185	7.975	--	--	--	--	--	--
c124769.graph_c0	1.8	3.82	2.035	1.77	0.9	4.46	--	--	--	--	--	--
c124819.graph_c0	1.2	2.135	2.07	0.34	4.49	2.285	--	--	Biological Process: metal ion transport (GO:0030001);; Molecular Function: metal ion binding (GO:0046872);;	--	Copper transport protein ATX1 GN=ATX1 OS=Arabidopsis thaliana (Mouse-ear cress) PE=1 SV=1	PREDICTED: uncharacterized protein LOC101252962 [Solanum lycopersicum]
c125033.graph_c0	19.825	11.175	29.655	24.51	22.55	54.21	[B]	Chromatin structure and dynamics	Cellular Component: nucleus (GO:0005634);; Biological Process: regulation of transcription, DNA-templated (GO:0006355);; Molecular Function: sequence-specific DNA binding (GO:0043565);; Molecular Function: protein heterodimerization activity (GO:0046982);	--	Nuclear transcription factor Y subunit B-10 GN=NFYB10 OS=Arabidopsis thaliana (Mouse-ear cress) PE=2 SV=1	PREDICTED: nuclear transcription factor Y subunit B-8-like isoform 1 [Solanum lycopersicum]
c125065.graph_c0	4.64	37.485	15.21	4.865	58.225	37.77	--	--	--	--	--	--
c125279.graph_c0	11.38	27.04	76.94	1.71	74.15	49.55	--	--	Biological Process: transcription, DNA-templated (GO:0006351);;	--	Ethylene-responsive transcription factor ERF025 GN=ERF025 OS=Arabidopsis thaliana (Mouse-ear cress) PE=2 SV=1	Dehydration-responsive element-binding protein 1B, putative [Ricinus communis]
c125432.graph_c0	5.365	0.785	6.375	0.785	4.79	8.88	--	--	Cellular Component: intracellular membrane-bounded organelle (GO:0043231);; Cellular Component: cytoplasmic part (GO:0044444);; Biological Process: response to stimulus (GO:0050896);;	--	--	SAUR family protein [Medicago truncatula]
c125585.graph_c0	14.835	4.18	12.705	6.845	8.395	17.23	--	--	--	--	--	--
c125709.graph_c0	2.645	6.79	1.855	0.345	7.8	4.59	--	--	Cellular Component: nucleoplasm (GO:0005654);; Biological Process: starch metabolic process (GO:0005982);; Biological Process: regulation of transcription, DNA-templated (GO:0006355);; Biological Process: response to cold (GO:0009409);; Biological Process	K12124|1e-55|pop:POPTR_818606|hypothetical protein	Protein GIGANTEA GN=GI OS=Arabidopsis thaliana (Mouse-ear cress) PE=1 SV=2	gigantea, partial [Arachis diogoi]
c126091.graph_c0	0.795	4.375	12.6	1.155	9.595	10.44	--	--	Cellular Component: plasma membrane (GO:0005886);;	--	--	PREDICTED: uncharacterized protein LOC100267818 [Vitis vinifera]
c126457.graph_c0	4.475	1.885	0.095	0.575	2.705	0.49	--	--	Molecular Function: sequence-specific DNA binding transcription factor activity (GO:0003700);; Biological Process: regulation of transcription, DNA-templated (GO:0006355);; Molecular Function: sequence-specific DNA binding (GO:0043565);;	--	Probable WRKY transcription factor 70 GN=WRKY70 OS=Arabidopsis thaliana (Mouse-ear cress) PE=2 SV=1	WRKY transcription factor 57.1 [Jatropha curcas]
c126585.graph_c0	70.575	123.2	58.76	133.74	355.955	77.735	--	--	Molecular Function: nucleic acid binding (GO:0003676);; Molecular Function: endonuclease activity (GO:0004519);;	--	--	PREDICTED: uncharacterized protein LOC100852985 [Vitis vinifera]
c127028.graph_c0	0.18	7.515	10.915	1.455	17.675	31.5	--	--	Biological Process: nodulation (GO:0009877);; Cellular Component: integral component of membrane (GO:0016021);;	--	Early nodulin-93 OS=Glycine max (Soybean) PE=2 SV=1	hypothetical protein PRUPE_ppa013711mg [Prunus persica]
c127294.graph_c0	0.35	4.525	1.69	1.55	0.36	5.92	--	--	--	--	--	--
c127316.graph_c0	127.075	248.86	386.925	54.555	244.725	1195.29	--	--	Biological Process: cellular process (GO:0009987);; Molecular Function: monosaccharide binding (GO:0048029);;	--	Mannose/glucose-specific lectin (Fragment) OS=Parkia platycephala PE=1 SV=1	lectin [Calystegia sepium]
c127335.graph_c0	0.1	3.245	0.93	0.16	4.01	4.79	--	--	--	--	Probable polygalacturonase non-catalytic subunit At1g60390 (Precursor) GN=At1g60390 OS=Arabidopsis thaliana (Mouse-ear cress) PE=2 SV=1	hypothetical protein PRUPE_ppa003712mg [Prunus persica]
c127638.graph_c0	0.785	1.53	0.135	0.755	6.175	1.14	--	--	Molecular Function: nucleotide binding (GO:0000166);; Biological Process: microtubule cytoskeleton organization (GO:0000226);; Biological Process: mitotic cell cycle (GO:0000278);; Biological Process: phragmoplast assembly (GO:0000914);; Molecular Functio	--	--	Cyclin family isoform 2 [Theobroma cacao]
c127817.graph_c0	27.68	34.395	27.495	19.685	43.945	27.78	[F]	Nucleotide transport and metabolism	Cellular Component: cytosol (GO:0005829);; Biological Process: purine nucleoside catabolic process (GO:0006152);; Biological Process: uridine catabolic process (GO:0006218);; Molecular Function: uridine nucleosidase activity (GO:0045437);; Molecular Funct	--	Uridine nucleosidase 1 GN=URH1 OS=Arabidopsis thaliana (Mouse-ear cress) PE=1 SV=2	PREDICTED: uridine nucleosidase 1-like [Solanum lycopersicum]
c127878.graph_c0	2.88	4.06	5.835	2.695	8.775	10.99	--	--	--	--	--	--
c128221.graph_c0	0.52	3.74	3.305	3.025	8.005	6.95	[RTKL]	--	--	--	Extensin (Precursor) GN=HRGP OS=Zea mays (Maize) PE=2 SV=1	hydroxyproline-rich preprosystemin [Ipomoea batatas]
c128765.graph_c1	11.875	28.08	13.295	15.69	57.735	41.835	--	--	Biological Process: MAPK cascade (GO:0000165);; Molecular Function: nucleotide binding (GO:0000166);; Molecular Function: protein serine/threonine kinase activity (GO:0004674);; Biological Process: protein phosphorylation (GO:0006468);;	--	Probable LRR receptor-like serine/threonine-protein kinase At1g56130 (Precursor) GN=At1g56130 OS=Arabidopsis thaliana (Mouse-ear cress) PE=1 SV=2	unnamed protein product [Vitis vinifera]
c128999.graph_c1	0.99	8.385	0.31	4.89	9.92	0.77	--	--	--	--	--	--
c129862.graph_c0	19.06	46.24	8.97	12.03	34.205	21.945	--	--	Biological Process: MAPK cascade (GO:0000165);; Molecular Function: protein binding (GO:0005515);; Biological Process: regulation of transcription, DNA-templated (GO:0006355);; Biological Process: protein targeting to membrane (GO:0006612);; Molecular Fun	--	Glutaredoxin-C9 GN=F3M18.8 OS=Arabidopsis thaliana (Mouse-ear cress) PE=1 SV=1	PREDICTED: glutaredoxin-C9-like [Vitis vinifera]
c130354.graph_c0	4.1	0.775	0.095	0.08	1.5	2.735	--	--	--	--	Ankyrin repeat-containing protein At3g12360 GN=At3g12360 OS=Arabidopsis thaliana (Mouse-ear cress) PE=2 SV=1	PREDICTED: ankyrin repeat-containing protein At5g02620-like [Cucumis sativus]
c130432.graph_c0	103.235	45.875	24.575	54.225	89.945	54.715	--	--	--	--	--	hypothetical protein CORT_0F01610 [Candida orthopsilosis Co 90-125]
c130670.graph_c0	0.075	2.24	0.045	0.035	2.25	0.265	--	--	--	--	--	--
c130678.graph_c0	1.745	2.245	0.125	3.405	8.21	0.74	[IQ]	--	Biological Process: response to light stimulus (GO:0009416);; Biological Process: cellular metabolic process (GO:0044237);; Biological Process: primary metabolic process (GO:0044238);; Biological Process: single-organism process (GO:0044699);; Biological	--	Acyl carrier protein 1, chloroplastic (Precursor) GN=ACP1 OS=Casuarina glauca (Swamp oak) PE=2 SV=1	PREDICTED: acyl carrier protein 4, chloroplastic [Vitis vinifera]
c130723.graph_c0	2.365	2.56	5.43	0.51	0.635	3.55	[RTKL]	--	Molecular Function: calmodulin-dependent protein kinase activity (GO:0004683);; Molecular Function: protein binding (GO:0005515);; Molecular Function: ATP binding (GO:0005524);; Cellular Component: plasma membrane (GO:0005886);; Biological Process: protei	--	CBL-interacting serine/threonine-protein kinase 12 GN=F28A21.110 OS=Arabidopsis thaliana (Mouse-ear cress) PE=1 SV=1	protein kinase SRK [Nicotiana tabacum]
c131003.graph_c0	8.85	9.73	12.065	4.405	8.065	13.095	--	--	--	--	--	--
c131013.graph_c1	8.97	2.93	1.32	1.675	5.035	2.755	--	--	--	--	--	--
c131129.graph_c0	34.185	36.795	54.6	38.53	70.72	151.13	[Q]	Secondary metabolites biosynthesis, transport and catabolism	Cellular Component: plasma membrane (GO:0005886);; Molecular Function: oxidoreductase activity, acting on single donors with incorporation of molecular oxygen, incorporation of two atoms of oxygen (GO:0016702);; Molecular Function: phytanoyl-CoA dioxygena	--	--	PREDICTED: phytanoyl-CoA dioxygenase domain-containing protein 1-like [Solanum lycopersicum]
c131205.graph_c0	9.665	10.515	12.91	4.085	8.505	12.195	--	--	--	--	--	--
c131298.graph_c0	0.655	8.84	5.66	0.2	23.935	13.39	--	--	--	--	--	--
c131321.graph_c0	2.385	0.255	0	0	2.99	2.665	--	--	Molecular Function: calcium ion binding (GO:0005509);; Molecular Function: poly(U) RNA binding (GO:0008266);; Cellular Component: chloroplast thylakoid membrane (GO:0009535);; Cellular Component: chloroplast thylakoid lumen (GO:0009543);; Cellular Compone	K02716|2e-81|zma:100272890|hypothetical protein LOC100272890	Oxygen-evolving enhancer protein 1, chloroplastic (Precursor) GN=PSBO OS=Nicotiana tabacum (Common tobacco) PE=2 SV=1	PREDICTED: oxygen-evolving enhancer protein 1, chloroplastic-like isoform 2 [Brachypodium distachyon]
c131493.graph_c0	78.12	159.54	26.76	221.16	568.5	52.61	--	--	Molecular Function: monooxygenase activity (GO:0004497);; Molecular Function: protein binding (GO:0005515);; Cellular Component: chloroplast (GO:0009507);; Biological Process: photorespiration (GO:0009853);; Molecular Function: ribulose-bisphosphate carbo	K01602|4e-91|rcu:RCOM_1571640|Ribulose bisphosphate carboxylase small chain 1B, chloroplast precursor, putative (EC:4.1.1.39)	Ribulose bisphosphate carboxylase small chain 3, chloroplastic (Precursor) GN=RBCS-3 OS=Solanum tuberosum (Potato) PE=3 SV=1	putative ribulose bisphosphate carboxylase small subunit protein precursor [Nicotiana tabacum]
c131519.graph_c0	9.275	2.915	1.215	3.865	6.445	1.525	--	--	--	--	--	--
c131535.graph_c0	0.755	5.55	1.815	0.545	23.525	4.085	--	--	--	--	--	--
c131598.graph_c0	161.855	81.325	176.835	90.65	134.61	187.205	--	--	Biological Process: respiratory burst involved in defense response (GO:0002679);; Cellular Component: endoplasmic reticulum (GO:0005783);; Biological Process: anaerobic respiration (GO:0009061);; Biological Process: abscisic acid-activated signaling pathw	--	--	hypothetical protein PRUPE_ppa013922mg [Prunus persica]
c132084.graph_c0	1.585	2.805	3.215	0.55	4.605	6.64	--	--	Cellular Component: cytoplasm (GO:0005737);; Cellular Component: plasma membrane (GO:0005886);;	--	DeSI-like protein At4g17486 GN=At4g17486 OS=Arabidopsis thaliana (Mouse-ear cress) PE=2 SV=1	hypothetical protein PRUPE_ppa010937mg [Prunus persica]
c132659.graph_c0	6.565	4.49	0.83	5.23	10.955	2.755	--	--	Cellular Component: chloroplast thylakoid membrane (GO:0009535);; Cellular Component: chloroplast envelope (GO:0009941);; Cellular Component: plastoglobule (GO:0010287);;	--	Uncharacterized protein At4g01150, chloroplastic (Precursor) GN=At4g01150 OS=Arabidopsis thaliana (Mouse-ear cress) PE=1 SV=1	PREDICTED: uncharacterized protein At4g01150, chloroplastic-like isoform 2 [Solanum lycopersicum]
c132670.graph_c0	0.665	25.455	10.21	1.27	36.145	39.765	--	--	--	--	--	--
c132924.graph_c0	1.535	8.175	3.465	0.78	14.69	10.45	--	--	--	--	Putative late blight resistance protein homolog R1B-13 GN=R1B-13 OS=Solanum demissum (Wild potato) PE=3 SV=1	PREDICTED: putative late blight resistance protein homolog R1A-10-like [Solanum lycopersicum]
c132949.graph_c0	0.105	2.955	1.66	0.135	4.075	7.025	--	--	--	--	Leucine-rich repeat extensin-like protein 5 (Precursor) GN=LRX5 OS=Arabidopsis thaliana (Mouse-ear cress) PE=2 SV=2	Flo11p [Saccharomyces cerevisiae S288c]
c133003.graph_c0	18.475	33.27	17.315	5.8	68.64	25.725	--	--	--	--	--	--
c133070.graph_c1	9.49	4.71	0.45	0.26	7.06	2.78	[KAD]	--	Molecular Function: DNA binding (GO:0003677);; Molecular Function: chromatin binding (GO:0003682);;	K09422|4e-37|pop:POPTR_408761|MYB112	Transcription factor RAX3 GN=T16K5.40 OS=Arabidopsis thaliana (Mouse-ear cress) PE=2 SV=1	Myb transcription factor-like protein [Medicago truncatula]
c133082.graph_c0	1.045	2.67	2.635	0.385	5.88	3.625	--	--	--	--	--	--
c133190.graph_c0	0.57	2.695	1.695	1.48	6.675	3.145	[O]	Posttranslational modification, protein turnover, chaperones	Molecular Function: arsenate reductase (glutaredoxin) activity (GO:0008794);; Molecular Function: electron carrier activity (GO:0009055);; Molecular Function: protein disulfide oxidoreductase activity (GO:0015035);; Biological Process: methylglyoxal catab	--	Monothiol glutaredoxin-S2 GN=T28N17.80 OS=Arabidopsis thaliana (Mouse-ear cress) PE=3 SV=1	PREDICTED: monothiol glutaredoxin-S2-like [Solanum lycopersicum]
c133196.graph_c0	4.07	4.405	6.47	2.095	8.525	14.4	--	--	--	--	Sulfated surface glycoprotein 185 (Precursor) OS=Volvox carteri (Green alga) PE=1 SV=1	hypothetical protein TRIUR3_12577 [Triticum urartu]
c133267.graph_c0	0.97	1.065	3.01	0.96	2.56	6.905	--	--	--	--	--	--
c133271.graph_c0	0.705	7.895	2.985	0.415	7.69	6.325	--	--	--	--	--	--
c133273.graph_c0	69.555	138.315	176.475	18.255	337.9	217.73	[TZDR]	--	Molecular Function: calcium ion binding (GO:0005509);;	K13448|6e-52|rcu:RCOM_1677910|Polcalcin Jun o, putative	Calcium-binding protein CML37 GN=CML37 OS=Arabidopsis thaliana (Mouse-ear cress) PE=2 SV=1	regulator of gene silencing [Nicotiana benthamiana]
c133287.graph_c0	0.41	4.4	3.69	0.455	10.7	9.4	--	--	--	--	--	--
c133318.graph_c0	0.31	0.385	2.785	1.03	1.545	3.05	--	--	--	--	--	--
c133367.graph_c0	3.395	7.615	4.94	5.345	11.475	12.02	--	--	--	--	--	--
c133490.graph_c0	24.13	17.86	28.05	13.945	22.345	35.5	[RTKL]	--	Molecular Function: protein serine/threonine kinase activity (GO:0004674);; Molecular Function: non-membrane spanning protein tyrosine kinase activity (GO:0004715);; Molecular Function: ATP binding (GO:0005524);; Cellular Component: plasma membrane (GO:00	--	Probable serine/threonine-protein kinase Cx32, chloroplastic (Precursor) GN=At4g35600 OS=Arabidopsis thaliana (Mouse-ear cress) PE=1 SV=2	PREDICTED: probable serine/threonine-protein kinase Cx32, chloroplastic-like [Solanum lycopersicum]
c133604.graph_c1	9.78	2.355	1.05	1.925	4.535	1.52	--	--	--	--	Homeobox-leucine zipper protein HAT22 GN=HAT22 OS=Arabidopsis thaliana (Mouse-ear cress) PE=1 SV=1	hypothetical protein M569_12529, partial [Genlisea aurea]
c133619.graph_c1	2.255	5.23	2.895	1.405	10.795	1.985	[R]	General function prediction only	Molecular Function: zinc ion binding (GO:0008270);; Biological Process: response to bacterium (GO:0009617);; Biological Process: plant-type hypersensitive response (GO:0009626);; Biological Process: lignin biosynthetic process (GO:0009809);; Molecular Fun	--	8-hydroxygeraniol dehydrogenase GN=10HGO OS=Catharanthus roseus (Madagascar periwinkle) PE=1 SV=1	cinnamyl alcohol dehydrogenase [Ipomoea batatas]
c133675.graph_c0	34.675	14.535	7.875	15.22	24.28	17.425	--	--	Cellular Component: cell wall (GO:0005618);; Cellular Component: nucleus (GO:0005634);; Cellular Component: cytosol (GO:0005829);; Biological Process: intracellular protein transport (GO:0006886);; Molecular Function: Ran GTPase binding (GO:0008536);; Bio	--	--	PREDICTED: importin-5-like [Solanum lycopersicum]
c133699.graph_c0	1.605	22.93	21.665	5.125	52.55	73.825	--	--	--	--	High mobility group B protein 3 GN=At1g20696 OS=Arabidopsis thaliana (Mouse-ear cress) PE=1 SV=1	PREDICTED: HMG1/2-like protein-like [Cucumis sativus]
c133791.graph_c0	0.67	2.465	1.615	0.98	1.27	3.265	--	--	--	--	--	--
c133914.graph_c0	18.22	18.31	18.775	18.27	30.32	39.195	[O]	Posttranslational modification, protein turnover, chaperones	Biological Process: metabolic process (GO:0008152);; Molecular Function: peptidase activity (GO:0008233);;	--	Glyoxysomal processing protease, glyoxysomal OS=Arabidopsis thaliana (Mouse-ear cress) PE=1 SV=2	PREDICTED: glyoxysomal processing protease, glyoxysomal-like [Solanum lycopersicum]
c134341.graph_c0	3.02	6.775	4.89	2.815	26.635	5.485	--	--	--	--	--	putative transposase [Ipomoea tricolor]
c134776.graph_c0	28.52	13.4	5.57	8.195	16.07	12.21	--	--	Biological Process: protein import into nucleus, docking (GO:0000059);; Cellular Component: nuclear pore (GO:0005643);; Cellular Component: cytoplasm (GO:0005737);; Molecular Function: protein transporter activity (GO:0008565);;	--	--	PREDICTED: uncharacterized protein LOC101250250 [Solanum lycopersicum]
c134796.graph_c0	6.08	34.125	15.51	13.115	55.105	38.775	--	--	--	--	--	PREDICTED: uncharacterized protein LOC101246462 [Solanum lycopersicum]
c134907.graph_c0	102.855	70.205	15.26	122.175	126.57	44.02	[IQR]	--	Molecular Function: nucleotide binding (GO:0000166);; Cellular Component: chloroplast (GO:0009507);; Molecular Function: oxidoreductase activity (GO:0016491);; Biological Process: oxidation-reduction process (GO:0055114);;	K00059|1e-119|vvi:100241750|hypothetical protein LOC100241750	Short-chain type dehydrogenase/reductase OS=Picea abies (Norway spruce) PE=2 SV=1	PREDICTED: short-chain type dehydrogenase/reductase-like [Solanum lycopersicum]
c135324.graph_c0	2.3	4.355	4.03	4.87	10.325	5.985	--	--	--	--	ZF-HD homeobox protein At4g24660 GN=At4g24660 OS=Arabidopsis thaliana (Mouse-ear cress) PE=1 SV=1	PREDICTED: ZF-HD homeobox protein At4g24660-like [Fragaria vesca subsp. vesca]
c135351.graph_c0	18.175	9.88	20.17	10.045	28.145	33.055	--	--	--	--	--	--
c135397.graph_c0	2.465	9.535	1.445	7.07	20.97	1.9	[E]	Amino acid transport and metabolism	Molecular Function: aminomethyltransferase activity (GO:0004047);; Molecular Function: glycine dehydrogenase (decarboxylating) activity (GO:0004375);; Cellular Component: nucleus (GO:0005634);; Cellular Component: mitochondrion (GO:0005739);; Cellular Com	K02437|3e-90|rcu:RCOM_0865200|glycine cleavage system h protein, putative	Glycine cleavage system H protein 3, mitochondrial (Precursor) GN=GDH3 OS=Arabidopsis thaliana (Mouse-ear cress) PE=1 SV=1	glycine cleavage system h protein, putative [Ricinus communis]
c135418.graph_c0	0.535	2.37	30.65	0	8.545	37.635	--	--	--	--	--	Cell wall-associated hydrolase [Medicago truncatula]
c135428.graph_c0	9.14	5.38	10.45	3.84	7.325	15.585	--	--	Cellular Component: chloroplast (GO:0009507);; Biological Process: sterol biosynthetic process (GO:0016126);;	--	Violaxanthin de-epoxidase, chloroplastic (Precursor) GN=VDE1 OS=Lactuca sativa (Garden lettuce) PE=1 SV=1	PREDICTED: uncharacterized protein LOC101260129 [Solanum lycopersicum]
c135481.graph_c0	5.525	11.985	8.295	4.38	17.565	17.635	--	--	Biological Process: amino acid transport (GO:0006865);; Biological Process: ethylene biosynthetic process (GO:0009693);; Molecular Function: transferase activity (GO:0016740);; Molecular Function: 1-aminocyclopropane-1-carboxylate synthase activity (GO:00	K01762|9e-28|vvi:100261151|hypothetical protein LOC100261151	1-aminocyclopropane-1-carboxylate synthase 7 GN=ACS7 OS=Arabidopsis thaliana (Mouse-ear cress) PE=1 SV=1	1-aminocyclopropane-1-carboxylic acid synthase 3c [Malus domestica]
c135491.graph_c1	16.83	14.99	12.715	11.235	17.325	23.675	--	--	--	--	Disease resistance protein RPP8 GN=MWF20.19 OS=Arabidopsis thaliana (Mouse-ear cress) PE=1 SV=2	nbs-lrr resistance protein [Populus trichocarpa]
c135547.graph_c0	2.11	94.85	159.7	2.17	237.24	125.2	--	--	Biological Process: nodulation (GO:0009877);; Cellular Component: integral component of membrane (GO:0016021);;	--	Early nodulin-93 OS=Glycine max (Soybean) PE=2 SV=1	PREDICTED: early nodulin-93-like [Cicer arietinum]
c135592.graph_c0	2.01	3.46	1.73	4.425	6.925	2.105	--	--	Biological Process: maltose metabolic process (GO:0000023);; Biological Process: pentose-phosphate shunt (GO:0006098);; Cellular Component: chloroplast (GO:0009507);; Biological Process: starch biosynthetic process (GO:0019252);; Molecular Function: heat	--	--	uncharacterized protein LOC100305840 [Glycine max]
c135705.graph_c0	2.215	0.94	0.195	1.55	3.635	0.77	--	--	--	--	Putative ribonuclease H protein At1g65750 GN=At1g65750 OS=Arabidopsis thaliana (Mouse-ear cress) PE=3 SV=1	PREDICTED: putative ribonuclease H protein At1g65750-like [Solanum lycopersicum]
c135978.graph_c2	29.805	12.47	2.96	0.08	23.94	2.16	--	--	--	--	--	PREDICTED: uncharacterized protein LOC100853147 [Vitis vinifera]
c136008.graph_c0	0.055	1.83	2.21	0.025	3.96	10.205	[P]	Inorganic ion transport and metabolism	Biological Process: transition metal ion transport (GO:0000041);; Biological Process: anion transport (GO:0006820);; Biological Process: single-organism cellular process (GO:0044763);; Biological Process: single-organism developmental process (GO:0044767)	--	Rhodanese-like domain-containing protein 19, mitochondrial (Precursor) GN=STR19 OS=Arabidopsis thaliana (Mouse-ear cress) PE=2 SV=1	PREDICTED: thiosulfate sulfurtransferase 18-like [Solanum lycopersicum]
c136068.graph_c0	35.445	42.385	41.31	26.885	60.42	54.7	--	--	Molecular Function: nucleic acid binding (GO:0003676);; Cellular Component: cytoplasm (GO:0005737);;	--	U1 small nuclear ribonucleoprotein A GN=U1A OS=Arabidopsis thaliana (Mouse-ear cress) PE=1 SV=1	PREDICTED: uncharacterized protein LOC100247532 [Vitis vinifera]
c136151.graph_c0	187.105	258.505	58.585	266.715	342.37	120.86	--	--	Molecular Function: DNA binding (GO:0003677);; Cellular Component: nucleus (GO:0005634);;	--	HMG1/2-like protein OS=Ipomoea nil (Japanese morning glory) PE=2 SV=1	RecName: Full=HMG1/2-like protein
c136285.graph_c0	0.37	0.63	2.015	0.385	1.96	1.21	--	--	Molecular Function: cysteine-type endopeptidase activity (GO:0004197);; Cellular Component: endoplasmic reticulum (GO:0005783);; Biological Process: proteolysis (GO:0006508);; Cellular Component: cytoplasmic membrane-bounded vesicle (GO:0016023);;	--	Vignain-2 (Precursor) OS=Vigna mungo (Black gram) PE=1 SV=1	cysteine proteinase precursor [Glycine max]
c136456.graph_c0	8.945	4.55	1.405	5.41	10.36	1.005	[J]	Translation, ribosomal structure and biogenesis	Molecular Function: structural constituent of ribosome (GO:0003735);; Cellular Component: ribosome (GO:0005840);; Biological Process: translation (GO:0006412);; Cellular Component: chloroplast thylakoid membrane (GO:0009535);; Biological Process: thylakoi	--	30S ribosomal protein S6 alpha, chloroplastic (Precursor) GN=RPS6 OS=Arabidopsis thaliana (Mouse-ear cress) PE=1 SV=1	PREDICTED: 30S ribosomal protein S6 alpha, chloroplastic-like [Solanum lycopersicum]
c136478.graph_c0	178.09	26.545	18.995	3.195	11.495	3.595	[QR]	--	Biological Process: methylation (GO:0032259);; Molecular Function: protein dimerization activity (GO:0046983);; Molecular Function: caffeate O-methyltransferase activity (GO:0047763);;	--	Flavone 3&apos;-O-methyltransferase 1 GN=K18G13.3 OS=Arabidopsis thaliana (Mouse-ear cress) PE=1 SV=1	PREDICTED: caffeic acid 3-O-methyltransferase-like [Fragaria vesca subsp. vesca]
c136494.graph_c0	52.92	6.255	12.77	23.55	5.81	72.675	--	--	--	--	--	--
c136652.graph_c0	2.305	4.05	4.815	2.98	9.21	7.33	--	--	--	--	--	PREDICTED: uncharacterized protein LOC101258255 isoform 1 [Solanum lycopersicum]
c136663.graph_c0	4.98	6.315	5.11	2.735	8.995	11.14	--	--	Molecular Function: transferase activity (GO:0016740);;	--	--	PREDICTED: uncharacterized protein LOC101260868 [Solanum lycopersicum]
c136835.graph_c0	128.199	171.131	116.517	493.801	335.206	122.939	--	--	Biological Process: defense response (GO:0006952);; Biological Process: multi-organism process (GO:0051704);;	--	Defensin protein 1.2 (Precursor) OS=Solanum tuberosum (Potato) PE=2 SV=1
c136852.graph_c0	3.135	0.46	0.865	1.245	2.595	1.59	--	--	Molecular Function: binding (GO:0005488);;	--	Putative clathrin assembly protein At5g35200 GN=At5g35200 OS=Arabidopsis thaliana (Mouse-ear cress) PE=1 SV=1	PREDICTED: putative clathrin assembly protein At5g35200-like [Solanum lycopersicum]
c136857.graph_c0	1.88	3.08	1.965	3.12	4.35	6.83	--	--	Molecular Function: metal ion binding (GO:0046872);;	--	--	PREDICTED: uncharacterized protein LOC101246922 [Solanum lycopersicum]
c136892.graph_c0	5.89	10.6	10.15	21.88	86.155	118.16	--	--	Cellular Component: mitochondrion (GO:0005739);; Biological Process: response to auxin (GO:0009733);;	--	--	PREDICTED: uncharacterized protein LOC101268293 [Solanum lycopersicum]
c136979.graph_c0	3.78	2.985	6.48	0.465	7.6	8.29	--	--	--	--	--	--
c137016.graph_c0	1.965	5.38	9.34	0.83	12.72	14.045	--	--	--	--	--	--
c137028.graph_c0	1.775	4.115	4.785	3.615	4.51	10.16	--	--	--	--	Putative B3 domain-containing protein Os04g0347400 OS=Oryza sativa subsp. japonica (Rice) PE=2 SV=3	PREDICTED: B3 domain-containing protein REM9-like [Solanum lycopersicum]
c137082.graph_c0	1011.24	697.83	250.65	229.585	1196.7	487.07	--	--	Molecular Function: nucleotide binding (GO:0000166);; Molecular Function: nucleic acid binding (GO:0003676);;	--	Glycine-rich RNA-binding protein OS=Daucus carota (Carrot) PE=2 SV=1	putative glycine-rich RNA-binding protein 2 [Catharanthus roseus]
c137157.graph_c0	55.785	14.955	10.12	46.22	62.14	13.605	--	--	--	--	36.4 kDa proline-rich protein GN=TPRP-F1 OS=Solanum lycopersicum (Tomato) PE=2 SV=1	proline rich protein [Solanum lycopersicum]
c137283.graph_c0	0.965	4.395	3.165	2.39	10.31	9.17	--	--	--	K02492|5e-10|vvi:100259052|hypothetical protein LOC100259052	Glutamyl-tRNA reductase 1, chloroplastic (Precursor) GN=HEMA1 OS=Cucumis sativus (Cucumber) PE=2 SV=1	glutamyl tRNA Reductase [Nicotiana tabacum]
c137387.graph_c0	29.67	75.4	17.13	151.09	275.19	67.94	--	--	--	--	--	--
c137443.graph_c0	31.465	25.075	41.135	13.635	38.44	34.905	--	--	--	--	--	PREDICTED: uncharacterized protein LOC100250444 [Vitis vinifera]
c137444.graph_c0	6.63	0.2	0.27	0	6.285	6.985	--	--	--	--	--	hypothetical protein TRIUR3_14717 [Triticum urartu]
c137457.graph_c0	0.785	3.635	1.945	1.095	4.915	3.96	--	--	--	--	--	--
c137612.graph_c0	110.96	134.95	144.78	70.635	179.55	166.82	[K]	Transcription	Biological Process: RNA splicing, via endonucleolytic cleavage and ligation (GO:0000394);; Molecular Function: translation initiation factor activity (GO:0003743);; Cellular Component: nucleus (GO:0005634);; Cellular Component: cytoplasm (GO:0005737);; Bi	K03124|1e-171|vvi:100267614|hypothetical protein LOC100267614	Transcription initiation factor IIB-2 GN=TFIIB2 OS=Arabidopsis thaliana (Mouse-ear cress) PE=2 SV=1	PREDICTED: transcription initiation factor IIB-2-like [Solanum lycopersicum]
c137708.graph_c0	72.22	35.705	77.03	32.305	63.1	101.99	--	--	--	--	Leucine-rich repeat extensin-like protein 5 (Precursor) GN=LRX5 OS=Arabidopsis thaliana (Mouse-ear cress) PE=2 SV=2	PREDICTED: uncharacterized protein LOC101266655 [Solanum lycopersicum]
c137729.graph_c0	2.605	7.18	7.365	3.695	6.29	19.61	--	--	--	--	--	--
c137730.graph_c1	2.19	5.885	5.215	1.505	8.94	10.665	--	--	--	--	--	--
c137808.graph_c0	122.775	28.52	57.255	9.67	37.565	36.665	--	--	Molecular Function: iron ion binding (GO:0005506);; Cellular Component: cytoplasm (GO:0005737);; Biological Process: syncytium formation (GO:0006949);; Biological Process: inositol catabolic process (GO:0019310);; Molecular Function: inositol oxygenase ac	K00469|0.0|vvi:100254212|hypothetical protein LOC100254212	Inositol oxygenase 4 GN=MIOX4 OS=Arabidopsis thaliana (Mouse-ear cress) PE=2 SV=1	myo-inositol oxygenase [Solanum lycopersicum]
c137842.graph_c0	0.66	2.545	0.16	1.665	5.76	0.495	[C]	Energy production and conversion	Biological Process: alkaloid metabolic process (GO:0009820);; Molecular Function: pyridoxine:NADP 4-dehydrogenase activity (GO:0050236);; Biological Process: oxidation-reduction process (GO:0055114);;	--	Perakine reductase GN=PR OS=Rauvolfia serpentina (Serpentwood) PE=1 SV=1	PREDICTED: perakine reductase-like [Solanum lycopersicum]
c137849.graph_c1	0.255	59.785	19.51	0	25.88	40.99	--	--	--	--	--	--
c137983.graph_c0	0.8	1	3.705	0.565	2.815	1.985	--	--	--	--	--	--
c138127.graph_c1	13.48	5.955	2.17	2.015	11.785	5.515	[G]	Carbohydrate transport and metabolism	Molecular Function: beta-galactosidase activity (GO:0004565);; Biological Process: carbohydrate metabolic process (GO:0005975);; Molecular Function: carbohydrate binding (GO:0030246);;	--	Beta-galactosidase (Precursor) OS=Solanum lycopersicum (Tomato) PE=1 SV=1	beta-galactosidase protein 2 [Prunus persica]
c138308.graph_c0	2.965	10.885	2.695	2.415	13.46	5.615	--	--	--	--	--	--
c138458.graph_c0	4.135	41.275	51.41	31.235	124.995	72.7	--	--	--	--	--	--
c138466.graph_c0	39.72	6.325	2.765	7.095	17.28	3.445	[RTKL]	--	Molecular Function: nucleotide binding (GO:0000166);; Molecular Function: protein kinase activity (GO:0004672);; Biological Process: cellular protein modification process (GO:0006464);; Biological Process: signal transduction (GO:0007165);; Biological Pro	--	Probable LRR receptor-like serine/threonine-protein kinase At3g47570 (Precursor) GN=At3g47570 OS=Arabidopsis thaliana (Mouse-ear cress) PE=1 SV=1	predicted protein [Populus trichocarpa]
c138640.graph_c0	3.13	4.51	6.19	4.56	5.235	14.08	--	--	Molecular Function: DNA binding (GO:0003677);; Biological Process: regulation of transcription, DNA-templated (GO:0006355);;	--	NAC domain-containing protein 2 GN=T1N6.12 OS=Arabidopsis thaliana (Mouse-ear cress) PE=2 SV=2	NAC1 [Ipomoea batatas]
c138705.graph_c0	2.795	152.315	47.735	2.595	108.385	110.84	--	--	--	--	--	PREDICTED: trigger factor-like [Solanum lycopersicum]
c138849.graph_c0	86.33	31.26	69.86	48.85	60.315	119.57	--	--	Cellular Component: endosome (GO:0005768);; Cellular Component: Golgi apparatus (GO:0005794);; Cellular Component: trans-Golgi network (GO:0005802);; Cellular Component: cytoplasmic membrane-bounded vesicle (GO:0016023);; Molecular Function: heme binding	--	--	PREDICTED: uncharacterized protein LOC101264151 [Solanum lycopersicum]
c138889.graph_c0	19.195	1.5	4.49	15.61	3.585	31.97	--	--	--	--	--	PREDICTED: uncharacterized protein LOC101258787 [Solanum lycopersicum]
c138943.graph_c0	4.235	7.43	5.485	1.47	8.995	14.23	--	--	Cellular Component: nucleus (GO:0005634);; Biological Process: response to wounding (GO:0009611);; Biological Process: response to abiotic stimulus (GO:0009628);; Biological Process: response to auxin (GO:0009733);; Biological Process: response to salicyl	K13464|7e-35|vvi:100262641|hypothetical protein LOC100262641	Protein TIFY 9 GN=T31B5.40 OS=Arabidopsis thaliana (Mouse-ear cress) PE=1 SV=1	PREDICTED: protein TIFY 9 [Vitis vinifera]
c138985.graph_c0	2.175	5.92	1.93	5.835	14.51	3.37	--	--	--	--	F-box protein PP2-B1 GN=T16F16.2 OS=Arabidopsis thaliana (Mouse-ear cress) PE=1 SV=1	PREDICTED: F-box protein At2g02240-like [Solanum lycopersicum]
c139067.graph_c0	21.56	30.51	30.715	14.15	58.695	63	--	--	Cellular Component: mitochondrion (GO:0005739);; Biological Process: cellular response to sulfate starvation (GO:0009970);;	--	--	PREDICTED: uncharacterized protein LOC101254095 [Solanum lycopersicum]
c139251.graph_c0	1.7	0.08	0.17	0	2.035	1.82	[E]	Amino acid transport and metabolism	Molecular Function: serine-pyruvate transaminase activity (GO:0004760);; Cellular Component: peroxisome (GO:0005777);; Cellular Component: plasma membrane (GO:0005886);; Biological Process: water transport (GO:0006833);; Molecular Function: alanine-glyoxy	K00830|0.0|osa:4345962|Os08g0502700	Serine--glyoxylate aminotransferase GN=AGT1 OS=Arabidopsis thaliana (Mouse-ear cress) PE=1 SV=2	predicted protein [Hordeum vulgare subsp. vulgare]
c139487.graph_c0	18.405	12.03	24.435	9.95	48.445	48.485	--	--	--	--	Ethylene-responsive transcription factor ERF109 GN=ERF109 OS=Arabidopsis thaliana (Mouse-ear cress) PE=1 SV=1	wound-responsive AP2 like factor 1 [Nicotiana tabacum]
c139599.graph_c0	2.9	7.49	4.7	1.435	7.58	10.015	--	--	Molecular Function: ADP binding (GO:0043531);;	--	Putative late blight resistance protein homolog R1B-17 GN=R1B-17 OS=Solanum demissum (Wild potato) PE=3 SV=1	NBS-LRR type disease resistance protein [Ipomoea batatas]
c139623.graph_c0	2.6	6.96	13.64	9.15	17.285	21.06	--	--	Molecular Function: ribonuclease activity (GO:0004540);; Cellular Component: extracellular region (GO:0005576);; Cellular Component: cell wall (GO:0005618);; Molecular Function: chitin binding (GO:0008061);; Biological Process: defense response to fungus,	--	Pathogenesis-related protein P2 (Precursor) OS=Solanum lycopersicum (Tomato) PE=1 SV=1	pathogenesis-related protein P2 [Solanum tuberosum]
c139692.graph_c0	1.885	0.815	4.055	0.09	4.51	2.335	--	--	--	--	--	--
c139763.graph_c0	48.195	46.085	52.595	29.035	77.595	74.21	--	--	--	--	Probable receptor-like protein kinase At5g24010 (Precursor) GN=At5g24010 OS=Arabidopsis thaliana (Mouse-ear cress) PE=1 SV=1	PREDICTED: protein RIC1 homolog isoform 1 [Vitis vinifera]
c139791.graph_c0	2.82	0.145	0.05	0	3.365	2.665	--	--	Cellular Component: plastid (GO:0009536);; Molecular Function: metal ion binding (GO:0046872);;	--	Metallothionein-like protein 1 GN=ALI1 OS=Triticum aestivum (Wheat) PE=2 SV=1	RecName: Full=Metallothionein-like protein 1; Short=MT-1
c139846.graph_c2	4.61	8.565	6.03	1.34	12.3	12.515	--	--	--	--	--	--
c139850.graph_c0	0.37	0.77	1.57	0.355	2.555	1.715	--	--	--	--	--	--
c139992.graph_c0	21.585	24.935	22.62	15.885	28.14	34.52	--	--	Cellular Component: Golgi apparatus (GO:0005794);; Molecular Function: carbon-monoxide oxygenase activity (GO:0008805);; Biological Process: response to sucrose (GO:0009744);; Biological Process: response to glucose (GO:0009749);; Biological Process: resp	K08360|1e-138|vvi:100251417|hypothetical protein LOC100251417	Probable transmembrane ascorbate ferrireductase 2 GN=At5g38630 OS=Arabidopsis thaliana (Mouse-ear cress) PE=2 SV=1	PREDICTED: probable transmembrane ascorbate ferrireductase 2 [Vitis vinifera]
c140068.graph_c0	77.45	62.73	86.845	83.285	135.025	195.96	--	--	--	--	--	Uncharacterized protein TCM_010809 [Theobroma cacao]
c140086.graph_c0	2.385	2.895	2.055	1.405	3.615	3.065	[L]	Replication, recombination and repair	Molecular Function: RNA binding (GO:0003723);; Molecular Function: RNA-directed DNA polymerase activity (GO:0003964);; Molecular Function: RNA-DNA hybrid ribonuclease activity (GO:0004523);; Biological Process: RNA-dependent DNA replication (GO:0006278);;	--	Uncharacterized mitochondrial protein AtMg01250 GN=AtMg01250 OS=Arabidopsis thaliana (Mouse-ear cress) PE=4 SV=1	unnamed protein product [Ipomoea batatas]
c140145.graph_c0	42.75	45.53	71.49	13.13	105.64	96.865	[TZDR]	--	Molecular Function: calcium ion binding (GO:0005509);; Cellular Component: mitochondrion (GO:0005739);; Cellular Component: plasma membrane (GO:0005886);; Molecular Function: oxidoreductase activity (GO:0016491);;	K13448|3e-72|pop:POPTR_767565|hypothetical protein	Calmodulin-like protein 1 GN=CML1 OS=Arabidopsis thaliana (Mouse-ear cress) PE=2 SV=1	PREDICTED: uncharacterized protein LOC101260586 [Solanum lycopersicum]
c140238.graph_c1	8.65	14.355	1.52	3.88	99.89	6.85	--	--	Molecular Function: peroxidase activity (GO:0004601);; Cellular Component: extracellular region (GO:0005576);; Molecular Function: heme binding (GO:0020037);; Biological Process: hydrogen peroxide catabolic process (GO:0042744);; Molecular Function: metal	--	Cationic peroxidase 1 (Precursor) GN=PNC1 OS=Arachis hypogaea (Peanut) PE=1 SV=2	PREDICTED: cationic peroxidase 1-like [Solanum lycopersicum]
c140256.graph_c0	26.74	3.835	7.605	4.99	9.31	17.12	--	--	--	--	--	--
c140304.graph_c0	16.11	19.825	20.48	14.285	72.3	41.215	--	--	Biological Process: polysaccharide biosynthetic process (GO:0000271);; Cellular Component: cytoplasm (GO:0005737);; Biological Process: oligopeptide transport (GO:0006857);; Biological Process: cellular metal ion homeostasis (GO:0006875);; Cellular Compon	--	Oligopeptide transporter 3 GN=OPT3 OS=Arabidopsis thaliana (Mouse-ear cress) PE=2 SV=3	PREDICTED: oligopeptide transporter 3-like [Solanum lycopersicum]
c140315.graph_c1	0.705	1.65	0.61	2.705	7.795	0.785	--	--	Cellular Component: cytochrome b6f complex (GO:0009512);; Cellular Component: chloroplast thylakoid membrane (GO:0009535);; Biological Process: cellular component organization (GO:0016043);; Biological Process: cellular component biogenesis (GO:0044085);;	--	Cytochrome b6-f complex subunit 7 (Fragment) GN=petM OS=Spinacia oleracea (Spinach) PE=1 SV=1	Cytochrome P450 82C4, putative isoform 2 [Theobroma cacao]
c140360.graph_c0	4.76	2.725	0.415	0.225	4.01	0.35	--	--	--	--	--	PREDICTED: uncharacterized protein LOC101243651 [Solanum lycopersicum]
c140445.graph_c0	0.52	1.26	4.345	0.835	4.78	3.145	--	--	--	--	--	hypothetical protein CARUB_v10011696mg [Capsella rubella]
c140577.graph_c0	3.785	3.84	13.875	2.535	8.53	9.97	--	--	--	--	U-box domain-containing protein 45 GN=PUB45 OS=Arabidopsis thaliana (Mouse-ear cress) PE=1 SV=1	PREDICTED: U-box domain-containing protein 7-like [Solanum lycopersicum]
c140626.graph_c0	28.495	62.635	24.895	34.83	153.655	30.13	--	--	Cellular Component: plasmodesma (GO:0009506);;	--	Vegetative cell wall protein gp1 (Precursor) GN=GP1 OS=Chlamydomonas reinhardtii (Chlamydomonas smithii) PE=2 SV=1	proline-rich protein [Capsicum annuum]
c140632.graph_c0	17.87	1.855	3.885	0.74	2.985	3.495	[KAD]	--	--	K09422|1e-86|pop:POPTR_832837|MYB185	Myb-related protein Myb4 GN=OSJNBa0073E02.6 OS=Oryza sativa subsp. japonica (Rice) PE=2 SV=2	protein 2 [Petunia x hybrida]
c140682.graph_c0	1.44	2.375	3.79	0.785	5.17	4.45	--	--	--	--	--	--
c140936.graph_c0	50.875	751.33	512.815	74.725	836.06	1211.64	--	--	--	--	LOB domain-containing protein 39 GN=F19F18.30 OS=Arabidopsis thaliana (Mouse-ear cress) PE=2 SV=1	PREDICTED: LOB domain-containing protein 38 [Vitis vinifera]
c140959.graph_c0	116.555	46.33	22.065	3.865	98.99	80.81	--	--	Biological Process: abscisic acid-activated signaling pathway (GO:0009738);;	K14496|4e-34|pop:POPTR_907261|hypothetical protein	Abscisic acid receptor PYL6 OS=Arabidopsis thaliana (Mouse-ear cress) PE=1 SV=1	PREDICTED: abscisic acid receptor PYL6-like [Solanum lycopersicum]
c140959.graph_c1	39.195	18.46	7.25	2.68	54.08	26.595	--	--	Molecular Function: receptor activity (GO:0004872);; Biological Process: abscisic acid-activated signaling pathway (GO:0009738);;	K14496|3e-45|vvi:100267073|hypothetical protein LOC100267073	Abscisic acid receptor PYL4 GN=T19C21.20 OS=Arabidopsis thaliana (Mouse-ear cress) PE=1 SV=1	PREDICTED: abscisic acid receptor PYL6-like [Solanum lycopersicum]
c140969.graph_c0	1.055	0.39	1.935	1.005	1.445	2.48	--	--	--	--	Leucine-rich repeat extensin-like protein 3 (Precursor) GN=LRX3 OS=Arabidopsis thaliana (Mouse-ear cress) PE=1 SV=1	late embryogenesis abundant, putative [Ricinus communis]
c140993.graph_c0	9	16.595	9.35	12.065	31.445	19.675	--	--	Cellular Component: nucleus (GO:0005634);; Molecular Function: zinc ion binding (GO:0008270);;	--	--	PGPD14 [Petunia x hybrida]
c141013.graph_c0	0.13	0.825	5.435	0.645	3.345	8.28	--	--	--	--	LOB domain-containing protein 11 GN=T17D12.6 OS=Arabidopsis thaliana (Mouse-ear cress) PE=2 SV=2	unknown [Lotus japonicus]
c141207.graph_c2	36.39	22.555	46.7	16.005	41.52	222.205	[RTKL]	--	Molecular Function: protein serine/threonine kinase activity (GO:0004674);; Molecular Function: protein tyrosine kinase activity (GO:0004713);; Molecular Function: ATP binding (GO:0005524);; Cellular Component: plasma membrane (GO:0005886);; Biological Pr	--	Leucine-rich repeat receptor-like serine/threonine/tyrosine-protein kinase SOBIR1 (Precursor) GN=F20M17.8 OS=Arabidopsis thaliana (Mouse-ear cress) PE=1 SV=1	receptor-like protein kinase [Nicotiana tabacum]
c141216.graph_c0	53.225	23.175	7.825	12.615	28.475	15.2	--	--	Cellular Component: vacuole (GO:0005773);;	--	--	PREDICTED: uncharacterized protein LOC101248835 [Solanum lycopersicum]
c141216.graph_c1	40.58	15.35	3.555	6.19	18.19	9.705	--	--	Molecular Function: alpha-galactosidase activity (GO:0004557);;	--	--	alpha galactosidase precursor [Coffea arabica]
c141237.graph_c0	14.895	44.715	19.58	10.015	101.965	46.67	--	--	--	--	--	--
c141281.graph_c0	3.57	8.45	2	9.915	80.195	14.045	[Q]	Secondary metabolites biosynthesis, transport and catabolism	Molecular Function: iron ion binding (GO:0005506);; Cellular Component: extracellular region (GO:0005576);; Molecular Function: electron carrier activity (GO:0009055);; Biological Process: response to red or far red light (GO:0009639);; Biological Process	K09843|0.0|vvi:100264783|hypothetical protein LOC100264783	Abscisic acid 8&apos;-hydroxylase 1 GN=CYP707A1 OS=Arabidopsis thaliana (Mouse-ear cress) PE=2 SV=1	abscisic acid 8&apos;-hydroxylase [Ipomoea nil]
c141331.graph_c0	56.05	68.94	34.865	59.925	153.455	70.44	--	--	--	--	Early nodulin-20 (Precursor) GN=ENOD20 OS=Medicago truncatula (Barrel medic) PE=3 SV=1	unknown [Solanum tuberosum]
c141348.graph_c0	36.09	1332.99	535.525	39.17	2778.91	1444.57	[G]	Carbohydrate transport and metabolism	Molecular Function: 6-phosphofructokinase activity (GO:0003872);; Molecular Function: ATP binding (GO:0005524);; Cellular Component: 6-phosphofructokinase complex (GO:0005945);; Biological Process: fructose 6-phosphate metabolic process (GO:0006002);; Bio	K00895|0.0|vvi:100249662|similar to Pyrophosphate--fructose 6-phosphate 1-phosphotransferase subunit alpha	Pyrophosphate--fructose 6-phosphate 1-phosphotransferase subunit alpha GN=PFP-ALPHA OS=Ricinus communis (Castor bean) PE=1 SV=1	unnamed protein product [Vitis vinifera]
c141399.graph_c0	0.535	4.205	0.82	0.325	5.73	2.04	--	--	--	--	--	--
c141468.graph_c0	7.43	8.505	7.74	3.68	10.94	9.04	--	--	--	--	--	conserved hypothetical protein [Ricinus communis]
c141497.graph_c0	172.27	35.06	28.905	12.1	20.545	25.635	--	--	Biological Process: amino acid transmembrane transport (GO:0003333);; Cellular Component: plasma membrane (GO:0005886);; Biological Process: N-terminal protein myristoylation (GO:0006499);; Biological Process: protein targeting to membrane (GO:0006612);;	--	Lysine histidine transporter 1 GN=LHT1 OS=Arabidopsis thaliana (Mouse-ear cress) PE=1 SV=1	PREDICTED: lysine histidine transporter 1-like [Solanum lycopersicum]
c141528.graph_c0	0.765	3.62	1.525	1.035	4.11	4.065	--	--	--	--	--	--
c141636.graph_c0	525.695	24.435	9.025	45.045	164.94	17.8	--	--	Biological Process: polysaccharide biosynthetic process (GO:0000271);; Biological Process: lipid transport (GO:0006869);; Biological Process: pattern specification process (GO:0007389);; Molecular Function: lipid binding (GO:0008289);; Biological Process:	--	14 kDa proline-rich protein DC2.15 (Precursor) OS=Daucus carota (Carrot) PE=2 SV=1	extensin like protein [Ipomoea nil]
c141706.graph_c1	2.095	6.78	3.925	6.2	12.385	8.345	--	--	Biological Process: multicellular organismal development (GO:0007275);; Biological Process: aging (GO:0007568);; Cellular Component: chloroplast (GO:0009507);; Cellular Component: integral component of membrane (GO:0016021);; Cellular Component: cytoplasm	--	Tetraspanin-2 GN=TET2 OS=Arabidopsis thaliana (Mouse-ear cress) PE=2 SV=1	PREDICTED: tetraspanin-2-like [Solanum lycopersicum]
c141908.graph_c0	50.93	64.745	20.93	35.81	118.345	42.965	[E]	Amino acid transport and metabolism	Molecular Function: chorismate synthase activity (GO:0004107);; Cellular Component: nucleolus (GO:0005730);; Biological Process: N-terminal protein myristoylation (GO:0006499);; Biological Process: amino acid transport (GO:0006865);; Biological Process: a	K01736|0.0|rcu:RCOM_0228160|Chorismate synthase, chloroplast precursor, putative (EC:4.2.3.5)	Chorismate synthase 1, chloroplastic (Precursor) GN=CS1 OS=Solanum lycopersicum (Tomato) PE=2 SV=1	chorismate synthase 1, chloroplastic precursor [Solanum lycopersicum]
c141959.graph_c0	10.3	23.845	18.575	3.27	70.27	18.57	--	--	--	--	--	unnamed protein product [Vitis vinifera]
c141971.graph_c0	74.24	60.915	19.39	38.535	96.51	47.1	[R]	General function prediction only	Molecular Function: iron ion binding (GO:0005506);; Cellular Component: cytoplasmic membrane-bounded vesicle (GO:0016023);; Biological Process: secretion by cell (GO:0032940);; Biological Process: gibberellin catabolic process (GO:0045487);; Molecular Fun	--	Gibberellin 2-beta-dioxygenase 1 GN=GA2OX1 OS=Pisum sativum (Garden pea) PE=1 SV=1	gibberellin 2-oxidase 1 [Ipomoea nil]
c142039.graph_c0	0.605	2.895	7.73	2.78	6.105	15.35	[Q]	Secondary metabolites biosynthesis, transport and catabolism	Molecular Function: monooxygenase activity (GO:0004497);; Molecular Function: iron ion binding (GO:0005506);; Molecular Function: electron carrier activity (GO:0009055);; Molecular Function: oxidoreductase activity, acting on paired donors, with incorpora	K04123|0.0|pop:POPTR_688380|CYP88A9	Ent-kaurenoic acid oxidase 1 GN=YUP8H12.23 OS=Arabidopsis thaliana (Mouse-ear cress) PE=2 SV=1	PREDICTED: ent-kaurenoic acid oxidase 2-like [Solanum lycopersicum]
c142089.graph_c1	0.58	1.975	3.565	0.175	3.985	8.025	--	--	Molecular Function: sequence-specific DNA binding transcription factor activity (GO:0003700);; Cellular Component: nucleus (GO:0005634);; Biological Process: regulation of transcription, DNA-templated (GO:0006355);; Molecular Function: oxidoreductase acti	--	F-box protein At5g06550 GN=At5g06550 OS=Arabidopsis thaliana (Mouse-ear cress) PE=2 SV=1	PREDICTED: lysine-specific demethylase 8-like [Vitis vinifera]
c142108.graph_c4	4.5	8.145	3.57	5.86	8.08	13.75	--	--	Biological Process: response to superoxide (GO:0000303);; Molecular Function: 3-chloroallyl aldehyde dehydrogenase activity (GO:0004028);; Molecular Function: aldehyde dehydrogenase (NAD) activity (GO:0004029);; Cellular Component: cytosol (GO:0005829);;	K14085|2e-35|rcu:RCOM_0083650|aldehyde dehydrogenase, putative (EC:1.2.1.3)	Aldehyde dehydrogenase family 7 member B4 GN=ALDH7B4 OS=Arabidopsis thaliana (Mouse-ear cress) PE=2 SV=3	aldehyde dehydrogenase, putative [Ricinus communis]
c142135.graph_c0	129.925	122.45	169.93	123.13	405.15	230.18	[LR]	--	Cellular Component: mitochondrion (GO:0005739);; Molecular Function: hydrolase activity (GO:0016787);;	--	Nudix hydrolase 17, mitochondrial (Precursor) GN=T8O11.16 OS=Arabidopsis thaliana (Mouse-ear cress) PE=2 SV=1	PREDICTED: nudix hydrolase 18, mitochondrial-like [Solanum lycopersicum]
c142246.graph_c1	3.875	5.22	3.755	4.115	6.89	8.835	--	--	--	--	--	--
c142296.graph_c3	21.025	19.64	17.32	7.775	16.7	17.245	--	--	Molecular Function: nucleotide binding (GO:0000166);;	--	TMV resistance protein N GN=N OS=Nicotiana glutinosa (Tobacco) PE=1 SV=1	NBS-coding resistance gene protein [Nicotiana tabacum]
c142324.graph_c0	15.435	1.775	4.76	2.55	4.42	7.325	--	--	Molecular Function: metal ion binding (GO:0046872);;	--	E3 ubiquitin-protein ligase RING1-like GN=At3g19950 OS=Arabidopsis thaliana (Mouse-ear cress) PE=2 SV=1	PREDICTED: E3 ubiquitin-protein ligase CIP8-like [Solanum lycopersicum]
c142377.graph_c0	64.195	67.375	91.715	49.85	123.105	126.28	--	--	--	K09286|1e-48|vvi:100245515|hypothetical protein LOC100245515	Ethylene-responsive transcription factor RAP2-4 OS=Arabidopsis thaliana (Mouse-ear cress) PE=1 SV=1	dehydration-responsive element-binding protein DREB4 [Solanum tuberosum]
c142549.graph_c0	32.99	32.555	41.81	11.315	42.725	49.245	--	--	--	--	--	PREDICTED: uncharacterized protein LOC100249908 [Vitis vinifera]
c142574.graph_c0	2.325	0.915	3.32	2.73	1.56	7.28	--	--	--	K09422|3e-53|vvi:100262671|hypothetical protein LOC100262671	--	PREDICTED: uncharacterized protein LOC100262671 [Vitis vinifera]
c142668.graph_c0	0.235	4.205	0.69	0.655	5.85	2.15	--	--	Biological Process: response to red or far red light (GO:0009639);; Biological Process: photoperiodism (GO:0009648);; Biological Process: post-embryonic development (GO:0009791);; Biological Process: regulation of circadian rhythm (GO:0042752);; Biologica	--	Protein EARLY FLOWERING 4 GN=At2g40080 OS=Arabidopsis thaliana (Mouse-ear cress) PE=1 SV=1	ELF4-like protein [Ipomoea nil]
c142687.graph_c0	41.975	13.965	8.71	2.73	15.775	12.405	[TZDR]	--	Molecular Function: calcium ion binding (GO:0005509);; Biological Process: calcium-mediated signaling (GO:0019722);; Molecular Function: 2-alkenal reductase [NAD(P)] activity (GO:0032440);; Biological Process: oxidation-reduction process (GO:0055114);;	K13448|2e-92|vvi:100244152|hypothetical protein LOC100244152	Calmodulin-like protein 8 OS=Arabidopsis thaliana (Mouse-ear cress) PE=2 SV=1	PREDICTED: calmodulin-like protein 11-like [Cicer arietinum]
c142910.graph_c0	0.835	0.07	0.95	1.02	0.425	2.155	--	--	Cellular Component: membrane (GO:0016020);;	--	Aluminum-activated malate transporter 12 GN=T6K21.150 OS=Arabidopsis thaliana (Mouse-ear cress) PE=2 SV=1	PREDICTED: aluminum-activated malate transporter 12-like [Solanum lycopersicum]
c142926.graph_c0	33.65	0.93	0.765	0.35	0.975	1.17	[LR]	--	--	--	Nudix hydrolase 21, chloroplastic (Precursor) GN=T9L24.30 OS=Arabidopsis thaliana (Mouse-ear cress) PE=2 SV=1	PREDICTED: nudix hydrolase 17, mitochondrial-like [Solanum lycopersicum]
c142951.graph_c0	1.46	3.135	1.27	0.93	2.48	3.755	--	--	Cellular Component: membrane (GO:0016020);;	--	Vesicle-associated membrane protein 724 OS=Arabidopsis thaliana (Mouse-ear cress) PE=2 SV=2	PREDICTED: vesicle-associated membrane protein 724 isoform 2 [Vitis vinifera]
c142952.graph_c0	73.72	17.18	45.86	8.915	16.68	27.29	--	--	Cellular Component: Golgi apparatus (GO:0005794);; Biological Process: protein glycosylation (GO:0006486);; Molecular Function: galactosyltransferase activity (GO:0008378);; Cellular Component: integral component of membrane (GO:0016021);;	--	Probable beta-1,3-galactosyltransferase 16 GN=B3GALT16 OS=Arabidopsis thaliana (Mouse-ear cress) PE=2 SV=1	hypothetical protein CARUB_v10026744mg, partial [Capsella rubella]
c142973.graph_c0	11.765	55.76	36.65	3.265	150.895	41.52	--	--	Biological Process: pattern specification process (GO:0007389);; Cellular Component: intracellular membrane-bounded organelle (GO:0043231);; Cellular Component: cytoplasmic part (GO:0044444);; Biological Process: single-organism developmental process (GO:	--	Kelch repeat-containing protein At3g27220 GN=At3g27220 OS=Arabidopsis thaliana (Mouse-ear cress) PE=1 SV=1	unnamed protein product [Vitis vinifera]
c143166.graph_c0	117.44	724.23	241.17	14.025	1172.65	507.445	[GHR]	--	Molecular Function: magnesium ion binding (GO:0000287);; Biological Process: response to hypoxia (GO:0001666);; Molecular Function: pyruvate decarboxylase activity (GO:0004737);; Cellular Component: cytosol (GO:0005829);; Biological Process: gluconeogenes	K01568|0.0|rcu:RCOM_0489390|pyruvate decarboxylase, putative (EC:4.1.1.1)	Pyruvate decarboxylase 1 GN=PDC1 OS=Arabidopsis thaliana (Mouse-ear cress) PE=2 SV=1	PREDICTED: pyruvate decarboxylase isozyme 2-like [Cucumis sativus]
c143178.graph_c0	0.32	1.555	4.005	0.195	6.46	5.7	--	--	--	--	--	--
c143181.graph_c0	4.08	0.045	0.185	0	2.84	4.895	[M]	Cell wall/membrane/envelope biogenesis	Biological Process: single-organism process (GO:0044699);;	--	Light-regulated protein (Precursor) OS=Oryza sativa subsp. japonica (Rice) PE=2 SV=1	Charged multivesicular body protein 5 [Triticum urartu]
c143198.graph_c0	0.175	14.365	9.635	0.18	8.995	28.365	--	--	--	--	--	conserved hypothetical protein [Ricinus communis]
c143422.graph_c0	32.93	35.455	13.57	5.365	50.65	11.98	--	--	Biological Process: glycerol ether metabolic process (GO:0006662);; Molecular Function: electron carrier activity (GO:0009055);; Cellular Component: chloroplast thylakoid (GO:0009534);; Cellular Component: chloroplast stroma (GO:0009570);; Molecular Funct	--	Thioredoxin-like 3-1, chloroplastic (Precursor) GN=WCRKC1 OS=Arabidopsis thaliana (Mouse-ear cress) PE=2 SV=3	PREDICTED: thioredoxin-like 3-1, chloroplastic-like [Solanum lycopersicum]
c143446.graph_c0	1.845	2.325	0.205	3.11	4.585	0.695	--	--	--	--	--	--
c143454.graph_c0	8.35	3.845	19.43	0.25	17.14	7.89	--	--	--	--	Ethylene-responsive transcription factor ERF109 GN=ERF109 OS=Arabidopsis thaliana (Mouse-ear cress) PE=1 SV=1	wound-responsive AP2 like factor 1 [Nicotiana tabacum]
c143454.graph_c1	7.63	3.64	16.4	0.055	13.755	7.545	--	--	--	--	Ethylene-responsive transcription factor ERF109 GN=ERF109 OS=Arabidopsis thaliana (Mouse-ear cress) PE=1 SV=1	hypothetical protein PRUPE_ppa023235mg [Prunus persica]
c143473.graph_c1	0.23	2.285	0.195	0.27	2.065	1.76	--	--	--	--	--	PREDICTED: uncharacterized protein LOC101263787 [Solanum lycopersicum]
c143479.graph_c0	2.85	6.76	3.97	1.665	10.845	9.4	--	--	--	--	E3 ubiquitin-protein ligase EL5 OS=Oryza sativa subsp. japonica (Rice) PE=1 SV=1	hypothetical protein SORBIDRAFT_04g038490 [Sorghum bicolor]
c143486.graph_c0	19.085	20.69	16.245	5.495	18	13.87	--	--	Cellular Component: integral component of membrane (GO:0016021);;	--	--	hypoia-responsive family protein 2 [Hevea brasiliensis]
c143506.graph_c0	36	70.3	47.56	58.075	112.925	132.83	[H]	Coenzyme transport and metabolism	Molecular Function: pyridoxamine-phosphate oxidase activity (GO:0004733);; Cellular Component: cytosol (GO:0005829);; Biological Process: pyridoxine biosynthetic process (GO:0008615);; Cellular Component: chloroplast (GO:0009507);; Molecular Function: FMN	--	Probable NAD(P)HX epimerase (Precursor) GN=K9P8.11 OS=Arabidopsis thaliana (Mouse-ear cress) PE=1 SV=1	Pyridoxine/pyridoxamine 5&apos;-phosphate oxidase [Medicago truncatula]
c143541.graph_c0	58.035	62.935	93.67	49.575	80.67	107.175	--	--	--	--	NAC domain-containing protein 78 GN=T32M21.10 OS=Arabidopsis thaliana (Mouse-ear cress) PE=2 SV=2	nam-like protein 7 [Petunia x hybrida]
c143555.graph_c0	2.935	3.15	5.195	1.03	3.31	3.625	--	--	Molecular Function: protein serine/threonine kinase activity (GO:0004674);; Molecular Function: ATP binding (GO:0005524);; Cellular Component: plasma membrane (GO:0005886);; Biological Process: protein phosphorylation (GO:0006468);; Biological Process: ce	--	Cysteine-rich receptor-like protein kinase 5 (Precursor) OS=Arabidopsis thaliana (Mouse-ear cress) PE=1 SV=1	predicted protein [Populus trichocarpa]
c143575.graph_c0	14.67	55.635	71.98	6.015	135.81	88.105	[T]	Signal transduction mechanisms	Biological Process: response to molecule of fungal origin (GO:0002238);; Cellular Component: cytoplasm (GO:0005737);; Cellular Component: plasma membrane (GO:0005886);; Biological Process: response to stress (GO:0006950);;	--	Universal stress protein A-like protein GN=At3g01520 OS=Arabidopsis thaliana (Mouse-ear cress) PE=1 SV=2	PREDICTED: universal stress protein MJ0531-like isoform 1 [Solanum lycopersicum]
c143586.graph_c0	4.06	4.43	14.45	3.27	9.38	19.815	--	--	Cellular Component: nucleus (GO:0005634);; Biological Process: response to auxin (GO:0009733);; Biological Process: response to brassinosteroid (GO:0009741);; Biological Process: lateral root formation (GO:0010311);; Biological Process: response to cyclop	K13945|3e-91|vvi:100266975|hypothetical protein LOC100266975	LOB domain-containing protein 29 GN=F9D24.100 OS=Arabidopsis thaliana (Mouse-ear cress) PE=2 SV=1	hypothetical protein VITISV_037620 [Vitis vinifera]
c143591.graph_c0	1.705	5.825	0.955	11.71	12.71	2.3	[GEPR]	--	Molecular Function: inorganic phosphate transmembrane transporter activity (GO:0005315);; Biological Process: pentose-phosphate shunt (GO:0006098);; Molecular Function: organic anion transmembrane transporter activity (GO:0008514);; Cellular Component: ch	--	Probable anion transporter 2, chloroplastic (Precursor) OS=Arabidopsis thaliana (Mouse-ear cress) PE=2 SV=1	PREDICTED: probable anion transporter 2, chloroplastic-like [Solanum lycopersicum]
c143598.graph_c0	3.75	16.605	8.005	4.495	17.345	23.65	--	--	--	--	--	--
c143613.graph_c0	22.075	36	28.92	12.705	56.45	58.22	--	--	--	--	Leucine-rich repeat extensin-like protein 3 (Precursor) GN=LRX3 OS=Arabidopsis thaliana (Mouse-ear cress) PE=1 SV=1	--
c143657.graph_c0	13.99	15.78	15.27	6.46	13.59	21.875	--	--	--	--	--	unnamed protein product [Vitis vinifera]
c143698.graph_c1	6.305	0.51	0.585	2.48	0.435	5.71	--	--	Cellular Component: nucleus (GO:0005634);; Biological Process: regulation of sulfur utilization (GO:0006792);; Biological Process: cellular response to sulfur starvation (GO:0010438);;	--	--	conserved hypothetical protein [Ricinus communis]
c143862.graph_c0	34.355	39.885	28.59	7.96	48.825	38.71	--	--	Biological Process: response to stress (GO:0006950);;	--	--	PREDICTED: uncharacterized protein LOC101258366 [Solanum lycopersicum]
c143896.graph_c0	0.35	0.45	1.38	0.22	1.23	2.655	--	--	--	--	--	PREDICTED: uncharacterized protein LOC101263027 [Solanum lycopersicum]
c143946.graph_c0	32.235	24.035	38.4	12.765	19.55	26.855	[O]	Posttranslational modification, protein turnover, chaperones	Molecular Function: ATP binding (GO:0005524);; Cellular Component: plasma membrane (GO:0005886);; Biological Process: ATP catabolic process (GO:0006200);; Cellular Component: chloroplast (GO:0009507);; Molecular Function: ATPase activity (GO:0016887);; Bi	--	Protein cfxQ homolog GN=cfxQ OS=Porphyra purpurea (Red seaweed) PE=3 SV=1	PREDICTED: protein CfxQ-like isoform 1 [Solanum lycopersicum]
c143988.graph_c0	12.675	17.005	19.11	17.655	34.015	24.82	--	--	Cellular Component: proteasome complex (GO:0000502);;	K11877|4e-12|rcu:RCOM_1095410|hypothetical protein	--	hypothetical protein PRUPE_ppa013486mg [Prunus persica]
c144024.graph_c0	0.99	1.945	0.53	2.205	5.635	1.53	--	--	Cellular Component: mitochondrion (GO:0005739);;	--	--	hypothetical protein SORBIDRAFT_01g009180 [Sorghum bicolor]
c144029.graph_c1	17.095	15.64	18.905	11.6	24.43	26.48	--	--	Molecular Function: cysteine-type endopeptidase activity (GO:0004197);; Molecular Function: ubiquitin thiolesterase activity (GO:0004221);; Cellular Component: extracellular region (GO:0005576);; Biological Process: ubiquitin-dependent protein catabolic p	K11855|0.0|vvi:100246913|hypothetical protein LOC100246913	Ubiquitin carboxyl-terminal hydrolase 18 GN=UBP18 OS=Arabidopsis thaliana (Mouse-ear cress) PE=2 SV=2	PREDICTED: ubiquitin carboxyl-terminal hydrolase 19-like [Solanum lycopersicum]
c144096.graph_c1	341.25	350.805	761.865	235.925	375.635	642.195	--	--	--	--	CYSTM1 family protein B GN=At3g57160 OS=Arabidopsis thaliana (Mouse-ear cress) PE=3 SV=2	hypothetical protein PRUPE_ppa014306mg [Prunus persica]
c144109.graph_c0	1.075	5.005	4.165	3.74	4.39	10.56	[M]	Cell wall/membrane/envelope biogenesis	Molecular Function: UDP-glucose 6-dehydrogenase activity (GO:0003979);; Cellular Component: cell wall (GO:0005618);; Cellular Component: nucleus (GO:0005634);; Cellular Component: cytosol (GO:0005829);; Biological Process: UDP-glucuronate biosynthetic pro	K00012|2e-31|osa:4352146|Os12g0443500	UDP-glucose 6-dehydrogenase 4 GN=OsJ_35985 OS=Oryza sativa subsp. japonica (Rice) PE=2 SV=1	uridine diphosphate glucose dehydrogenase [Ipomoea batatas]
c144123.graph_c1	35.885	6.855	8.43	2.86	10.135	27.62	--	--	Molecular Function: zinc ion transmembrane transporter activity (GO:0005385);; Biological Process: polar nucleus fusion (GO:0010197);; Biological Process: response to chitin (GO:0010200);; Biological Process: zinc ion transmembrane transport (GO:0071577);	--	--	PREDICTED: uncharacterized protein LOC101245524 [Solanum lycopersicum]
c144149.graph_c0	0.505	2.925	1.33	7.005	18.875	1.63	--	--	Cellular Component: extracellular region (GO:0005576);; Cellular Component: plasma membrane (GO:0005886);; Biological Process: defense response (GO:0006952);; Biological Process: multicellular organismal development (GO:0007275);; Biological Process: gluc	--	Auxin-induced in root cultures protein 12 (Precursor) GN=AIR12 OS=Arabidopsis thaliana (Mouse-ear cress) PE=1 SV=3	PREDICTED: auxin-induced in root cultures protein 12-like [Solanum lycopersicum]
c144165.graph_c0	13.945	14.245	46.055	18.41	45.26	79.09	--	--	--	K13464|5e-24|pop:POPTR_817040|hypothetical protein	Protein TIFY 10A GN=T29M8.5 OS=Arabidopsis thaliana (Mouse-ear cress) PE=1 SV=1	jasmonate ZIM domain protein h [Nicotiana attenuata]
c144299.graph_c0	10.975	14.01	8.245	10.615	22.435	16.855	[C]	Energy production and conversion	Cellular Component: mitochondrion (GO:0005739);; Cellular Component: chloroplast (GO:0009507);; Molecular Function: phosphotransferase activity, alcohol group as acceptor (GO:0016773);; Molecular Function: carbohydrate kinase activity (GO:0019200);; Biolo	--	--	PREDICTED: FGGY carbohydrate kinase domain-containing protein-like [Solanum lycopersicum]
c144343.graph_c0	2.925	1.185	1.395	2.86	6.19	1.82	--	--	--	--	Protein ROS1 GN=F1O11.12 OS=Arabidopsis thaliana (Mouse-ear cress) PE=1 SV=2	repressor of silencing 1 [Nicotiana tabacum]
c144346.graph_c0	0.085	0.165	0.94	0.04	1.16	1.26	--	--	--	--	--	--
c144433.graph_c0	1.67	0.03	0.095	0	2.225	1.205	[C]	Energy production and conversion	Cellular Component: nucleus (GO:0005634);; Cellular Component: vacuole (GO:0005773);; Cellular Component: peroxisome (GO:0005777);; Molecular Function: glycolate oxidase activity (GO:0008891);; Cellular Component: chloroplast stroma (GO:0009570);; Biologi	K11517|0.0|sbi:SORBI_01g005960|hypothetical protein	Peroxisomal (S)-2-hydroxy-acid oxidase GLO1 OS=Oryza sativa subsp. japonica (Rice) PE=1 SV=1	Peroxisomal (S)-2-hydroxy-acid oxidase GLO1 [Triticum urartu]
c144451.graph_c0	35.5	157.99	87.72	35.7	230.87	287.255	[O]	Posttranslational modification, protein turnover, chaperones	Cellular Component: nucleus (GO:0005634);; Biological Process: metabolic process (GO:0008152);; Biological Process: response to sucrose (GO:0009744);; Biological Process: response to fructose (GO:0009750);; Molecular Function: amino acid binding (GO:00165	--	--	PREDICTED: uncharacterized protein LOC101260344 [Solanum lycopersicum]
c144497.graph_c0	1.625	4.23	1.285	1.56	8.37	6.64	--	--	--	--	--	--
c144621.graph_c0	1.26	2.31	1.01	5.2	7.125	0.97	--	--	Cellular Component: intracellular part (GO:0044424);;	--	Polyphenol oxidase E, chloroplastic (Precursor) OS=Solanum lycopersicum (Tomato) PE=3 SV=1	chloroplast polyphenol oxidase precursor [Solanum melongena]
c144624.graph_c0	0.225	0.86	2.475	0.34	1.99	1.94	--	--	--	--	--	--
c144630.graph_c0	0.76	3.91	0.58	5.87	17.965	1.095	--	--	Molecular Function: peroxidase activity (GO:0004601);; Cellular Component: extracellular region (GO:0005576);; Biological Process: response to oxidative stress (GO:0006979);; Cellular Component: plant-type cell wall (GO:0009505);; Biological Process: gluc	K00430|1e-173|vvi:100250514|hypothetical protein LOC100250514	Peroxidase 64 (Precursor) GN=MJC20.29 OS=Arabidopsis thaliana (Mouse-ear cress) PE=1 SV=1	PREDICTED: peroxidase 64-like [Solanum lycopersicum]
c144644.graph_c0	1.855	18.89	11.95	3.735	33.72	31.86	[C]	Energy production and conversion	Molecular Function: monooxygenase activity (GO:0004497);; Cellular Component: plastid (GO:0009536);; Biological Process: photorespiration (GO:0009853);; Biological Process: carbon fixation (GO:0015977);; Biological Process: photosynthesis (GO:0015979);; M	K01602|7e-81|vvi:100256536|hypothetical protein LOC100256536	Ribulose bisphosphate carboxylase small chain, chloroplastic (Precursor) GN=RBCS OS=Marchantia paleacea (Liverwort) PE=2 SV=1	Ribulose bisphosphate carboxylase family protein [Theobroma cacao]
c144656.graph_c0	4.18	1.97	0.575	2.995	7.725	1.315	--	--	Molecular Function: iron ion binding (GO:0005506);; Biological Process: pentose-phosphate shunt (GO:0006098);; Biological Process: aromatic amino acid family biosynthetic process (GO:0009073);; Cellular Component: chloroplast stroma (GO:0009570);; Biologi	--	--	PREDICTED: uncharacterized protein LOC101254243 isoform 2 [Solanum lycopersicum]
c144693.graph_c1	3.555	24.24	13.51	0.355	48.745	16.99	--	--	Biological Process: anaerobic respiration (GO:0009061);; Biological Process: determination of bilateral symmetry (GO:0009855);; Biological Process: polarity specification of adaxial/abaxial axis (GO:0009944);; Biological Process: meristem initiation (GO:0	--	--	predicted protein [Populus trichocarpa]
c144701.graph_c0	59.97	297.695	211.995	102.855	597.15	269.51	--	--	Biological Process: response to hypoxia (GO:0001666);; Biological Process: response to ethylene (GO:0009723);; Cellular Component: integral component of membrane (GO:0016021);;	--	--	predicted protein [Arabidopsis lyrata subsp. lyrata]
c144755.graph_c0	0.94	3.78	2.93	3.285	10.9	3.24	[RTKL]	--	Biological Process: MAPK cascade (GO:0000165);; Molecular Function: nucleotide binding (GO:0000166);; Molecular Function: protein serine/threonine kinase activity (GO:0004674);; Cellular Component: nucleus (GO:0005634);; Cellular Component: cytosol (GO:00	--	Receptor-like cytosolic serine/threonine-protein kinase RBK1 GN=RBK1 OS=Arabidopsis thaliana (Mouse-ear cress) PE=1 SV=1	PREDICTED: receptor-like cytosolic serine/threonine-protein kinase RBK1-like isoform 1 [Solanum lycopersicum]
c144763.graph_c0	0.795	5.04	1.75	0.82	15.275	4.375	--	--	--	--	--	--
c144811.graph_c0	7.715	115.28	58.965	28.72	174.295	126.83	[GEPR]	--	Molecular Function: nucleoside transmembrane transporter activity (GO:0005337);; Molecular Function: sugar:hydrogen symporter activity (GO:0005351);; Cellular Component: Golgi apparatus (GO:0005794);; Cellular Component: plasma membrane (GO:0005886);; Bio	--	Monosaccharide-sensing protein 2 GN=MSSP2 OS=Arabidopsis thaliana (Mouse-ear cress) PE=2 SV=2	sugar transporter, putative [Ricinus communis]
c144822.graph_c0	1.025	1.875	0.82	3.83	4.61	1.11	--	--	Biological Process: pentose-phosphate shunt (GO:0006098);; Biological Process: rRNA processing (GO:0006364);; Biological Process: unsaturated fatty acid biosynthetic process (GO:0006636);; Biological Process: response to cold (GO:0009409);; Cellular Compo	--	Thylakoid lumenal 16.5 kDa protein, chloroplastic (Precursor) GN=At4g02530 OS=Arabidopsis thaliana (Mouse-ear cress) PE=1 SV=3	PREDICTED: thylakoid lumenal 16.5 kDa protein, chloroplastic-like [Solanum lycopersicum]
c144824.graph_c0	0.255	2.15	0.25	0.19	3.455	0.54	[S]	Function unknown	Cellular Component: nucleus (GO:0005634);; Biological Process: aromatic amino acid family biosynthetic process (GO:0009073);; Cellular Component: chloroplast thylakoid membrane (GO:0009535);; Cellular Component: chloroplast stroma (GO:0009570);; Biologica	--	--	PREDICTED: uncharacterized protein LOC101254005 [Solanum lycopersicum]
c144885.graph_c0	1.885	38.495	11.98	0.4	25.04	27.69	[R]	General function prediction only	Biological Process: lipid metabolic process (GO:0006629);; Molecular Function: hydrolase activity (GO:0016787);;	--	Patatin-2-Kuras 2 (Precursor) GN=pat2-k2 OS=Solanum tuberosum (Potato) PE=2 SV=1	PREDICTED: patatin group A-3-like [Solanum lycopersicum]
c144926.graph_c0	15.665	17.215	6.04	24.095	45.68	11.325	[J]	Translation, ribosomal structure and biogenesis	Molecular Function: catalytic activity (GO:0003824);; Biological Process: glucose metabolic process (GO:0006006);; Biological Process: cellular metabolic process (GO:0044237);; Cellular Component: chloroplast part (GO:0044434);; Biological Process: organi	--	NEP1-interacting protein 1 GN=F4B14.110 OS=Arabidopsis thaliana (Mouse-ear cress) PE=1 SV=2	PREDICTED: NEP1-interacting protein-like 1-like [Solanum lycopersicum]
c144945.graph_c1	7.705	9.795	14.055	15.775	44.885	27.205	--	--	Biological Process: carbohydrate metabolic process (GO:0005975);; Molecular Function: cellulase activity (GO:0008810);; Molecular Function: carbohydrate binding (GO:0030246);;	--	Endoglucanase 6 (Precursor) GN=At1g64390 OS=Arabidopsis thaliana (Mouse-ear cress) PE=2 SV=2	endo-1,4-beta-glucanase [Diospyros kaki]
c144972.graph_c2	3.485	4.365	4.38	2.125	8.485	4.25	--	--	--	--	--	--
c145003.graph_c2	42.13	50.575	40.075	22.59	46.78	39.67	--	--	Cellular Component: nucleus (GO:0005634);; Cellular Component: cytosol (GO:0005829);; Biological Process: fatty acid beta-oxidation (GO:0006635);; Biological Process: positive regulation of cell proliferation (GO:0008284);; Cellular Component: phragmoplas	K13211|0.0|vvi:100245730|hypothetical protein LOC100245730	--	PREDICTED: GC-rich sequence DNA-binding factor 1-like [Solanum lycopersicum]
c145010.graph_c0	5.1	31.745	31.505	8.085	197.375	90.36	--	--	Molecular Function: serine-type carboxypeptidase activity (GO:0004185);; Cellular Component: extracellular region (GO:0005576);; Biological Process: proteolysis (GO:0006508);;	K13289|0.0|rcu:RCOM_1062290|serine carboxypeptidase, putative (EC:3.4.16.6)	Serine carboxypeptidase-like 31 (Precursor) GN=SCPL31 OS=Arabidopsis thaliana (Mouse-ear cress) PE=2 SV=2	hypothetical protein PRUPE_ppa005035mg [Prunus persica]
c145080.graph_c1	16.11	13.17	20.795	12.18	20.605	25.315	--	--	--	--	--	hypothetical protein VITISV_001569 [Vitis vinifera]
c145089.graph_c0	0.8	0.99	5.095	0.545	2.22	1.225	--	--	--	--	--	--
c145217.graph_c0	41.89	30.52	10.61	43.985	66.995	24.055	--	--	--	--	Probable WRKY transcription factor 20 GN=WRKY20 OS=Arabidopsis thaliana (Mouse-ear cress) PE=2 SV=1	PREDICTED: probable WRKY transcription factor 20-like [Solanum lycopersicum]
c145274.graph_c0	6.835	7.015	9.71	2.635	5.125	12	--	--	Cellular Component: mitochondrion (GO:0005739);; Cellular Component: chloroplast envelope (GO:0009941);; Biological Process: regulation of meristem growth (GO:0010075);;	--	--	PREDICTED: uncharacterized protein LOC101244408 [Solanum lycopersicum]
c145300.graph_c1	1.045	1.435	2.38	0.42	3.92	3.875	--	--	--	--	--	--
c145360.graph_c0	1.735	3.065	0.855	2.13	8.495	3.41	[MG]	--	Molecular Function: nucleotide binding (GO:0000166);; Cellular Component: chloroplast thylakoid membrane (GO:0009535);;	--	--	PREDICTED: uncharacterized protein LOC101259317 [Solanum lycopersicum]
c145410.graph_c0	71.78	10.355	11.495	10.035	15.145	23.095	--	--	Molecular Function: DNA binding (GO:0003677);; Molecular Function: sequence-specific DNA binding transcription factor activity (GO:0003700);; Cellular Component: nucleus (GO:0005634);; Biological Process: response to auxin (GO:0009733);;	--	WUSCHEL-related homeobox 5 GN=WOX5 OS=Arabidopsis thaliana (Mouse-ear cress) PE=2 SV=1	WUSCHEL related homeobox 5 [Theobroma cacao]
c145421.graph_c0	3.745	5.62	2.18	4.3	11.23	6.855	[K]	Transcription	Molecular Function: plastid sigma factor activity (GO:0001053);; Molecular Function: DNA binding (GO:0003677);; Molecular Function: sequence-specific DNA binding transcription factor activity (GO:0003700);; Molecular Function: DNA-directed RNA polymerase	--	RNA polymerase sigma factor sigF, chloroplastic (Precursor) GN=T1J8 OS=Arabidopsis thaliana (Mouse-ear cress) PE=1 SV=1	hypothetical protein PRUPE_ppa003513mg [Prunus persica]
c145483.graph_c0	0.28	1.26	0.275	0.205	1.75	0.795	[O]	Posttranslational modification, protein turnover, chaperones	Molecular Function: adenyl-nucleotide exchange factor activity (GO:0000774);; Cellular Component: mitochondrial matrix (GO:0005759);; Biological Process: protein folding (GO:0006457);; Cellular Component: plastid (GO:0009536);; Molecular Function: protein	K03687|7e-65|vvi:100251893|hypothetical protein LOC100251893	--	PREDICTED: protein GrpE-like [Solanum lycopersicum]
c145489.graph_c2	5.825	14.035	9.595	7.36	35.455	30.9	--	--	--	--	--	--
c145508.graph_c0	10.885	13.025	3.23	12.885	50.12	11.385	--	--	Molecular Function: beta-galactosidase activity (GO:0004565);; Biological Process: carbohydrate metabolic process (GO:0005975);; Cellular Component: plant-type cell wall (GO:0009505);; Molecular Function: carbohydrate binding (GO:0030246);; Cellular Compo	--	Beta-galactosidase (Precursor) OS=Solanum lycopersicum (Tomato) PE=1 SV=1	beta-galactosidase [Solanum lycopersicum]
c145508.graph_c1	6.38	7.895	2.285	6.105	27.325	6.07	[G]	Carbohydrate transport and metabolism	Molecular Function: beta-galactosidase activity (GO:0004565);; Cellular Component: cell wall (GO:0005618);; Biological Process: carbohydrate metabolic process (GO:0005975);; Molecular Function: carbohydrate binding (GO:0030246);; Cellular Component: apopl	--	Beta-galactosidase (Precursor) OS=Malus domestica (Apple) PE=1 SV=1	beta-galactosidase [Solanum lycopersicum]
c145542.graph_c0	4.455	12.01	1.53	6.4	26.17	3.48	--	--	Cellular Component: plastid (GO:0009536);; Biological Process: cellular process (GO:0009987);; Biological Process: single-organism process (GO:0044699);;	--	--	PREDICTED: uncharacterized protein LOC101266364 [Solanum lycopersicum]
c145557.graph_c0	10.11	12.395	8.98	3.33	17.46	9.08	--	--	--	--	--	--
c145627.graph_c0	7.565	15.41	23.605	9.1	15.38	48.585	--	--	--	--	--	PREDICTED: uncharacterized protein LOC101252407 [Solanum lycopersicum]
c145667.graph_c0	52.525	62.465	44.49	39.765	98.605	66.25	[J]	Translation, ribosomal structure and biogenesis	Molecular Function: nucleic acid binding (GO:0003676);; Molecular Function: aspartate-tRNA ligase activity (GO:0004815);; Molecular Function: ATP binding (GO:0005524);; Cellular Component: cytoplasm (GO:0005737);; Biological Process: aspartyl-tRNA aminoac	K01876|0.0|vvi:100262746|hypothetical protein LOC100262746	Sugar transporter ERD6-like 5 GN=At1g54730 OS=Arabidopsis thaliana (Mouse-ear cress) PE=2 SV=2	PREDICTED: aspartate--tRNA ligase, cytoplasmic-like [Solanum lycopersicum]
c145725.graph_c1	2.78	6.46	6.67	8.445	9.53	23.87	--	--	--	--	--	PREDICTED: uncharacterized protein LOC101248137 [Solanum lycopersicum]
c145726.graph_c0	3.25	7.345	1.08	6.79	41.33	4.7	--	--	--	--	--	--
c145843.graph_c1	7.14	8.545	9.235	11.405	11.925	19.265	--	--	Cellular Component: integral component of membrane (GO:0016021);; Biological Process: transmembrane transport (GO:0055085);;	--	ADP,ATP carrier protein ER-ANT1 GN=ER-ANT1 OS=Arabidopsis thaliana (Mouse-ear cress) PE=2 SV=2	PREDICTED: solute carrier family 25 member 44-like [Solanum lycopersicum]
c145859.graph_c0	1.055	1.1	1.465	0.385	2.36	0.56	--	--	--	--	--	--
c145878.graph_c0	1.01	10.44	4.795	17.105	35.855	5.855	--	--	Molecular Function: iron ion binding (GO:0005506);; Molecular Function: electron carrier activity (GO:0009055);; Molecular Function: flavonoid 3'-monooxygenase activity (GO:0016711);; Molecular Function: heme binding (GO:0020037);; Biological Process: oxi	K09754|2e-90|rcu:RCOM_1106600|cytochrome P450, putative (EC:1.14.13.21)	Cytochrome P450 98A2 GN=CYP98A2 OS=Glycine max (Soybean) PE=2 SV=1	CYP98A33v1 [Nicotiana tabacum]
c145878.graph_c1	3.345	38.51	13.135	63.055	127.935	20.61	[Q]	Secondary metabolites biosynthesis, transport and catabolism	Molecular Function: monooxygenase activity (GO:0004497);; Molecular Function: iron ion binding (GO:0005506);; Molecular Function: electron carrier activity (GO:0009055);; Molecular Function: oxidoreductase activity, acting on paired donors, with incorpora	K09754|2e-78|pop:POPTR_685839|CYP98A27	Cytochrome P450 98A3 GN=T20B5.9 OS=Arabidopsis thaliana (Mouse-ear cress) PE=1 SV=1	PREDICTED: cytochrome P450 98A2-like [Solanum lycopersicum]
c145886.graph_c0	22.955	24.17	53.69	18.935	28.655	44.31	--	--	Cellular Component: plasma membrane (GO:0005886);;	--	CASP-like protein At5g40300 GN=At5g40300 OS=Arabidopsis thaliana (Mouse-ear cress) PE=1 SV=1	PREDICTED: CASP-like protein At5g40300-like [Solanum lycopersicum]
c145937.graph_c0	0.885	0.95	1.805	0.465	1.495	1.875	--	--	--	--	Ethylene-responsive transcription factor RAP2-11 GN=T29J13.210 OS=Arabidopsis thaliana (Mouse-ear cress) PE=2 SV=1	PREDICTED: ethylene-responsive transcription factor RAP2-11 [Vitis vinifera]
c145941.graph_c0	5.92	15.205	25.405	5.125	30.675	41.97	--	--	Cellular Component: extracellular region (GO:0005576);;	--	Expansin-like B1 (Precursor) OS=Oryza sativa subsp. japonica (Rice) PE=2 SV=2	hypothetical protein PRUPE_ppa017982mg [Prunus persica]
c145947.graph_c1	84.015	234.795	164.9	230.215	716.84	280.58	--	--	Cellular Component: extracellular region (GO:0005576);; Cellular Component: vacuole (GO:0005773);; Biological Process: fatty acid beta-oxidation (GO:0006635);; Biological Process: lipid transport (GO:0006869);; Biological Process: intra-Golgi vesicle-medi	K07407|0.0|vvi:100248541|hypothetical protein LOC100248541	Alpha-galactosidase (Precursor) OS=Cyamopsis tetragonoloba (Guar) PE=1 SV=1	PREDICTED: alpha-galactosidase-like [Solanum lycopersicum]
c145980.graph_c0	1.13	1.08	2.095	1.13	2.21	2.76	--	--	Biological Process: regulation of transcription, DNA-templated (GO:0006355);;	--	Ethylene-responsive transcription factor ERF026 OS=Arabidopsis thaliana (Mouse-ear cress) PE=2 SV=1	AP2/ERF domain-containing transcription factor [Populus trichocarpa]
c146057.graph_c0	53.74	1.59	2.435	32.08	1.815	81.88	[J]	Translation, ribosomal structure and biogenesis	Molecular Function: structural constituent of ribosome (GO:0003735);; Cellular Component: nucleolus (GO:0005730);; Cellular Component: mitochondrion (GO:0005739);; Cellular Component: plasma membrane (GO:0005886);; Biological Process: translation (GO:0006	--	60S ribosomal protein L19-3 GN=RPL19C OS=Arabidopsis thaliana (Mouse-ear cress) PE=2 SV=3	60S ribosomal protein L19-2 [Aegilops tauschii]
c146091.graph_c0	16.86	2.905	9.59	1.455	6.275	2.99	--	--	--	--	--	--
c146105.graph_c0	102.965	106.78	134.88	60.12	165.535	154.585	--	--	--	--	Pre-mRNA-processing protein 40A OS=Arabidopsis thaliana (Mouse-ear cress) PE=1 SV=1	PREDICTED: uncharacterized protein LOC101267887 [Solanum lycopersicum]
c146109.graph_c0	18.255	30.005	7.925	12.81	47.295	20.57	--	--	--	--	--	--
c146118.graph_c0	44.96	60.75	30.055	41.125	130.215	58.16	--	--	Molecular Function: DNA binding (GO:0003677);; Molecular Function: sequence-specific DNA binding transcription factor activity (GO:0003700);; Cellular Component: nucleus (GO:0005634);; Biological Process: regulation of transcription, DNA-templated (GO:000	--	MADS-box transcription factor 27 GN=B1267B06.20 OS=Oryza sativa subsp. japonica (Rice) PE=2 SV=2	MADS-box protein [Ipomoea batatas]
c146183.graph_c0	78.2	90.87	89.59	38.67	82.66	110.43	[RTKL]	--	Molecular Function: kinase activity (GO:0016301);;	--	Putative cysteine-rich receptor-like protein kinase 35 (Precursor) GN=CRK35 OS=Arabidopsis thaliana (Mouse-ear cress) PE=3 SV=3	PREDICTED: cysteine-rich receptor-like protein kinase 10-like [Solanum lycopersicum]
c146238.graph_c1	3.155	3.635	4	1.835	4.175	7.145	[R]	General function prediction only	--	--	--	hypothetical protein CHLNCDRAFT_134806 [Chlorella variabilis]
c146268.graph_c0	1.775	2.635	1.31	1.91	3.675	3.19	[R]	General function prediction only	Cellular Component: chloroplast (GO:0009507);; Molecular Function: identical protein binding (GO:0042802);;	--	--	PREDICTED: nephrocystin-3-like [Solanum lycopersicum]
c146281.graph_c2	3.715	5.69	2.64	5.025	13.045	9.845	--	--	Molecular Function: DNA binding (GO:0003677);; Cellular Component: nucleus (GO:0005634);; Biological Process: xylem and phloem pattern formation (GO:0010051);; Biological Process: auxin homeostasis (GO:0010252);; Biological Process: positive regulation of	--	--	PREDICTED: uncharacterized protein LOC101246874 [Solanum lycopersicum]
c146309.graph_c1	0.255	0.95	2.34	0.885	3.825	2.35	--	--	--	--	--	hypothetical protein PRUPE_ppa017730mg [Prunus persica]
c146383.graph_c1	3.325	1.685	4.56	0.38	5.405	3.465	--	--	Biological Process: response to stress (GO:0006950);;	--	Ethylene-responsive transcription factor ERF016 GN=ERF016 OS=Arabidopsis thaliana (Mouse-ear cress) PE=2 SV=1	AP2/ERF domain-containing transcription factor [Populus trichocarpa]
c146422.graph_c1	0.25	0.535	1.515	0.105	3.8	0.375	--	--	Molecular Function: DNA binding (GO:0003677);; Cellular Component: mitochondrion (GO:0005739);; Biological Process: DNA recombination (GO:0006310);; Biological Process: transport (GO:0006810);; Molecular Function: electron carrier activity (GO:0009055);;	--	Uncharacterized mitochondrial protein AtMg00810 GN=AtMg00810 OS=Arabidopsis thaliana (Mouse-ear cress) PE=4 SV=1	hypothetical protein [Prunus persica]
c146437.graph_c0	46.455	56.225	47.165	26.655	75.09	68.235	[RTKL]	--	Biological Process: MAPK cascade (GO:0000165);; Biological Process: regulation of response to biotic stimulus (GO:0002831);; Molecular Function: protein serine/threonine kinase activity (GO:0004674);; Biological Process: protein phosphorylation (GO:000646	--	Serine/threonine-protein kinase EDR1 GN=F22O13.20 OS=Arabidopsis thaliana (Mouse-ear cress) PE=1 SV=1	TCTR2 protein [Solanum lycopersicum]
c146467.graph_c0	18.9	21.93	17.89	4.69	22.67	31.595	[T]	Signal transduction mechanisms	Molecular Function: protein serine/threonine phosphatase activity (GO:0004722);; Cellular Component: plasma membrane (GO:0005886);; Biological Process: protein dephosphorylation (GO:0006470);; Cellular Component: protein serine/threonine phosphatase compl	--	Probable protein phosphatase 2C 35 GN=At3g06270 OS=Arabidopsis thaliana (Mouse-ear cress) PE=2 SV=1	PREDICTED: probable protein phosphatase 2C 35-like [Solanum lycopersicum]
c146529.graph_c6	39.96	34.88	12.985	19.63	40.49	19.41	--	--	--	--	Zinc finger protein NUTCRACKER GN=NUC OS=Arabidopsis thaliana (Mouse-ear cress) PE=2 SV=1	PREDICTED: zinc finger protein NUTCRACKER-like isoform 1 [Solanum lycopersicum]
c146542.graph_c1	3.55	14.69	11.83	3.975	22.79	23.9	--	--	Biological Process: response to red or far red light (GO:0009639);; Biological Process: photoperiodism (GO:0009648);; Biological Process: post-embryonic development (GO:0009791);; Biological Process: regulation of circadian rhythm (GO:0042752);; Biologica	--	Protein EARLY FLOWERING 4 GN=At2g40080 OS=Arabidopsis thaliana (Mouse-ear cress) PE=1 SV=1	ELF4-like protein [Ipomoea nil]
c146543.graph_c0	211.375	207.86	240.695	38.965	469.31	497.395	--	--	Cellular Component: plasma membrane (GO:0005886);; Cellular Component: chloroplast (GO:0009507);;	--	--	salt responsive protein 2 [Solanum lycopersicum]
c146547.graph_c0	0.12	1.25	2.81	0.135	2.6	3.695	--	--	--	--	--	--
c146564.graph_c0	19.485	20.525	32.155	19.805	41.37	32.69	[T]	Signal transduction mechanisms	Molecular Function: protein serine/threonine phosphatase activity (GO:0004722);; Biological Process: protein dephosphorylation (GO:0006470);; Biological Process: protein targeting to membrane (GO:0006612);; Biological Process: membrane fusion (GO:0006944)	--	Probable protein phosphatase 2C 78 OS=Oryza sativa subsp. japonica (Rice) PE=2 SV=1	unnamed protein product [Vitis vinifera]
c146657.graph_c3	1.145	18.94	16.36	0.67	25.55	39.525	--	--	--	--	--	--
c146672.graph_c0	10.66	31.4	14.2	13.36	40.705	28.82	[T]	Signal transduction mechanisms	Molecular Function: core promoter binding (GO:0001047);; Molecular Function: ubiquitin-protein ligase activity (GO:0004842);; Molecular Function: signal transducer activity (GO:0004871);; Molecular Function: protein binding (GO:0005515);; Cellular Compone	--	Adagio protein 3 GN=T23K23.10 OS=Arabidopsis thaliana (Mouse-ear cress) PE=1 SV=1	flavin-binding, kelch repeat, f-box 1/adagio3 [Nicotiana attenuata]
c146697.graph_c0	2.99	5.82	3.06	6.635	12.08	7.99	--	--	Biological Process: pentose-phosphate shunt (GO:0006098);; Cellular Component: chloroplast thylakoid membrane (GO:0009535);; Biological Process: megagametogenesis (GO:0009561);; Biological Process: chloroplast relocation (GO:0009902);; Biological Process:	--	--	PREDICTED: uncharacterized protein LOC101267437 [Solanum lycopersicum]
c146700.graph_c0	11.935	55.93	64.785	9.14	96.885	148.27	--	--	Cellular Component: condensin complex (GO:0000796);; Biological Process: cytokinesis (GO:0000910);; Cellular Component: nucleus (GO:0005634);; Biological Process: microtubule-based process (GO:0007017);; Biological Process: mitotic chromosome condensation	K06677|6e-31|vvi:100250469|hypothetical protein LOC100250469	--	hypothetical protein PRUPE_ppa000276mg [Prunus persica]
c146805.graph_c0	0.85	0.9	1.775	1.015	1.285	2.55	--	--	--	--	--	--
c146812.graph_c0	14.8	15.62	11.395	4.665	17.54	13.515	--	--	Molecular Function: nucleic acid binding (GO:0003676);; Molecular Function: catalytic activity (GO:0003824);;	--	Putative ribonuclease H protein At1g65750 GN=At1g65750 OS=Arabidopsis thaliana (Mouse-ear cress) PE=3 SV=1	hypothetical protein [Beta vulgaris subsp. vulgaris]
c146892.graph_c1	240.56	279.325	243.275	146.74	267.585	379.565	--	--	Cellular Component: plasma membrane (GO:0005886);; Molecular Function: hedgehog receptor activity (GO:0008158);; Cellular Component: plasmodesma (GO:0009506);; Cellular Component: integral component of membrane (GO:0016021);; Biological Process: cholester	--	--	hypothetical protein VITISV_009389 [Vitis vinifera]
c146917.graph_c0	57.2	63.185	76.19	48.76	103.515	83.185	[S]	Function unknown	Molecular Function: protein serine/threonine phosphatase activity (GO:0004722);; Biological Process: protein dephosphorylation (GO:0006470);; Cellular Component: protein serine/threonine phosphatase complex (GO:0008287);; Biological Process: response to c	--	Probable protein phosphatase 2C 49 GN=At3g62260 OS=Arabidopsis thaliana (Mouse-ear cress) PE=2 SV=1	PREDICTED: probable protein phosphatase 2C 2-like [Solanum lycopersicum]
c146920.graph_c0	15.185	21.55	16.865	18.84	30.11	34.45	--	--	--	--	AT-rich interactive domain-containing protein 2 GN=ARID2 OS=Arabidopsis thaliana (Mouse-ear cress) PE=2 SV=1	PREDICTED: uncharacterized protein LOC101258762 isoform 1 [Solanum lycopersicum]
c146975.graph_c0	158.21	138.075	171.44	101.985	205.975	221.18	[T]	Signal transduction mechanisms	Molecular Function: phosphoprotein phosphatase activity (GO:0004721);; Biological Process: post-embryonic development (GO:0009791);; Biological Process: single-organism cellular process (GO:0044763);; Biological Process: organ development (GO:0048513);; B	--	Probable protein phosphatase 2C 25 GN=At2g30020 OS=Arabidopsis thaliana (Mouse-ear cress) PE=1 SV=1	PREDICTED: probable protein phosphatase 2C 30-like [Solanum lycopersicum]
c147026.graph_c0	2.895	4.775	1.91	5.485	9.93	7.105	--	--	Molecular Function: G-protein coupled GABA receptor activity (GO:0004965);; Molecular Function: ionotropic glutamate receptor activity (GO:0004970);; Molecular Function: intracellular ligand-gated ion channel activity (GO:0005217);; Molecular Function: ex	--	Glutamate receptor 3.6 (Precursor) GN=GLR3.6 OS=Arabidopsis thaliana (Mouse-ear cress) PE=2 SV=1	PREDICTED: glutamate receptor 3.6-like [Solanum lycopersicum]
c147063.graph_c0	2.855	0.51	0.32	1.435	1.64	0.37	--	--	Biological Process: xylem development (GO:0010089);; Biological Process: cell wall macromolecule metabolic process (GO:0044036);;	--	Protein Brevis radix-like 2 GN=BRXL2 OS=Arabidopsis thaliana (Mouse-ear cress) PE=2 SV=1	PREDICTED: protein Brevis radix-like 2-like [Glycine max]
c147072.graph_c1	1.685	4.86	1.11	1.59	13.215	2.65	--	--	Cellular Component: chloroplast thylakoid lumen (GO:0009543);; Cellular Component: photosystem II oxygen evolving complex (GO:0009654);; Biological Process: photosystem II assembly (GO:0010207);; Biological Process: mRNA modification (GO:0016556);; Biolog	--	PsbP-like protein 2, chloroplastic (Precursor) GN=PPL2 OS=Arabidopsis thaliana (Mouse-ear cress) PE=1 SV=2	PREDICTED: psbP-like protein 2, chloroplastic-like [Solanum lycopersicum]
c147073.graph_c0	0.535	1.075	1.28	0.11	5.31	1.86	--	--	--	--	--	--
c147100.graph_c0	20.56	8.19	4.915	5.965	11.995	6.4	--	--	--	--	--	--
c147139.graph_c0	46.075	5.685	18.805	6.53	12.21	15.475	--	--	Cellular Component: extracellular region (GO:0005576);; Cellular Component: plasma membrane (GO:0005886);; Cellular Component: integral component of membrane (GO:0016021);;	--	--	PREDICTED: uncharacterized protein RSN1-like isoform 1 [Solanum lycopersicum]
c147148.graph_c0	64.355	13.93	65.205	4.99	31.565	46.56	--	--	Biological Process: defense response (GO:0006952);; Biological Process: single-organism cellular process (GO:0044763);; Biological Process: regulation of cellular process (GO:0050794);;	--	U-box domain-containing protein 21 GN=PUB21 OS=Arabidopsis thaliana (Mouse-ear cress) PE=2 SV=1	predicted protein [Populus trichocarpa]
c147248.graph_c0	7.315	0.8	1.25	2.03	4.185	1.285	--	--	Molecular Function: nucleotide binding (GO:0000166);; Molecular Function: protein serine/threonine kinase activity (GO:0004674);; Biological Process: protein phosphorylation (GO:0006468);;	--	Probable leucine-rich repeat receptor-like serine/threonine-protein kinase At3g14840 (Precursor) GN=LRR-RLK OS=Arabidopsis thaliana (Mouse-ear cress) PE=1 SV=1	PREDICTED: probable LRR receptor-like serine/threonine-protein kinase At1g07650-like [Solanum lycopersicum]
c147265.graph_c0	1933.38	795.69	350.185	279.155	1335.77	418.665	--	--	Molecular Function: nucleotide binding (GO:0000166);; Molecular Function: nucleic acid binding (GO:0003676);;	--	Glycine-rich RNA-binding protein 1 (Fragment) GN=GRP1 OS=Sorghum bicolor (Sorghum) PE=2 SV=1	putative glycine-rich RNA binding protein 3 [Catharanthus roseus]
c147271.graph_c0	18.55	20.27	31.3	5.16	22.35	41.185	[J]	Translation, ribosomal structure and biogenesis	Cellular Component: extracellular region (GO:0005576);; Cellular Component: mitochondrion (GO:0005739);; Molecular Function: transferase activity, transferring glycosyl groups (GO:0016757);;	--	--	PREDICTED: uncharacterized protein LOC101243978 [Solanum lycopersicum]
c147290.graph_c1	0.845	1.095	0.975	0.19	3.54	4.555	--	--	Molecular Function: binding (GO:0005488);; Biological Process: cellular metabolic process (GO:0044237);;	--	Endonuclease OS=Nicotiana tabacum (Common tobacco) PE=2 SV=1	hypothetical protein VITISV_041509 [Vitis vinifera]
c147309.graph_c0	1.3	5.25	2.785	7.725	20.295	4.315	--	--	Molecular Function: calcium ion binding (GO:0005509);; Cellular Component: plasma membrane (GO:0005886);; Biological Process: pentose-phosphate shunt (GO:0006098);; Cellular Component: nitrite reductase complex [NAD(P)H] (GO:0009344);; Cellular Component:	K08901|9e-70|vvi:100243071|hypothetical protein LOC100243071	CASP-like protein SDM1_58t00016 GN=SDM1_58t00016 OS=Solanum demissum (Wild potato) PE=3 SV=1	PREDICTED: CASP-like protein SDM1_58t00016-like [Solanum lycopersicum]
c147343.graph_c0	24.045	7.02	4.73	6.055	10.615	13.125	--	--	Cellular Component: nucleus (GO:0005634);; Cellular Component: cytosol (GO:0005829);; Biological Process: gluconeogenesis (GO:0006094);; Biological Process: cytoskeleton organization (GO:0007010);; Cellular Component: chloroplast (GO:0009507);; Biological	--	--	Translational activator GCN1, putative [Ricinus communis]
c147369.graph_c0	4.845	5.645	5.79	3.25	11.055	9.355	--	--	--	K06685|1e-124|pop:POPTR_589279|hypothetical protein	MOB kinase activator-like 1 GN=At4g19045 OS=Arabidopsis thaliana (Mouse-ear cress) PE=2 SV=1	predicted protein [Populus trichocarpa]
c147394.graph_c0	23.215	2.955	2.275	2.15	9.61	4.025	[R]	General function prediction only	--	--	Transcriptional corepressor LEUNIG GN=LUG OS=Arabidopsis thaliana (Mouse-ear cress) PE=1 SV=2	PREDICTED: transcriptional corepressor LEUNIG-like [Fragaria vesca subsp. vesca]
c147470.graph_c0	1.795	38.12	17.455	4.515	54.7	40.895	--	--	--	--	--	unnamed protein product [Vitis vinifera]
c147471.graph_c0	11.345	12.75	10.3	8.53	16.485	19.275	--	--	Cellular Component: nucleus (GO:0005634);;	--	--	Uncharacterized protein isoform 4, partial [Theobroma cacao]
c147486.graph_c1	56.68	22.77	13.705	26.78	53.39	28.075	--	--	Biological Process: metabolic process (GO:0008152);;	K09284|5e-51|vvi:100268051|AP2	Floral homeotic protein APETALA 2 GN=AP2 OS=Arabidopsis thaliana (Mouse-ear cress) PE=1 SV=1	PHAP2A protein [Petunia x hybrida]
c147488.graph_c0	0.19	1.515	1.43	0.195	3.87	1.75	--	--	Cellular Component: chloroplast (GO:0009507);;	--	--	PREDICTED: uncharacterized protein LOC101268247 [Solanum lycopersicum]
c147506.graph_c2	0.115	13.505	4.39	0	7.295	16.28	--	--	--	--	--	--
c147522.graph_c0	14.3	16.735	18.795	5.995	16.755	9.505	--	--	Cellular Component: nucleus (GO:0005634);; Cellular Component: plasmodesma (GO:0009506);; Biological Process: response to sucrose (GO:0009744);; Biological Process: response to fructose (GO:0009750);; Cellular Component: integral component of membrane (GO	--	--	PREDICTED: uncharacterized protein LOC101244061 [Solanum lycopersicum]
c147532.graph_c0	32.465	9.35	28.28	7.785	14.685	23.585	--	--	Biological Process: single-organism transport (GO:0044765);; Molecular Function: metal ion binding (GO:0046872);;	--	E3 ubiquitin-protein ligase RING1 GN=RING1 OS=Gossypium hirsutum (Upland cotton) PE=2 SV=1	PREDICTED: E3 ubiquitin-protein ligase RING1-like [Solanum lycopersicum]
c147595.graph_c0	16.385	8.56	2.665	10.955	14.425	6.47	--	--	--	--	--	PREDICTED: uncharacterized protein LOC100247103 isoform 1 [Vitis vinifera]
c147654.graph_c0	0.34	2.83	0.46	0.15	2.695	1.31	--	--	--	--	--	--
c147710.graph_c0	38.775	42.1	32.62	21.15	58.59	44.785	[GC]	--	Cellular Component: plasma membrane (GO:0005886);; Biological Process: cold acclimation (GO:0009631);; Biological Process: sterol metabolic process (GO:0016125);; Biological Process: cellulose biosynthetic process (GO:0030244);; Biological Process: lipid	K05841|0.0|rcu:RCOM_1721370|transferase, transferring glycosyl groups, putative (EC:2.4.1.173)	Sterol 3-beta-glucosyltransferase UGT80A2 GN=UGT80A2 OS=Arabidopsis thaliana (Mouse-ear cress) PE=2 SV=1	transferase, transferring glycosyl groups, putative [Ricinus communis]
c147883.graph_c0	5.865	9.365	6.715	7.65	16.51	16.05	[R]	General function prediction only	--	--	Autophagy-related protein 18b GN=ATG18B OS=Arabidopsis thaliana (Mouse-ear cress) PE=2 SV=2	hypothetical protein PRUPE_ppa007369mg [Prunus persica]
c148001.graph_c0	74.07	96.02	95.56	113.21	182.545	228.03	--	--	Biological Process: transcription, DNA-templated (GO:0006351);; Biological Process: pattern specification process (GO:0007389);; Biological Process: response to auxin (GO:0009733);; Biological Process: regulation of gene expression (GO:0010468);; Biologic	--	Auxin-responsive protein IAA13 GN=IAA13 OS=Arabidopsis thaliana (Mouse-ear cress) PE=1 SV=2	Auxin-responsive protein IAA13, putative [Ricinus communis]
c148014.graph_c0	6.405	0.9	0.065	0.7	3.765	0.185	--	--	Cellular Component: plasma membrane (GO:0005886);; Biological Process: oligopeptide transport (GO:0006857);; Biological Process: amino acid transport (GO:0006865);; Molecular Function: oligopeptide transporter activity (GO:0015198);; Biological Process: t	--	Probable metal-nicotianamine transporter YSL7 GN=YSL7 OS=Arabidopsis thaliana (Mouse-ear cress) PE=2 SV=1	PREDICTED: probable metal-nicotianamine transporter YSL7-like isoform 2 [Solanum lycopersicum]
c148024.graph_c0	0.925	1.51	2.025	1.325	1.03	38.87	[J]	Translation, ribosomal structure and biogenesis	Cellular Component: plastid small ribosomal subunit (GO:0000312);; Molecular Function: structural constituent of ribosome (GO:0003735);; Cellular Component: mitochondrial small ribosomal subunit (GO:0005763);; Biological Process: translation (GO:0006412);	--	30S ribosomal protein S7, chloroplastic GN=rps7-B OS=Olimarabidopsis pumila (Dwarf rocket) PE=3 SV=1	uncharacterized protein LOC100306140 [Glycine max]
c148063.graph_c0	12.185	11.71	15.885	13.355	13.045	29.1	--	--	--	--	--	PREDICTED: uncharacterized protein LOC101259635 [Solanum lycopersicum]
c148070.graph_c0	28.62	26.49	34.68	17.51	24.7	41.64	[QR]	--	Molecular Function: RNA binding (GO:0003723);; Molecular Function: mRNA (guanine-N7-)-methyltransferase activity (GO:0004482);; Cellular Component: nucleus (GO:0005634);; Biological Process: 7-methylguanosine mRNA capping (GO:0006370);; Biological Process	K00565|1e-135|vvi:100243615|hypothetical protein LOC100243615	mRNA cap guanine-N7 methyltransferase 1 GN=At3g20650 OS=Arabidopsis thaliana (Mouse-ear cress) PE=2 SV=1	PREDICTED: mRNA cap guanine-N7 methyltransferase 1-like [Solanum lycopersicum]
c148101.graph_c1	87.93	14.16	11.205	7.95	20.785	9.225	--	--	Biological Process: MAPK cascade (GO:0000165);; Molecular Function: nucleotide binding (GO:0000166);; Molecular Function: protein serine/threonine kinase activity (GO:0004674);; Biological Process: protein phosphorylation (GO:0006468);; Molecular Function	--	Probable LRR receptor-like serine/threonine-protein kinase At1g07650 (Precursor) GN=At1g07650 OS=Arabidopsis thaliana (Mouse-ear cress) PE=1 SV=1	unnamed protein product [Vitis vinifera]
c148103.graph_c1	6.835	8.69	4.215	9.055	20.67	10.325	--	--	Cellular Component: nucleus (GO:0005634);; Biological Process: entrainment of circadian clock (GO:0009649);; Biological Process: regulation of flower development (GO:0009909);; Biological Process: red or far-red light signaling pathway (GO:0010017);; Biol	--	Protein EARLY FLOWERING 4 GN=At2g40080 OS=Arabidopsis thaliana (Mouse-ear cress) PE=1 SV=1	PREDICTED: protein EARLY FLOWERING 4 [Vitis vinifera]
c148140.graph_c0	37.77	59.01	68.94	33.205	163.74	95.99	--	--	--	--	Miraculin (Precursor) OS=Synsepalum dulcificum (Miracle fruit) PE=1 SV=3	PREDICTED: miraculin [Vitis vinifera]
c148176.graph_c0	13.135	1.445	0.99	3.04	4.735	1.445	--	--	Molecular Function: catalytic activity (GO:0003824);;	--	Vegetative cell wall protein gp1 (Precursor) GN=GP1 OS=Chlamydomonas reinhardtii (Chlamydomonas smithii) PE=2 SV=1	plus agglutinin [Chlamydomonas reinhardtii]
c148185.graph_c0	8.29	2.305	0.61	6.04	6.425	0.915	--	--	Biological Process: aromatic amino acid family biosynthetic process (GO:0009073);; Cellular Component: chloroplast stroma (GO:0009570);; Cellular Component: proplastid stroma (GO:0009571);; Biological Process: photosystem II assembly (GO:0010207);; Biolog	--	--	PREDICTED: uncharacterized protein LOC101257480 [Solanum lycopersicum]
c148204.graph_c0	0.53	1.675	2.86	0.34	3.97	2.18	--	--	Molecular Function: protein kinase activity (GO:0004672);; Biological Process: phosphorylation (GO:0016310);; Molecular Function: organic cyclic compound binding (GO:0097159);; Molecular Function: heterocyclic compound binding (GO:1901363);;	--	Leucine-rich repeat receptor-like serine/threonine-protein kinase BAM2 (Precursor) GN=BAM2 OS=Arabidopsis thaliana (Mouse-ear cress) PE=1 SV=1	hypothetical protein CARUB_v100079171mg, partial [Capsella rubella]
c148219.graph_c0	3.235	13.08	4.585	2.325	17.51	12.985	--	--	--	--	--	--
c148219.graph_c1	1.52	4.26	2.25	4.125	14.45	2.755	[L]	Replication, recombination and repair	Biological Process: base-excision repair (GO:0006284);; Molecular Function: DNA-3-methyladenine glycosylase activity (GO:0008725);;	K01246|1e-172|vvi:100256507|hypothetical protein LOC100256507	--	PREDICTED: uncharacterized protein LOC101246304 [Solanum lycopersicum]
c148237.graph_c0	25.75	27.57	24.965	15.14	27.45	36.67	[H]	Coenzyme transport and metabolism	Molecular Function: serine C-palmitoyltransferase activity (GO:0004758);; Molecular Function: protein binding (GO:0005515);; Cellular Component: endoplasmic reticulum (GO:0005783);; Cellular Component: chloroplast (GO:0009507);; Biological Process: cell g	K00654|0.0|vvi:100254626|hypothetical protein LOC100254626	Long chain base biosynthesis protein 1 OS=Arabidopsis thaliana (Mouse-ear cress) PE=1 SV=1	PREDICTED: long chain base biosynthesis protein 1-like [Solanum lycopersicum]
c148259.graph_c0	48.035	24.29	11.195	7.205	28.12	16.01	--	--	Cellular Component: integral component of membrane (GO:0016021);; Molecular Function: cellulose synthase (UDP-forming) activity (GO:0016760);; Biological Process: cellulose biosynthetic process (GO:0030244);; Cellular Component: cell part (GO:0044464);;	--	Cellulose synthase-like protein E1 GN=CSLE1 OS=Arabidopsis thaliana (Mouse-ear cress) PE=1 SV=1	PREDICTED: cellulose synthase-like protein E6-like [Vitis vinifera]
c148280.graph_c2	6.22	10.05	3.93	6.74	13.61	9.43	--	--	Molecular Function: hydrolase activity, hydrolyzing O-glycosyl compounds (GO:0004553);; Biological Process: carbohydrate metabolic process (GO:0005975);; Molecular Function: cation binding (GO:0043169);; Cellular Component: anchored component of plasma me	--	Glucan endo-1,3-beta-glucosidase 4 (Precursor) GN=At3g13560 OS=Arabidopsis thaliana (Mouse-ear cress) PE=1 SV=1	beta-1,3-glucanase 21 [Solanum tuberosum]
c148291.graph_c0	10.98	14.38	6.805	11.475	23.255	9.695	--	--	Cellular Component: chloroplast (GO:0009507);; Biological Process: leaf senescence (GO:0010150);; Biological Process: vegetative to reproductive phase transition of meristem (GO:0010228);; Biological Process: myo-inositol hexakisphosphate biosynthetic pro	--	--	senescence-associated protein [Ipomoea batatas]
c148318.graph_c0	52.925	364.575	162.88	50.495	821.795	330.625	[R]	General function prediction only	Cellular Component: plasma membrane (GO:0005886);; Molecular Function: zinc ion binding (GO:0008270);; Biological Process: salicylic acid biosynthetic process (GO:0009697);; Biological Process: response to ethylene (GO:0009723);; Biological Process: absci	--	Probable protein S-acyltransferase 7 GN=PAT07 OS=Arabidopsis thaliana (Mouse-ear cress) PE=1 SV=1	PREDICTED: probable S-acyltransferase At3g26935-like [Solanum lycopersicum]
c148326.graph_c0	11.28	22.61	13.07	11.765	46.525	29.06	[IQR]	--	Molecular Function: oxidoreductase activity (GO:0016491);; Biological Process: oxidation-reduction process (GO:0055114);;	--	Short-chain dehydrogenase TIC 32, chloroplastic GN=TIC32 OS=Arabidopsis thaliana (Mouse-ear cress) PE=2 SV=1	PREDICTED: dehydrogenase/reductase SDR family member on chromosome X-like [Solanum lycopersicum]
c148337.graph_c2	28.498	8.007	6.102	16.811	14.038	61.087	--	--	Biological Process: response to molecule of bacterial origin (GO:0002237);; Molecular Function: ubiquitin-protein ligase activity (GO:0004842);; Biological Process: response to insect (GO:0009625);; Biological Process: shade avoidance (GO:0009641);; Biolo	K13463|0.0|rcu:RCOM_0498810|Coronatine-insensitive protein, putative	Coronatine-insensitive protein 1 GN=T28M21.10 OS=Arabidopsis thaliana (Mouse-ear cress) PE=1 SV=1	hypothetical protein PRUPE_ppa003320mg [Prunus persica]
c148354.graph_c0	5.775	7.87	3.775	11.825	16.14	5.89	[E]	Amino acid transport and metabolism	Molecular Function: N4-(beta-N-acetylglucosaminyl)-L-asparaginase activity (GO:0003948);; Molecular Function: asparaginase activity (GO:0004067);; Cellular Component: extracellular region (GO:0005576);; Biological Process: glycoprotein catabolic process (	K01444|1e-143|rcu:RCOM_1501020|n(4)-(beta-n-acetylglucosaminyl)-l-asparaginase, putative (EC:3.5.1.26)	Isoaspartyl peptidase/L-asparaginase 3 subunit beta (Precursor) GN=At5g61540 OS=Arabidopsis thaliana (Mouse-ear cress) PE=2 SV=1	n(4)-(beta-n-acetylglucosaminyl)-l-asparaginase, putative [Ricinus communis]
c148393.graph_c1	12.815	13.505	17.69	3.795	8.785	14.61	--	--	--	--	Putative WEB family protein At1g65010, chloroplastic (Precursor) GN=At1g65010 OS=Arabidopsis thaliana (Mouse-ear cress) PE=1 SV=1	PREDICTED: uncharacterized protein LOC101253008 [Solanum lycopersicum]
c148446.graph_c0	1.69	6.31	3.825	3.895	12.78	9.26	--	--	Molecular Function: receptor binding (GO:0005102);;	--	CLE25p (Precursor) GN=CLE25 OS=Arabidopsis thaliana (Mouse-ear cress) PE=2 SV=1	unnamed protein product [Vitis vinifera]
c148474.graph_c0	19.88	22.055	10.405	11.275	25.275	19.92	[O]	Posttranslational modification, protein turnover, chaperones	Molecular Function: ubiquitin thiolesterase activity (GO:0004221);; Molecular Function: ubiquitin-specific protease activity (GO:0004843);; Cellular Component: nucleolus (GO:0005730);; Biological Process: ubiquitin-dependent protein catabolic process (GO:	K11858|0.0|vvi:100259355|hypothetical protein LOC100259355	Ubiquitin carboxyl-terminal hydrolase 26 GN=T9C5.190 OS=Arabidopsis thaliana (Mouse-ear cress) PE=1 SV=3	PREDICTED: ubiquitin carboxyl-terminal hydrolase 26-like [Solanum lycopersicum]
c148503.graph_c0	4.595	2.015	0.78	5.555	9.955	1.745	--	--	Cellular Component: mitochondrion (GO:0005739);;	--	Pentatricopeptide repeat-containing protein At3g49710 GN=PCMP-H79 OS=Arabidopsis thaliana (Mouse-ear cress) PE=2 SV=1	PREDICTED: pentatricopeptide repeat-containing protein At3g49710-like [Solanum lycopersicum]
c148570.graph_c0	2.1	0.125	0.065	0	2.77	2.44	--	--	Biological Process: rRNA processing (GO:0006364);; Cellular Component: chloroplast thylakoid membrane (GO:0009535);; Cellular Component: photosystem I reaction center (GO:0009538);; Biological Process: plastid organization (GO:0009657);; Cellular Componen	K02699|1e-136|osa:4352085|Os12g0420400	Photosystem I reaction center subunit XI, chloroplastic (Precursor) GN=PSAL OS=Hordeum vulgare (Barley) PE=1 SV=1	Photosystem I reaction center subunit XI, chloroplastic [Triticum urartu]
c148603.graph_c0	26.655	16.36	14.315	58.44	45.285	24.545	[L]	Replication, recombination and repair	Molecular Function: DNA binding (GO:0003677);; Molecular Function: DNA-(apurinic or apyrimidinic site) lyase activity (GO:0003906);; Molecular Function: endonuclease activity (GO:0004519);; Cellular Component: nucleus (GO:0005634);; Biological Process: ba	K10773|2e-90|rcu:RCOM_1512450|Endonuclease III, putative	DEMETER-like protein 3 GN=DML3 OS=Arabidopsis thaliana (Mouse-ear cress) PE=3 SV=2	PREDICTED: DEMETER-like protein 3 GN=DML3 OS=Arabidopsis thaliana
c148670.graph_c0	0.455	5.005	3.885	0.71	3.79	14.9	--	--	--	--	--	--
c148677.graph_c1	31.18	35.59	35.26	11.48	37.95	37.575	[O]	Posttranslational modification, protein turnover, chaperones	Molecular Function: catalytic activity (GO:0003824);;	--	Glutathione transferase GST 23 OS=Zea mays (Maize) PE=2 SV=1	uncharacterized protein LOC543815 [Solanum lycopersicum]
c148695.graph_c0	42.125	6.185	5.865	3.08	8.825	3.47	--	--	--	--	Probable leucine-rich repeat receptor-like serine/threonine-protein kinase At3g14840 (Precursor) GN=LRR-RLK OS=Arabidopsis thaliana (Mouse-ear cress) PE=1 SV=1	PREDICTED: probable leucine-rich repeat receptor-like serine/threonine-protein kinase At3g14840-like [Fragaria vesca subsp. vesca]
c148711.graph_c0	12.275	11.53	12.925	9.38	23.81	30.685	--	--	Biological Process: innate immune response (GO:0045087);;	K13456|2e-56|pop:POPTR_709976|hypothetical protein	RPM1-interacting protein 4 GN=RIN4 OS=Arabidopsis thaliana (Mouse-ear cress) PE=1 SV=1	PREDICTED: uncharacterized protein LOC101260623 [Solanum lycopersicum]
c148751.graph_c0	1.635	2.825	0.71	1.13	6.91	2.915	--	--	--	--	--	unnamed protein product [Vitis vinifera]
c148760.graph_c0	160.07	153.035	180.695	104.115	233.13	270.55	--	--	Biological Process: cellular process (GO:0009987);; Biological Process: single-organism transport (GO:0044765);; Molecular Function: metal ion binding (GO:0046872);;	--	Zinc finger CCCH domain-containing protein 66 GN=At5g58620 OS=Arabidopsis thaliana (Mouse-ear cress) PE=2 SV=1	PREDICTED: zinc finger CCCH domain-containing protein 29-like isoform 1 [Solanum lycopersicum]
c148772.graph_c1	2.855	1.015	4.365	1.02	2.57	2.905	--	--	--	--	--	--
c148790.graph_c0	77.305	90.56	66.76	36.115	92.21	89.155	[G]	Carbohydrate transport and metabolism	Molecular Function: glycerone kinase activity (GO:0004371);; Molecular Function: ATP binding (GO:0005524);; Cellular Component: cytoplasm (GO:0005737);; Biological Process: glycerol metabolic process (GO:0006071);; Biological Process: response to symbioti	--	Putative 3,4-dihydroxy-2-butanone kinase GN=DHBK OS=Solanum lycopersicum (Tomato) PE=2 SV=1	putative 3,4-dihydroxy-2-butanone kinase [Solanum lycopersicum]
c148803.graph_c1	38.39	45.48	47.16	19.33	53.79	66.225	--	--	Cellular Component: integral component of membrane (GO:0016021);; Biological Process: transmembrane transport (GO:0055085);;	--	Mitochondrial adenine nucleotide transporter ADNT1 OS=Arabidopsis thaliana (Mouse-ear cress) PE=2 SV=1	PREDICTED: mitochondrial thiamine pyrophosphate carrier [Vitis vinifera]
c148879.graph_c0	124.05	9.84	20	31.435	5.405	103.7	--	--	--	--	--	hypothetical protein [Nicotiana benthamiana]
c148882.graph_c0	82.94	34.765	9.065	34.53	70.62	17.66	[G]	Carbohydrate transport and metabolism	Molecular Function: trehalose-phosphatase activity (GO:0004805);; Biological Process: trehalose biosynthetic process (GO:0005992);; Biological Process: response to cadmium ion (GO:0046686);;	--	Probable trehalose-phosphate phosphatase J GN=TPPJ OS=Arabidopsis thaliana (Mouse-ear cress) PE=1 SV=1	PREDICTED: probable trehalose-phosphate phosphatase J-like [Solanum lycopersicum]
c148889.graph_c0	7.45	5.545	1.575	12.165	16.135	5.54	--	--	Biological Process: thylakoid membrane organization (GO:0010027);; Biological Process: photosystem II oxygen evolving complex assembly (GO:0010270);;	--	--	PREDICTED: uncharacterized protein LOC101252117 [Solanum lycopersicum]
c148923.graph_c2	26.215	16.2	19.185	21.405	33.82	26.895	--	--	--	--	--	hypothetical protein OSJNBa0070J19.14 [Oryza sativa Japonica Group]
c148933.graph_c0	4.375	7.55	9.525	2.655	15.175	6.95	--	--	Cellular Component: mitochondrion (GO:0005739);;	--	--	Uncharacterized protein TCM_000918 [Theobroma cacao]
c148952.graph_c0	27.89	8.05	5.87	9.275	15.65	12.88	--	--	Cellular Component: endosome (GO:0005768);; Cellular Component: Golgi apparatus (GO:0005794);; Cellular Component: trans-Golgi network (GO:0005802);; Biological Process: vegetative to reproductive phase transition of meristem (GO:0010228);; Molecular Func	K13648|0.0|vvi:100245003|hypothetical protein LOC100245003	Probable galacturonosyltransferase 7 GN=T6A23.15 OS=Arabidopsis thaliana (Mouse-ear cress) PE=1 SV=2	PREDICTED: probable galacturonosyltransferase 7-like [Solanum lycopersicum]
c148956.graph_c2	16.305	5.42	2.145	4.935	9.955	4.32	--	--	--	--	--	--
c148979.graph_c0	1.51	1.715	13.905	0	6.31	9.71	--	--	--	--	--	dehydration responsive protein [Corchorus olitorius]
c149021.graph_c0	111.645	52.045	25.37	55.03	105.105	40.02	--	--	--	--	Endonuclease OS=Nicotiana tabacum (Common tobacco) PE=2 SV=1	hypothetical protein VITISV_023428 [Vitis vinifera]
c149048.graph_c2	2.78	0.87	0.36	1.825	2.065	0.235	--	--	Molecular Function: phosphatidylinositol transporter activity (GO:0008526);;	--	--	PREDICTED: uncharacterized protein LOC101263079 [Solanum lycopersicum]
c149061.graph_c0	2.56	2.61	4.1	1.7	2.61	5.08	--	--	Cellular Component: endoplasmic reticulum (GO:0005783);; Cellular Component: Golgi apparatus (GO:0005794);; Biological Process: negative regulation of ethylene-activated signaling pathway (GO:0010105);; Cellular Component: integral component of membrane (	--	Protein REVERSION-TO-ETHYLENE SENSITIVITY1 GN=RTE1 OS=Arabidopsis thaliana (Mouse-ear cress) PE=1 SV=1	uncharacterized protein LOC100817575 [Glycine max]
c149064.graph_c2	21.26	5.78	4.52	3.77	7.625	6.385	--	--	--	--	Putative late blight resistance protein homolog R1B-17 GN=R1B-17 OS=Solanum demissum (Wild potato) PE=3 SV=1	NBS-LRR protein [Ipomoea batatas]
c149072.graph_c0	26.28	10.11	3.37	11.9	30.55	9.525	--	--	Molecular Function: beta-galactosidase activity (GO:0004565);; Biological Process: carbohydrate metabolic process (GO:0005975);; Cellular Component: plant-type cell wall (GO:0009505);; Cellular Component: plasmodesma (GO:0009506);; Molecular Function: car	--	Beta-galactosidase (Precursor) OS=Solanum lycopersicum (Tomato) PE=1 SV=1	beta-galactosidase precursor [Solanum lycopersicum]
c149072.graph_c1	15.645	7.555	2.115	5.14	16.545	4.775	--	--	Molecular Function: beta-galactosidase activity (GO:0004565);; Biological Process: carbohydrate metabolic process (GO:0005975);; Cellular Component: plant-type cell wall (GO:0009505);; Cellular Component: plasmodesma (GO:0009506);; Molecular Function: car	--	Beta-galactosidase (Precursor) OS=Solanum lycopersicum (Tomato) PE=1 SV=1	beta-galactosidase precursor [Solanum lycopersicum]
c149078.graph_c0	23.695	23.135	25.985	17.905	28.405	48.445	--	--	Molecular Function: DNA binding (GO:0003677);; Molecular Function: chromatin binding (GO:0003682);; Cellular Component: nucleus (GO:0005634);; Biological Process: regulation of transcription, DNA-templated (GO:0006355);; Molecular Function: zinc ion bindi	K11314|0.0|vvi:100254619|hypothetical protein LOC100254619	Transcriptional adapter ADA2 GN=OSJNBa0047E24.21 OS=Oryza sativa subsp. japonica (Rice) PE=2 SV=2	PREDICTED: transcriptional adapter ADA2-like [Solanum lycopersicum]
c149105.graph_c0	0.375	3.42	4.375	0.835	2.82	11.085	--	--	--	--	--	--
c149108.graph_c0	1.235	1.93	2.61	1.97	4.16	3.475	--	--	Cellular Component: extracellular region (GO:0005576);; Molecular Function: transferase activity, transferring glycosyl groups (GO:0016757);;	--	--	PREDICTED: uncharacterized protein LOC100267753 [Vitis vinifera]
c149119.graph_c0	15.425	27.245	18.5	12.27	45.065	37.975	[IQR]	--	Cellular Component: plastid (GO:0009536);; Molecular Function: prostaglandin-E2 9-reductase activity (GO:0050221);; Biological Process: oxidation-reduction process (GO:0055114);;	--	Short-chain dehydrogenase/reductase 2b GN=F27D4.10 OS=Arabidopsis thaliana (Mouse-ear cress) PE=2 SV=1	PREDICTED: short-chain dehydrogenase/reductase 2b-like [Solanum lycopersicum]
c149231.graph_c1	0.855	0.135	0.08	0	1.335	2.065	[LKJ]	--	Biological Process: nuclear-transcribed mRNA catabolic process, nonsense-mediated decay (GO:0000184);; Molecular Function: RNA binding (GO:0003723);; Molecular Function: ATP binding (GO:0005524);; Cellular Component: nucleus (GO:0005634);; Cellular Compon	K12823|0.0|vcn:VOLCADRAFT_76730|dbp2	DEAD-box ATP-dependent RNA helicase 20 OS=Oryza sativa subsp. japonica (Rice) PE=3 SV=2	ATP-dependent rna helicase dbp2 [Rhodosporidium toruloides NP11]
c149247.graph_c0	2.995	10.43	5.505	2.1	6.86	11.315	--	--	Molecular Function: transferase activity, transferring phosphorus-containing groups (GO:0016772);;	--	G-type lectin S-receptor-like serine/threonine-protein kinase At1g67520 (Precursor) GN=At1g67520 OS=Arabidopsis thaliana (Mouse-ear cress) PE=2 SV=3	hypothetical protein VITISV_043229 [Vitis vinifera]
c149247.graph_c1	12.48	24.26	11.985	8.58	17.245	24.96	[RTKL]	--	Molecular Function: transferase activity (GO:0016740);;	--	G-type lectin S-receptor-like serine/threonine-protein kinase B120 (Precursor) GN=B120 OS=Arabidopsis thaliana (Mouse-ear cress) PE=1 SV=1	Serine/threonine protein kinase, partial [Medicago truncatula]
c149293.graph_c1	16.265	34.135	16.635	14.055	54.6	36.795	--	--	Molecular Function: iron ion binding (GO:0005506);; Cellular Component: plasma membrane (GO:0005886);; Cellular Component: chloroplast (GO:0009507);; Biological Process: response to wounding (GO:0009611);; Biological Process: jasmonic acid biosynthetic pr	--	--	predicted protein [Populus trichocarpa]
c149314.graph_c1	0.16	1.245	1.02	0.015	2.51	1.37	--	--	Molecular Function: nucleic acid binding (GO:0003676);; Cellular Component: intracellular membrane-bounded organelle (GO:0043231);; Cellular Component: cytoplasmic part (GO:0044444);;	--	Uncharacterized mitochondrial protein AtMg00310 GN=AtMg00310 OS=Arabidopsis thaliana (Mouse-ear cress) PE=4 SV=1	PREDICTED: LOW QUALITY PROTEIN: putative ribonuclease H protein At1g65750-like [Vitis vinifera]
c149414.graph_c0	7.61	10.405	6.37	6.01	13.865	13.58	[I]	Lipid transport and metabolism	Molecular Function: acetate-CoA ligase activity (GO:0003987);; Cellular Component: mitochondrion (GO:0005739);; Cellular Component: cytosol (GO:0005829);; Biological Process: metabolic process (GO:0008152);;	--	Probable acyl-activating enzyme 17, peroxisomal GN=AAE17 OS=Arabidopsis thaliana (Mouse-ear cress) PE=2 SV=1	PREDICTED: probable acyl-activating enzyme 17, peroxisomal-like [Solanum lycopersicum]
c149419.graph_c0	0.42	8.725	2.14	0.74	21.075	7.195	--	--	--	--	--	--
c149440.graph_c1	23.465	4.92	7.19	1.85	14.33	5.95	--	--	Biological Process: regulation of transcription, DNA-templated (GO:0006355);;	--	Ethylene-responsive transcription factor ERF027 GN=ERF027 OS=Arabidopsis thaliana (Mouse-ear cress) PE=2 SV=1	Integrase-type DNA-binding superfamily protein [Theobroma cacao]
c149463.graph_c1	99.98	110.745	117.23	80.815	151.135	180.995	[R]	General function prediction only	Molecular Function: RNA binding (GO:0003723);; Cellular Component: plasma membrane (GO:0005886);; Molecular Function: methyltransferase activity (GO:0008168);; Cellular Component: chloroplast (GO:0009507);; Biological Process: methylation (GO:0032259);;	--	ALA-interacting subunit 3 OS=Arabidopsis thaliana (Mouse-ear cress) PE=1 SV=1	PREDICTED: ribosomal RNA large subunit methyltransferase I-like [Vitis vinifera]
c149467.graph_c0	5.45	8.35	4.165	7.775	14.71	8.71	[L]	Replication, recombination and repair	Molecular Function: single-stranded DNA binding (GO:0003697);; Biological Process: DNA replication (GO:0006260);;	--	Protein OSB1, mitochondrial (Precursor) GN=OSB1 OS=Arabidopsis thaliana (Mouse-ear cress) PE=1 SV=1	PREDICTED: protein OSB2, chloroplastic-like [Solanum lycopersicum]
c149627.graph_c0	3.705	36.145	21.595	25.76	75.59	36.385	--	--	--	--	--	PREDICTED: uncharacterized protein LOC101247342 [Solanum lycopersicum]
c149717.graph_c0	13.765	17.925	6.98	10.765	23.245	15.355	[R]	General function prediction only	Molecular Function: nucleotide binding (GO:0000166);; Cellular Component: nucleus (GO:0005634);; Biological Process: embryo development ending in seed dormancy (GO:0009793);; Biological Process: acquisition of desiccation tolerance in seed (GO:0048700);;	--	Guanine nucleotide-binding protein subunit beta-like protein GN=GBLP OS=Chlamydomonas reinhardtii (Chlamydomonas smithii) PE=1 SV=1	decreased size exclusion limit 1 [Nicotiana benthamiana]
c149733.graph_c0	1.13	5.62	5.38	1.14	9.17	12.73	--	--	Molecular Function: zinc ion binding (GO:0008270);;	--	RING-H2 finger protein ATL72 GN=ATL72 OS=Arabidopsis thaliana (Mouse-ear cress) PE=2 SV=1	RING-H2 finger protein ATL3C, putative [Ricinus communis]
c149775.graph_c0	42.615	50.555	52.305	26.2	46.965	60.655	[BK]	--	--	--	Transcription factor GTE12 GN=GTE12 OS=Arabidopsis thaliana (Mouse-ear cress) PE=2 SV=2	PREDICTED: uncharacterized protein LOC101247829 [Solanum lycopersicum]
c149785.graph_c0	28.99	9.88	4.42	9.415	17.78	15.215	[G]	Carbohydrate transport and metabolism	Molecular Function: hexokinase activity (GO:0004396);; Molecular Function: ATP binding (GO:0005524);; Biological Process: glycolysis (GO:0006096);; Biological Process: response to cold (GO:0009409);; Cellular Component: plastid (GO:0009536);; Biological P	K00844|0.0|vvi:100263580|hypothetical protein LOC100263580	Hexokinase-3 GN=At1g50460 OS=Arabidopsis thaliana (Mouse-ear cress) PE=1 SV=1	hexokinase 6 [Nicotiana tabacum]
c149788.graph_c0	13.49	3.295	10.025	0.96	5.165	18.45	[P]	Inorganic ion transport and metabolism	Molecular Function: transporter activity (GO:0005215);; Cellular Component: plasma membrane (GO:0005886);; Biological Process: cellular ion homeostasis (GO:0006873);; Cellular Component: integral component of membrane (GO:0016021);; Biological Process: tr	--	S-type anion channel SLAH1 GN=SLAH1 OS=Arabidopsis thaliana (Mouse-ear cress) PE=2 SV=1	PREDICTED: S-type anion channel SLAH1 [Vitis vinifera]
c149791.graph_c0	0.785	1.8	1.83	3.355	6.7	7.815	--	--	Cellular Component: Golgi apparatus (GO:0005794);; Cellular Component: trans-Golgi network (GO:0005802);; Cellular Component: plasma membrane (GO:0005886);; Biological Process: iron ion transport (GO:0006826);; Biological Process: response to wounding (GO	--	Phosphate transporter PHO1 GN=PHO1 OS=Arabidopsis thaliana (Mouse-ear cress) PE=2 SV=1	PREDICTED: phosphate transporter PHO1-like [Solanum lycopersicum]
c149839.graph_c0	41.81	138.525	120.04	63.085	163.835	255.825	--	--	--	K13464|5e-39|rcu:RCOM_0684970|hypothetical protein	Protein TIFY 10B OS=Arabidopsis thaliana (Mouse-ear cress) PE=1 SV=1	jasmonate ZIM domain protein h [Nicotiana attenuata]
c149864.graph_c2	22.22	2.355	2.695	1.605	3.06	5.27	[R]	General function prediction only	Molecular Function: nucleotide binding (GO:0000166);; Molecular Function: nucleic acid binding (GO:0003676);;	--	Polyadenylate-binding protein RBP47 GN=RBP47 OS=Nicotiana plumbaginifolia (Leadwort-leaved tobacco) PE=1 SV=1	PREDICTED: polyadenylate-binding protein RBP47C-like [Solanum lycopersicum]
c149880.graph_c1	1.185	7.23	1.395	4.31	16.405	2.225	--	--	Biological Process: maltose metabolic process (GO:0000023);; Cellular Component: mitochondrion (GO:0005739);; Biological Process: pentose-phosphate shunt (GO:0006098);; Cellular Component: chloroplast thylakoid membrane (GO:0009535);; Biological Process:	--	--	PREDICTED: NAD(P)H-quinone oxidoreductase subunit N-like [Solanum lycopersicum]
c149930.graph_c0	16.14	16.32	18.42	4.585	14.255	16.74	--	--	--	--	Protein MEI2-like 3 GN=ML3 OS=Arabidopsis thaliana (Mouse-ear cress) PE=2 SV=2	PREDICTED: protein MEI2-like 2-like [Solanum lycopersicum]
c150004.graph_c1	2.515	0.59	0.34	2.385	3.295	0.545	--	--	Cellular Component: Golgi apparatus (GO:0005794);; Cellular Component: plasma membrane (GO:0005886);; Biological Process: carbohydrate metabolic process (GO:0005975);; Molecular Function: cellulase activity (GO:0008810);; Cellular Component: plant-type ce	--	Endoglucanase 3 (Precursor) GN=CEL5 OS=Arabidopsis thaliana (Mouse-ear cress) PE=2 SV=2	endo-beta-1,4-glucanase [Nicotiana tabacum]
c150030.graph_c0	29.845	29.2	12.745	17.115	42.195	29.345	--	--	Biological Process: water transport (GO:0006833);; Biological Process: response to blue light (GO:0009637);; Biological Process: response to salt stress (GO:0009651);; Biological Process: response to fructose (GO:0009750);; Biological Process: regulation	--	Uncharacterized protein At4g15545 GN=At4g15545 OS=Arabidopsis thaliana (Mouse-ear cress) PE=1 SV=1	PREDICTED: uncharacterized protein LOC101268798 [Solanum lycopersicum]
c150043.graph_c0	1.855	0.9	3.375	0.14	3.52	3.45	--	--	--	--	--	--
c150060.graph_c0	19.56	25.62	2	57.245	67.475	4.335	[G]	Carbohydrate transport and metabolism	Biological Process: glucose metabolic process (GO:0006006);; Biological Process: response to cold (GO:0009409);; Biological Process: response to light stimulus (GO:0009416);; Cellular Component: chloroplast thylakoid membrane (GO:0009535);; Cellular Compo	K05298|0.0|rcu:RCOM_1443660|glyceraldehyde 3-phosphate dehydrogenase, putative (EC:1.2.1.13)	Glyceraldehyde-3-phosphate dehydrogenase A, chloroplastic (Precursor) GN=GAPA OS=Pisum sativum (Garden pea) PE=2 SV=2	glyceraldehyde-3-phosphate dehydrogenase [Arachis hypogaea]
c150085.graph_c0	0.605	2.515	2	5.11	10.555	2.235	--	--	Molecular Function: metal ion binding (GO:0046872);;	--	Blue copper protein (Precursor) OS=Pisum sativum (Garden pea) PE=2 SV=1	Cupredoxin superfamily protein, putative [Theobroma cacao]
c150096.graph_c0	68.27	11.505	12.695	1.615	44.325	16.34	--	--	--	K09286|4e-55|vvi:100252531|hypothetical protein LOC100252531	Ethylene-responsive transcription factor ERF036 GN=ERF036 OS=Arabidopsis thaliana (Mouse-ear cress) PE=2 SV=2	PREDICTED: dehydration-responsive element-binding protein 3-like [Fragaria vesca subsp. vesca]
c150098.graph_c2	8.915	7.09	10.695	5.255	14.855	13.735	--	--	--	--	--	--
c150132.graph_c0	1.035	2.76	3.685	1.68	7.215	6.61	--	--	--	--	--	--
c150135.graph_c1	6.48	6.745	8.83	4.325	12.305	11.43	--	--	--	--	--	--
c150147.graph_c0	8.415	10.72	8.475	8.905	22.46	12.49	--	--	Cellular Component: endoplasmic reticulum (GO:0005783);; Cellular Component: membrane (GO:0016020);;	--	Reticulon-like protein B12 GN=RTNLB12 OS=Arabidopsis thaliana (Mouse-ear cress) PE=2 SV=1	PREDICTED: reticulon-like protein B12-like [Solanum lycopersicum]
c150158.graph_c0	172.015	5.535	4.85	3.455	6.86	11.055	--	--	Cellular Component: cell wall (GO:0005618);; Biological Process: cellular glucan metabolic process (GO:0006073);; Biological Process: response to desiccation (GO:0009269);; Biological Process: response to cold (GO:0009409);; Biological Process: response t	K08235|1e-162|ath:AT5G65730|xyloglucan:xyloglucosyl transferase, putative / xyloglucan endotransglycosylase, putative / endo-xyloglucan transferase, putative	Probable xyloglucan endotransglucosylase/hydrolase protein 6 (Precursor) GN=MPA24.8 OS=Arabidopsis thaliana (Mouse-ear cress) PE=2 SV=2	xyloglucan endotransglucosylase-hydrolase XTH7 [Solanum lycopersicum]
c150168.graph_c0	6.145	1.195	5.665	2.665	3.49	8.195	--	--	--	--	RING-H2 finger protein ATL3 GN=ATL3 OS=Arabidopsis thaliana (Mouse-ear cress) PE=2 SV=1	PREDICTED: RING-H2 finger protein ATL3-like [Solanum lycopersicum]
c150171.graph_c0	34.835	24.48	10.975	45.87	57.17	18.21	[E]	Amino acid transport and metabolism	Biological Process: response to hypoxia (GO:0001666);; Molecular Function: gamma-glutamyltransferase activity (GO:0003840);; Molecular Function: L-alanine:2-oxoglutarate aminotransferase activity (GO:0004021);; Cellular Component: vacuole (GO:0005773);; C	K00814|0.0|vvi:100261274|AlaT1	Glutamate--glyoxylate aminotransferase 2 OS=Arabidopsis thaliana (Mouse-ear cress) PE=1 SV=1	PREDICTED: glutamate--glyoxylate aminotransferase 2-like [Solanum lycopersicum]
c150291.graph_c0	118.04	1397.35	666.765	32.195	3499.13	910.875	[C]	Energy production and conversion	Molecular Function: nucleotide binding (GO:0000166);; Biological Process: response to hypoxia (GO:0001666);; Molecular Function: UDP-glucose 6-dehydrogenase activity (GO:0003979);; Molecular Function: alcohol dehydrogenase (NAD) activity (GO:0004022);; Ce	K00001|0.0|vvi:100267821|hypothetical protein LOC100267821	Alcohol dehydrogenase 3 GN=ADH3 OS=Solanum tuberosum (Potato) PE=2 SV=1	ADH-like UDP-glucose dehydrogenase [Nicotiana tabacum]
c150292.graph_c1	0.82	4.12	1.665	2.27	13.29	26.135	--	--	Molecular Function: peptidase activity (GO:0008233);; Cellular Component: cell part (GO:0044464);;	--	Aspartic proteinase Asp1 (Precursor) GN=ASP1 OS=Oryza sativa subsp. indica (Rice) PE=2 SV=2	PREDICTED: aspartic proteinase Asp1-like [Solanum lycopersicum]
c150292.graph_c2	23.575	7.85	4.135	9.805	28.105	25.985	--	--	Molecular Function: aspartic-type endopeptidase activity (GO:0004190);; Cellular Component: extracellular region (GO:0005576);; Biological Process: proteolysis (GO:0006508);;	--	Aspartic proteinase Asp1 (Precursor) GN=OsJ_031884 OS=Oryza sativa subsp. japonica (Rice) PE=2 SV=1	PREDICTED: aspartic proteinase Asp1-like [Solanum lycopersicum]
c150300.graph_c0	44.205	52.33	49.685	22.04	46.71	47.41	--	--	Molecular Function: nucleic acid binding (GO:0003676);;	--	Transcription factor MYB1R1 OS=Solanum tuberosum (Potato) PE=2 SV=1	PREDICTED: uncharacterized protein LOC101248552 [Solanum lycopersicum]
c150312.graph_c0	7.835	10.91	5.725	11.035	20.63	17.445	--	--	--	--	Transcription factor bHLH114 GN=C17L7.90 OS=Arabidopsis thaliana (Mouse-ear cress) PE=2 SV=2	PREDICTED: transcription factor bHLH123-like [Vitis vinifera]
c150312.graph_c1	6.385	9.265	4.16	11.8	25.59	13.755	--	--	Molecular Function: protein dimerization activity (GO:0046983);;	--	Transcription factor bHLH112 GN=T13M11.1 OS=Arabidopsis thaliana (Mouse-ear cress) PE=2 SV=1	PREDICTED: transcription factor bHLH123-like [Vitis vinifera]
c150314.graph_c0	1.405	2.32	1.2	0.7	3.675	2.57	[L]	Replication, recombination and repair	Molecular Function: DNA binding (GO:0003677);; Molecular Function: chromatin binding (GO:0003682);; Molecular Function: RNA binding (GO:0003723);; Molecular Function: RNA-directed DNA polymerase activity (GO:0003964);; Molecular Function: aspartic-type en	--	RNA-directed DNA polymerase homolog OS=Oenothera berteriana (Bertero&apos;s evening primrose) PE=4 SV=1	hypothetical protein SORBIDRAFT_10g026363 [Sorghum bicolor]
c150316.graph_c1	2.305	5.58	0.415	5	12.645	0.21	[E]	Amino acid transport and metabolism	Biological Process: maltose metabolic process (GO:0000023);; Molecular Function: glycine dehydrogenase (decarboxylating) activity (GO:0004375);; Molecular Function: protein binding (GO:0005515);; Molecular Function: ATP binding (GO:0005524);; Cellular Com	K00281|1e-119|vvi:100266170|hypothetical protein LOC100266170	Glycine dehydrogenase [decarboxylating], mitochondrial (Precursor) GN=GDCSP OS=Solanum tuberosum (Potato) PE=2 SV=1	unnamed protein product [Vitis vinifera]
c150366.graph_c0	13.255	14.355	26.895	11.275	27.605	41.965	--	--	--	--	Leucine-rich repeat extensin-like protein 5 (Precursor) GN=LRX5 OS=Arabidopsis thaliana (Mouse-ear cress) PE=2 SV=2	PREDICTED: uncharacterized protein LOC100261837 [Vitis vinifera]
c150371.graph_c0	0.14	0.79	1.745	0.32	2.78	2.905	--	--	Molecular Function: acetylglucosaminyltransferase activity (GO:0008375);; Cellular Component: membrane (GO:0016020);;	--	Barley B recombinant-like protein B GN=OSJNBa0092N12.5 OS=Oryza sativa subsp. japonica (Rice) PE=2 SV=1	PREDICTED: uncharacterized protein LOC100244641 [Vitis vinifera]
c150372.graph_c0	1.755	1.915	3.045	0.625	2.91	2.89	--	--	--	--	--	PREDICTED: uncharacterized protein LOC100258452 [Vitis vinifera]
c150377.graph_c1	2.695	1.17	0.375	3.935	5.315	1.13	--	--	Biological Process: auxin-activated signaling pathway (GO:0009734);; Biological Process: phloem or xylem histogenesis (GO:0010087);; Biological Process: leaf vascular tissue pattern formation (GO:0010305);; Molecular Function: phosphatidylinositol binding	--	--	PREDICTED: uncharacterized protein LOC101264972 [Solanum lycopersicum]
c150392.graph_c0	2.11	4.815	2.805	0.89	7.48	7.24	--	--	--	--	--	--
c150400.graph_c1	6.79	8.915	7.37	9.96	20.785	14.63	--	--	Biological Process: MAPK cascade (GO:0000165);; Biological Process: respiratory burst involved in defense response (GO:0002679);; Molecular Function: protein serine/threonine kinase activity (GO:0004674);; Molecular Function: ATP binding (GO:0005524);; Ce	--	Probable LRR receptor-like serine/threonine-protein kinase At1g74360 (Precursor) GN=At1g74360 OS=Arabidopsis thaliana (Mouse-ear cress) PE=1 SV=1	PREDICTED: probable LRR receptor-like serine/threonine-protein kinase At1g74360-like [Solanum lycopersicum]
c150420.graph_c0	4.615	3.83	0.96	2.955	9.085	3.57	[RTKL]	--	Molecular Function: protein kinase activity (GO:0004672);; Cellular Component: nucleus (GO:0005634);; Biological Process: cellular process (GO:0009987);;	--	Probable serine/threonine-protein kinase At1g09600 GN=At1g09600 OS=Arabidopsis thaliana (Mouse-ear cress) PE=2 SV=1	PREDICTED: probable serine/threonine-protein kinase At1g09600-like [Solanum lycopersicum]
c150424.graph_c0	2.975	0.085	0.44	0	6.04	3.6	--	--	Molecular Function: monooxygenase activity (GO:0004497);; Cellular Component: chloroplast (GO:0009507);; Biological Process: photorespiration (GO:0009853);; Molecular Function: ribulose-bisphosphate carboxylase activity (GO:0016984);; Biological Process:	K01602|1e-109|osa:4352016|Os12g0291400	Ribulose bisphosphate carboxylase small chain, chloroplastic (Precursor) OS=Hordeum vulgare (Barley) PE=2 SV=1	predicted protein [Hordeum vulgare subsp. vulgare]
c150432.graph_c1	6.795	6.79	7.345	5.19	8.31	12	[RTKL]	--	Molecular Function: protein serine/threonine kinase activity (GO:0004674);; Molecular Function: ATP binding (GO:0005524);; Cellular Component: plasma membrane (GO:0005886);; Biological Process: protein phosphorylation (GO:0006468);; Biological Process: tr	--	Probable inactive receptor kinase At1g27190 (Precursor) GN=At1g27190 OS=Arabidopsis thaliana (Mouse-ear cress) PE=1 SV=1	PREDICTED: probable inactive receptor kinase At1g27190-like [Solanum lycopersicum]
c150435.graph_c2	7.82	15.645	1.9	3.5	24.63	11.25	--	--	--	--	Transcription factor bHLH120 GN=MIO24.8 OS=Arabidopsis thaliana (Mouse-ear cress) PE=2 SV=2	Basic helix-loop-helix DNA-binding superfamily protein, putative [Theobroma cacao]
c150496.graph_c0	18.115	20.29	13.195	6.53	14.835	10.995	--	--	--	--	--	Uncharacterized protein TCM_017356 [Theobroma cacao]
c150510.graph_c0	1.665	4.425	1.48	0.37	8.795	3.125	--	--	--	--	--	--
c150514.graph_c0	1.185	3.11	3.675	2.625	6.765	5.055	--	--	Molecular Function: zinc ion binding (GO:0008270);; Biological Process: intracellular signal transduction (GO:0035556);; Molecular Function: protein-disulfide reductase activity (GO:0047134);; Biological Process: oxidation-reduction process (GO:0055114);;	--	--	PREDICTED: uncharacterized protein LOC101260772 [Solanum lycopersicum]
c150538.graph_c1	11.5	13.185	13.605	5.28	14.3	21.3	[O]	Posttranslational modification, protein turnover, chaperones	Cellular Component: nucleus (GO:0005634);; Biological Process: positive regulation of flower development (GO:0009911);; Biological Process: protein desumoylation (GO:0016926);; Molecular Function: SUMO-specific protease activity (GO:0016929);; Biological	K08592|1e-109|vvi:100247642|hypothetical protein LOC100247642	Ubiquitin-like-specific protease ESD4 GN=ESD4 OS=Arabidopsis thaliana (Mouse-ear cress) PE=1 SV=1	PREDICTED: ubiquitin-like-specific protease ESD4-like [Solanum lycopersicum]
c150540.graph_c0	1.875	2.06	3.13	0.745	3.38	3.29	--	--	--	--	--	--
c150554.graph_c0	172.825	175.96	118.325	62.465	264.075	182.53	[S]	Function unknown	Cellular Component: nucleus (GO:0005634);; Biological Process: DNA replication (GO:0006260);;	--	DNA replication complex GINS protein PSF2 GN=GINS2 OS=Arabidopsis thaliana (Mouse-ear cress) PE=2 SV=2	PREDICTED: DNA replication complex GINS protein PSF2-like [Solanum lycopersicum]
c150578.graph_c1	9.375	11.4	10.84	9.075	26.51	22.06	--	--	--	--	--	--
c150617.graph_c0	22.76	39.815	21.575	10.52	63.855	44.675	[C]	Energy production and conversion	Cellular Component: cytoplasm (GO:0005737);; Biological Process: response to wounding (GO:0009611);; Biological Process: jasmonic acid biosynthetic process (GO:0009695);; Biological Process: response to salicylic acid (GO:0009751);; Molecular Function: FM	--	12-oxophytodienoate reductase 1 GN=OPR1 OS=Solanum lycopersicum (Tomato) PE=1 SV=1	12-oxophytodienoate reductase [Medicago truncatula]
c150663.graph_c1	41.05	49.7	51.73	21.795	35.94	71.95	--	--	Molecular Function: diacylglycerol O-acyltransferase activity (GO:0004144);; Biological Process: glycerolipid biosynthetic process (GO:0045017);;	--	O-acyltransferase WSD1 GN=WSD1 OS=Arabidopsis thaliana (Mouse-ear cress) PE=2 SV=1	PREDICTED: O-acyltransferase WSD1-like [Solanum lycopersicum]
c150667.graph_c1	16.495	12.795	19.15	5.95	29.915	24.505	--	--	--	--	--	--
c150673.graph_c0	16.435	5.86	11.525	8.02	13.72	21.295	--	--	--	--	J domain-containing protein required for chloroplast accumulation response 1 GN=JAC1 OS=Arabidopsis thaliana (Mouse-ear cress) PE=1 SV=1	conserved hypothetical protein [Ricinus communis]
c150688.graph_c1	6.605	6.465	8.05	3.89	4.94	8.89	--	--	--	--	--	hypothetical protein VITISV_043156 [Vitis vinifera]
c150701.graph_c0	4.255	6.68	1.49	5.355	24.985	1.94	--	--	--	--	--	PREDICTED: uncharacterized protein LOC101252601 [Solanum lycopersicum]
c150744.graph_c0	2.85	0.165	0.335	0	4.955	3.065	[P]	Inorganic ion transport and metabolism	Molecular Function: carbonate dehydratase activity (GO:0004089);; Molecular Function: zinc ion binding (GO:0008270);; Cellular Component: chloroplast stroma (GO:0009570);; Biological Process: carbon utilization (GO:0015976);;	K01673|1e-151|osa:4326583|Os01g0639900	Carbonic anhydrase, chloroplastic (Precursor) OS=Hordeum vulgare (Barley) PE=2 SV=1	putative carbonic anhydrase [Secale cereale x Triticum durum]
c150746.graph_c0	13.685	18.87	8.475	18.445	31.14	18.6	--	--	Molecular Function: sequence-specific DNA binding transcription factor activity (GO:0003700);; Cellular Component: nucleus (GO:0005634);; Biological Process: regulation of transcription, DNA-templated (GO:0006355);; Molecular Function: sequence-specific D	--	Homeobox protein knotted-1-like 1 OS=Oryza sativa subsp. japonica (Rice) PE=2 SV=1	PKn3 [Ipomoea nil]
c150751.graph_c0	84.095	13.35	26.55	40.405	53.135	74.19	--	--	Cellular Component: ubiquitin ligase complex (GO:0000151);; Molecular Function: ubiquitin-protein ligase activity (GO:0004842);; Biological Process: protein ubiquitination (GO:0016567);;	--	E3 ubiquitin-protein ligase PUB23 GN=PUB23 OS=Arabidopsis thaliana (Mouse-ear cress) PE=1 SV=1	Plant U-box 23 [Theobroma cacao]
c150779.graph_c0	122.68	569.175	196.705	194.945	1741.1	329.195	[C]	Energy production and conversion	Biological Process: response to hypoxia (GO:0001666);; Molecular Function: alcohol dehydrogenase (NAD) activity (GO:0004022);; Cellular Component: cytosol (GO:0005829);; Cellular Component: plasma membrane (GO:0005886);; Molecular Function: zinc ion bindi	K00001|0.0|pop:POPTR_832230|hypothetical protein	Alcohol dehydrogenase 1 GN=ADH1 OS=Petunia hybrida (Petunia) PE=3 SV=1	RecName: Full=Alcohol dehydrogenase 1
c150791.graph_c0	3.795	5.31	0.38	5.695	15.245	0.7	[E]	Amino acid transport and metabolism	Molecular Function: glycine hydroxymethyltransferase activity (GO:0004372);; Cellular Component: nucleus (GO:0005634);; Cellular Component: mitochondrial matrix (GO:0005759);; Cellular Component: plasma membrane (GO:0005886);; Biological Process: L-serine	K00600|0.0|pop:POPTR_833897|SHMT7	Serine hydroxymethyltransferase, mitochondrial (Precursor) OS=Solanum tuberosum (Potato) PE=2 SV=1	RecName: Full=Serine hydroxymethyltransferase, mitochondrial; Short=SHMT; AltName: Full=Glycine hydroxymethyltransferase; AltName: Full=Serine methylase; Flags: Precursor
c150845.graph_c0	33.305	5	3.54	3.555	28.84	8.18	--	--	Biological Process: polysaccharide metabolic process (GO:0005976);; Biological Process: tissue development (GO:0009888);; Biological Process: root morphogenesis (GO:0010015);; Biological Process: regulation of hormone levels (GO:0010817);; Biological Proc	--	Polygalacturonase-1 non-catalytic subunit beta (Precursor) GN=GP1 OS=Solanum lycopersicum (Tomato) PE=1 SV=1	PREDICTED: BURP domain-containing protein 14-like [Solanum lycopersicum]
c150877.graph_c0	0.465	9.81	21.33	0.945	21.745	21.78	--	--	--	--	--	hypothetical protein VITISV_000178 [Vitis vinifera]
c150935.graph_c1	12.605	52.235	42.92	15.39	55.44	107.53	[RTKL]	--	Molecular Function: protein serine/threonine kinase activity (GO:0004674);; Molecular Function: ATP binding (GO:0005524);; Cellular Component: plasma membrane (GO:0005886);; Biological Process: protein phosphorylation (GO:0006468);;	--	Probable receptor-like protein kinase At5g47070 GN=At5g47070 OS=Arabidopsis thaliana (Mouse-ear cress) PE=1 SV=1	PREDICTED: probable receptor-like protein kinase At5g47070-like [Solanum lycopersicum]
c150945.graph_c0	49.76	53.87	78.275	23.38	116.74	95.105	--	--	Molecular Function: sequence-specific DNA binding transcription factor activity (GO:0003700);; Biological Process: regulation of transcription, DNA-templated (GO:0006355);; Molecular Function: sequence-specific DNA binding (GO:0043565);;	K13424|1e-121|vvi:100243352|similar to DNA-binding protein	Probable WRKY transcription factor 33 GN=WRKY33 OS=Arabidopsis thaliana (Mouse-ear cress) PE=1 SV=2	WRKY DNA-binding protein [Nicotiana tabacum]
c150945.graph_c1	76.99	75.19	98.49	46.61	182.19	149.115	--	--	Biological Process: immune system process (GO:0002376);; Molecular Function: DNA binding (GO:0003677);; Biological Process: defense response (GO:0006952);; Biological Process: signal transduction (GO:0007165);; Biological Process: response to abiotic stim	--	Probable WRKY transcription factor 33 GN=WRKY33 OS=Arabidopsis thaliana (Mouse-ear cress) PE=1 SV=2	NtWRKY1 [Nicotiana tabacum]
c150946.graph_c0	39.535	607.245	263.855	31.9	1030.83	751.405	[S]	Function unknown	Cellular Component: cytosol (GO:0005829);; Cellular Component: chloroplast (GO:0009507);; Biological Process: response to toxic substance (GO:0009636);; Biological Process: response to high light intensity (GO:0009644);; Biological Process: response to hy	--	D-aminoacyl-tRNA deacylase GN=GEK1 OS=Arabidopsis thaliana (Mouse-ear cress) PE=1 SV=2	D-aminoacyl-tRNA deacylases isoform 2 [Theobroma cacao]
c150947.graph_c0	34.625	67.77	93.13	20.115	144.32	147.58	--	--	Biological Process: cytokinesis by cell plate formation (GO:0000911);; Cellular Component: cell plate (GO:0009504);; Cellular Component: chloroplast (GO:0009507);; Biological Process: response to mechanical stimulus (GO:0009612);; Biological Process: resp	--	SNAP25 homologous protein SNAP33 OS=Arabidopsis thaliana (Mouse-ear cress) PE=1 SV=1	PREDICTED: SNAP25 homologous protein SNAP33-like isoform 2 [Solanum lycopersicum]
c150948.graph_c0	71.675	114.255	107.3	88.84	169.185	235.19	[T]	Signal transduction mechanisms	Molecular Function: phosphoprotein phosphatase activity (GO:0004721);; Cellular Component: plasma membrane (GO:0005886);; Biological Process: metabolic process (GO:0008152);;	--	Probable protein phosphatase 2C 10 GN=At1g34750 OS=Arabidopsis thaliana (Mouse-ear cress) PE=2 SV=1	PREDICTED: probable protein phosphatase 2C 9-like [Vitis vinifera]
c150971.graph_c0	11.715	13.655	15.115	9.675	22.47	28.385	--	--	Molecular Function: nicotinamide-nucleotide adenylyltransferase activity (GO:0000309);; Molecular Function: nicotinate-nucleotide adenylyltransferase activity (GO:0004515);; Cellular Component: nucleus (GO:0005634);; Biological Process: NAD biosynthetic p	K06210|4e-78|ath:AT5G55810|AtNMNAT (A. thaliana nicotinate/nicotinamide mononucleotide adenyltransferase)	--	PREDICTED: nicotinamide mononucleotide adenylyltransferase 1-like [Solanum lycopersicum]
c150978.graph_c0	3.52	0.535	0.505	1.295	4.73	0.915	[R]	General function prediction only	Molecular Function: iron ion binding (GO:0005506);; Biological Process: response to red light (GO:0010114);; Cellular Component: cytoplasmic membrane-bounded vesicle (GO:0016023);; Molecular Function: oxidoreductase activity, acting on single donors with	K04125|1e-146|pop:POPTR_758699|GA2ox3	Gibberellin 2-beta-dioxygenase GN=GA2OX1 OS=Phaseolus coccineus (Scarlet runner bean) PE=2 SV=1	gibberellin 2-oxidase 5 [Nicotiana tabacum]
c151013.graph_c1	19.42	20.945	65.095	18.205	55.67	75.7	--	--	Molecular Function: DNA binding (GO:0003677);; Biological Process: transcription, DNA-templated (GO:0006351);; Cellular Component: intracellular part (GO:0044424);;	--	Heat stress transcription factor A-4b OS=Oryza sativa subsp. japonica (Rice) PE=2 SV=1	PREDICTED: heat stress transcription factor A-4b [Vitis vinifera]
c151089.graph_c0	9.705	14.075	10.64	9.08	25.835	25.45	--	--	--	--	--	PREDICTED: uncharacterized protein LOC101258048 [Solanum lycopersicum]
c151145.graph_c1	27.51	13.72	5.985	25.155	33.955	5.605	--	--	Molecular Function: organic cyclic compound binding (GO:0097159);; Molecular Function: heterocyclic compound binding (GO:1901363);;	--	--	PREDICTED: helicase ARIP4-like [Solanum lycopersicum]
c151181.graph_c0	2.245	2.635	4.81	2.66	6.07	6.74	--	--	--	--	--	--
c151182.graph_c0	53.08	8.355	1.565	2.39	18.515	2.175	--	--	Molecular Function: transferase activity, transferring hexosyl groups (GO:0016758);;	K13495|0.0|vvi:100262460|hypothetical protein LOC100262460	Zeatin O-glucosyltransferase GN=ZOG1 OS=Phaseolus lunatus (Lima bean) PE=2 SV=1	PREDICTED: zeatin O-glucosyltransferase-like [Solanum lycopersicum]
c151192.graph_c0	4.735	7.93	4.31	13.96	16.19	6.71	--	--	Biological Process: pentose-phosphate shunt (GO:0006098);; Biological Process: phosphatidylglycerol biosynthetic process (GO:0006655);; Cellular Component: chloroplast stroma (GO:0009570);; Biological Process: isopentenyl diphosphate biosynthetic process,	--	Protein LHCP TRANSLOCATION DEFECT (Precursor) GN=F8A12.12 OS=Arabidopsis thaliana (Mouse-ear cress) PE=1 SV=1	predicted protein [Populus trichocarpa]
c151255.graph_c0	10.35	13.2	12.005	5.75	15.76	13.375	[R]	General function prediction only	Cellular Component: cytoplasm (GO:0005737);; Biological Process: biosynthetic process (GO:0009058);; Molecular Function: oxidoreductase activity, acting on paired donors, with incorporation or reduction of molecular oxygen, 2-oxoglutarate as one donor, an	--	Feruloyl CoA ortho-hydroxylase 2 GN=F6&apos;H2 OS=Arabidopsis thaliana (Mouse-ear cress) PE=1 SV=1	PREDICTED: feruloyl CoA ortho-hydroxylase 1-like [Solanum lycopersicum]
c151342.graph_c2	0.675	2.74	1.375	0.535	2.33	2.76	--	--	Molecular Function: protein binding (GO:0005515);; Cellular Component: nucleus (GO:0005634);; Biological Process: organ morphogenesis (GO:0009887);; Biological Process: polarity specification of adaxial/abaxial axis (GO:0009944);; Biological Process: radi	--	Transcription repressor KAN1 GN=MQK4.31 OS=Arabidopsis thaliana (Mouse-ear cress) PE=1 SV=1	PREDICTED: transcription repressor KAN1-like [Solanum lycopersicum]
c151369.graph_c1	35.33	4.23	2.22	1.16	5.21	2.895	[E]	Amino acid transport and metabolism	Biological Process: amino acid transmembrane transport (GO:0003333);; Molecular Function: amino acid transmembrane transporter activity (GO:0015171);; Cellular Component: integral component of membrane (GO:0016021);;	--	Probable polyamine transporter At1g31830 GN=At1g31830 OS=Arabidopsis thaliana (Mouse-ear cress) PE=2 SV=1	PREDICTED: probable polyamine transporter At1g31830-like isoform 4 [Solanum lycopersicum]
c151473.graph_c1	8.905	1.315	0.625	0.87	2.46	1.075	[Q]	Secondary metabolites biosynthesis, transport and catabolism	Molecular Function: monooxygenase activity (GO:0004497);; Molecular Function: iron ion binding (GO:0005506);; Molecular Function: electron carrier activity (GO:0009055);; Biological Process: response to hormone (GO:0009725);; Molecular Function: oxidoredu	--	Cytochrome P450 734A1 GN=F18A8.8 OS=Arabidopsis thaliana (Mouse-ear cress) PE=2 SV=1	castasterone 26-hydroxylase [Solanum lycopersicum]
c151484.graph_c0	117.485	8.16	10.61	4.805	8.26	28.1	[R]	General function prediction only	Molecular Function: calmodulin binding (GO:0005516);;	--	Pirin-like protein OS=Solanum lycopersicum (Tomato) PE=2 SV=1	pirin, putative [Ricinus communis]
c151491.graph_c0	10.445	3.525	1.69	1.845	5.045	3.755	--	--	--	--	--	PREDICTED: uncharacterized protein LOC100267770 [Vitis vinifera]
c151512.graph_c0	2.91	5.3	3.115	2.085	8.27	7.15	--	--	--	--	--	Contains similarity to RNA adenosine deaminase gene, exon 15 from Homo sapiens gb|U75503. It contains the adenosine-deaminase (editase) domain PF|02137 [Arabidopsis thaliana]
c151580.graph_c0	1.35	3.335	4.465	4.31	6.92	4.95	--	--	--	--	Vegetative cell wall protein gp1 (Precursor) GN=GP1 OS=Chlamydomonas reinhardtii (Chlamydomonas smithii) PE=2 SV=1	predicted protein [Populus trichocarpa]
c151581.graph_c0	59.95	52.1	70.545	13.74	92.08	115.945	[I]	Lipid transport and metabolism	Molecular Function: triglyceride lipase activity (GO:0004806);; Cellular Component: mitochondrion (GO:0005739);; Biological Process: lipid metabolic process (GO:0006629);; Molecular Function: phosphatidylcholine 1-acylhydrolase activity (GO:0008970);; Bio	--	Phospholipase A1-Igamma1, chloroplastic (Precursor) GN=At1g06800 OS=Arabidopsis thaliana (Mouse-ear cress) PE=1 SV=2	PREDICTED: phospholipase A1-Igamma1, chloroplastic-like [Solanum lycopersicum]
c151632.graph_c0	10.287	12.939	10.313	4.943	83.78	18.896	[C]	Energy production and conversion	Cellular Component: peroxisome (GO:0005777);; Cellular Component: cytosol (GO:0005829);; Biological Process: tryptophan catabolic process (GO:0006569);; Biological Process: response to water deprivation (GO:0009414);; Biological Process: response to wound	--	12-oxophytodienoate reductase 3 GN=OPR3 OS=Solanum lycopersicum (Tomato) PE=1 SV=1	12-oxophytodienoate reductase OPR3 [Ipomoea nil]
c151655.graph_c0	6.745	2.92	0.91	10.31	11.47	2.885	--	--	Cellular Component: 1,3-beta-D-glucan synthase complex (GO:0000148);; Molecular Function: 1,3-beta-D-glucan synthase activity (GO:0003843);; Biological Process: (1->3)-beta-D-glucan biosynthetic process (GO:0006075);; Biological Process: membrane fusion (	K11000|0.0|rcu:RCOM_0696580|transferase, transferring glycosyl groups, putative (EC:2.4.1.34)	Callose synthase 7 GN=F12K11.17 OS=Arabidopsis thaliana (Mouse-ear cress) PE=2 SV=3	PREDICTED: callose synthase 7-like [Solanum lycopersicum]
c151720.graph_c0	48.925	18.215	8.565	30.11	55.1	18.74	[E]	Amino acid transport and metabolism	Molecular Function: methylenetetrahydrofolate reductase (NAD(P)H) activity (GO:0004489);; Biological Process: methionine metabolic process (GO:0006555);; Biological Process: tetrahydrofolate interconversion (GO:0035999);; Biological Process: oxidation-red	K00297|1e-115|pop:POPTR_828552|MTHFR2	Probable methylenetetrahydrofolate reductase OS=Oryza sativa subsp. japonica (Rice) PE=2 SV=1	Methylenetetrahydrofolate reductase isoform 2, partial [Theobroma cacao]
c151720.graph_c3	73.345	23.515	12.535	39.65	63.965	27.46	[RTKL]	--	Molecular Function: protein serine/threonine kinase activity (GO:0004674);; Molecular Function: non-membrane spanning protein tyrosine kinase activity (GO:0004715);; Molecular Function: ATP binding (GO:0005524);; Cellular Component: plasma membrane (GO:00	--	Receptor-like serine/threonine-protein kinase ALE2 (Precursor) GN=ALE2 OS=Arabidopsis thaliana (Mouse-ear cress) PE=1 SV=1	PREDICTED: receptor-like serine/threonine-protein kinase ALE2-like [Solanum lycopersicum]
c151733.graph_c0	29.205	38.255	34.015	19.705	46.16	55.935	--	--	Cellular Component: nucleus (GO:0005634);; Biological Process: RNA splicing (GO:0008380);;	K13109|1e-115|vvi:100264670|hypothetical protein LOC100264670	--	PREDICTED: protein Red-like [Solanum lycopersicum]
c151739.graph_c1	27.08	62.98	268.54	63.01	127.785	173	[RTKL]	--	Biological Process: defense response to oomycetes (GO:0002229);; Molecular Function: protein serine/threonine kinase activity (GO:0004674);; Molecular Function: ATP binding (GO:0005524);; Biological Process: response to wounding (GO:0009611);; Biological	--	Mitogen-activated protein kinase kinase 5 GN=MKK5 OS=Arabidopsis thaliana (Mouse-ear cress) PE=1 SV=2	mitogen-activated protein kinase kinase 1 [Nicotiana attenuata]
c151760.graph_c0	2.875	19.42	24.21	7.025	76.635	49.785	--	--	Cellular Component: integral component of membrane (GO:0016021);;	--	--	conserved hypothetical protein [Ricinus communis]
c151764.graph_c0	40.435	44.4	33.425	34.425	41.74	67.755	[O]	Posttranslational modification, protein turnover, chaperones	Molecular Function: farnesyl-diphosphate farnesyltransferase activity (GO:0004310);; Molecular Function: protein farnesyltransferase activity (GO:0004660);; Cellular Component: protein farnesyltransferase complex (GO:0005965);; Biological Process: fatty a	K05954|0.0|vvi:100266301|hypothetical protein LOC100266301	Protein farnesyltransferase subunit beta GN=FTB OS=Pisum sativum (Garden pea) PE=2 SV=1	farnesyltransferase beta subunit, partial [Nicotiana glutinosa]
c151772.graph_c0	9.735	11.365	7.42	7.865	27.84	15.45	--	--	Molecular Function: ion binding (GO:0043167);;	--	--	PREDICTED: MORC family CW-type zinc finger protein 3-like [Solanum lycopersicum]
c151817.graph_c0	2.04	5.22	0.465	7.045	16.57	0.825	[E]	Amino acid transport and metabolism	Molecular Function: glycine dehydrogenase (decarboxylating) activity (GO:0004375);; Molecular Function: ATP binding (GO:0005524);; Cellular Component: mitochondrion (GO:0005739);; Cellular Component: glycine cleavage complex (GO:0005960);; Biological Proc	K00281|1e-176|vvi:100266170|hypothetical protein LOC100266170	Glycine dehydrogenase [decarboxylating], mitochondrial (Precursor) GN=GDCSP OS=Solanum tuberosum (Potato) PE=2 SV=1	glycine decarboxylase complex subunit P [Cicer arietinum]
c151830.graph_c0	21.755	36.47	28.8	11.565	53.995	60.35	[R]	General function prediction only	Cellular Component: cytoplasm (GO:0005737);; Biological Process: gravitropism (GO:0009630);; Biological Process: flower development (GO:0009908);; Cellular Component: basal plasma membrane (GO:0009925);; Biological Process: auxin polar transport (GO:00099	K13947|0.0|pop:POPTR_728847|PIN7	Auxin efflux carrier component 1 GN=PIN1 OS=Arabidopsis thaliana (Mouse-ear cress) PE=1 SV=1	auxin efflux facilitator PIN1b [Nicotiana tabacum]
c151857.graph_c1	8.145	10.345	8.435	1.955	9.71	13.565	--	--	--	--	--	PREDICTED: uncharacterized protein LOC100807274 [Glycine max]
c151860.graph_c1	27.83	8.725	19.51	8.17	18.29	25.83	--	--	Cellular Component: mitochondrion (GO:0005739);; Molecular Function: metal ion binding (GO:0046872);;	--	--	hypothetical protein OsI_18156 [Oryza sativa Indica Group]
c151885.graph_c1	35.28	42.585	41.775	8.365	32.305	40.875	--	--	Molecular Function: alpha,alpha-trehalose-phosphate synthase (UDP-forming) activity (GO:0003825);; Molecular Function: trehalose-phosphatase activity (GO:0004805);; Cellular Component: nucleus (GO:0005634);; Biological Process: trehalose biosynthetic proc	--	Probable alpha,alpha-trehalose-phosphate synthase [UDP-forming] 10 GN=T13D8.4 OS=Arabidopsis thaliana (Mouse-ear cress) PE=2 SV=1	PREDICTED: probable alpha,alpha-trehalose-phosphate synthase [UDP-forming] 9-like [Solanum lycopersicum]
c151888.graph_c2	14.66	291.195	67.375	52.145	310.245	146.21	[O]	Posttranslational modification, protein turnover, chaperones	Molecular Function: glutathione transferase activity (GO:0004364);; Molecular Function: lactoylglutathione lyase activity (GO:0004462);; Cellular Component: cytoplasm (GO:0005737);; Cellular Component: plasma membrane (GO:0005886);; Biological Process: fa	--	Glutathione S-transferase U8 GN=GSTU8 OS=Arabidopsis thaliana (Mouse-ear cress) PE=2 SV=1	Tau class glutathione transferase GSTU45 [Theobroma cacao]
c151903.graph_c0	40.11	51.525	48.895	5.77	54.165	57.255	--	--	--	--	Ribonuclease 3 (Precursor) GN=RNS3 OS=Arabidopsis thaliana (Mouse-ear cress) PE=2 SV=1	ribonuclease t2, putative [Ricinus communis]
c151916.graph_c0	41.27	13.12	8.45	15.94	28.9	20.48	--	--	Molecular Function: sequence-specific DNA binding transcription factor activity (GO:0003700);; Biological Process: response to water deprivation (GO:0009414);; Biological Process: response to salt stress (GO:0009651);; Biological Process: photosynthesis,	--	Probable WRKY transcription factor 57 OS=Arabidopsis thaliana (Mouse-ear cress) PE=2 SV=1	PREDICTED: probable WRKY transcription factor 57-like isoform 1 [Solanum lycopersicum]
c151916.graph_c1	74.24	25.58	12.985	34.07	58.35	18.46	--	--	Molecular Function: sequence-specific DNA binding transcription factor activity (GO:0003700);; Cellular Component: nucleus (GO:0005634);; Biological Process: regulation of transcription, DNA-templated (GO:0006355);; Biological Process: response to water d	--	Probable WRKY transcription factor 57 OS=Arabidopsis thaliana (Mouse-ear cress) PE=2 SV=1	PREDICTED: probable WRKY transcription factor 57-like isoform 1 [Solanum lycopersicum]
c151926.graph_c0	8.19	9.86	8.85	8.04	12.195	18.74	[J]	Translation, ribosomal structure and biogenesis	Molecular Function: exonuclease activity (GO:0004527);;	K03678|1e-170|vvi:100265860|hypothetical protein LOC100265860	--	PREDICTED: exosome complex component rrp45-like [Vitis vinifera]
c151954.graph_c0	37.62	92.725	47.65	80.965	157.63	106.8	--	--	--	--	--	PREDICTED: uncharacterized protein LOC101244139 [Solanum lycopersicum]
c152011.graph_c0	10.425	12.89	10.495	12.185	22.685	21.315	[R]	General function prediction only	Molecular Function: nucleotide binding (GO:0000166);; Biological Process: mRNA splicing, via spliceosome (GO:0000398);; Molecular Function: RNA binding (GO:0003723);;	--	Glycine-rich RNA-binding protein 4, mitochondrial (Precursor) GN=At3g23830 OS=Arabidopsis thaliana (Mouse-ear cress) PE=2 SV=1	PREDICTED: cold-inducible RNA-binding protein [Vitis vinifera]
c152062.graph_c0	11.325	14.415	9.05	16.32	29.59	20.57	--	--	Cellular Component: mitochondrion (GO:0005739);; Biological Process: glucuronoxylan metabolic process (GO:0010413);; Biological Process: xylan biosynthetic process (GO:0045492);;	--	--	PREDICTED: uncharacterized protein LOC101230142 [Cucumis sativus]
c152093.graph_c0	2.555	9.955	7.01	2.285	25.965	11.515	--	--	Molecular Function: DNA binding (GO:0003677);; Molecular Function: sequence-specific DNA binding transcription factor activity (GO:0003700);; Cellular Component: nucleus (GO:0005634);; Biological Process: regulation of transcription, DNA-templated (GO:000	--	AP2-like ethylene-responsive transcription factor AIL1 GN=AIL1 OS=Arabidopsis thaliana (Mouse-ear cress) PE=2 SV=1	AP2 domain-containing transcription factor [Theobroma cacao]
c152136.graph_c1	20.795	22.625	21.55	14.745	33.95	31.885	--	--	Molecular Function: iron ion binding (GO:0005506);; Molecular Function: oxidoreductase activity, acting on paired donors, with incorporation or reduction of molecular oxygen, 2-oxoglutarate as one donor, and incorporation of one atom each of oxygen into b	K00472|8e-60|vvi:100256084|hypothetical protein LOC100256084	--	PREDICTED: prolyl 4-hydroxylase subunit alpha-1-like [Solanum lycopersicum]
c152148.graph_c0	1.52	2.61	0.965	2.2	6.64	0.77	[E]	Amino acid transport and metabolism	Molecular Function: nucleotide binding (GO:0000166);; Cellular Component: chloroplast thylakoid (GO:0009534);; Molecular Function: oxidoreductase activity (GO:0016491);; Biological Process: oxidation-reduction process (GO:0055114);;	--	--	PREDICTED: uncharacterized protein LOC101266790 [Solanum lycopersicum]
c152150.graph_c0	52.12	56.435	61.86	32.78	58.745	71.98	--	--	Cellular Component: endoplasmic reticulum (GO:0005783);;	--	Protein disulfide-isomerase 5-4 (Precursor) GN=T24A18.30 OS=Arabidopsis thaliana (Mouse-ear cress) PE=2 SV=1	PREDICTED: endoplasmic reticulum-Golgi intermediate compartment protein 3 [Vitis vinifera]
c152156.graph_c0	1.745	3.53	0.565	0.36	1.38	2.495	[O]	Posttranslational modification, protein turnover, chaperones	Molecular Function: serine-type endopeptidase activity (GO:0004252);; Biological Process: proteolysis (GO:0006508);; Cellular Component: cytoplasmic membrane-bounded vesicle (GO:0016023);;	--	Subtilisin-like protease (Precursor) GN=K8K14.8 OS=Arabidopsis thaliana (Mouse-ear cress) PE=1 SV=1	PREDICTED: subtilisin-like protease-like [Solanum lycopersicum]
c152169.graph_c0	0.46	0.855	0.305	0.245	0.82	0.725	--	--	--	--	--	--
c152182.graph_c0	0.34	3.375	2.27	0.425	7.715	8.29	--	--	--	--	--	--
c152182.graph_c1	27.845	79.88	47.94	60.475	132.13	98.725	[I]	Lipid transport and metabolism	Molecular Function: diphosphomevalonate decarboxylase activity (GO:0004163);; Molecular Function: ATP binding (GO:0005524);; Biological Process: isoprenoid biosynthetic process (GO:0008299);; Molecular Function: protein homodimerization activity (GO:00428	K01597|0.0|rcu:RCOM_0888230|diphosphomevalonate decarboxylase, putative (EC:4.1.1.33)	--	mevalonate 5-diphosphate decarboxylase [Catharanthus roseus]
c152197.graph_c0	22.78	22.225	8.845	3.125	8.835	11.36	--	--	Cellular Component: nucleus (GO:0005634);; Molecular Function: ARF GTPase activator activity (GO:0008060);; Molecular Function: zinc ion binding (GO:0008270);; Biological Process: regulation of ARF GTPase activity (GO:0032312);;	--	Probable ADP-ribosylation factor GTPase-activating protein AGD11 GN=AGD11 OS=Arabidopsis thaliana (Mouse-ear cress) PE=2 SV=1	PREDICTED: probable ADP-ribosylation factor GTPase-activating protein AGD11-like [Solanum lycopersicum]
c152233.graph_c0	20.87	24.625	22.175	16.945	37.87	35.445	--	--	--	--	B3 domain-containing protein Os02g0598200 GN=OJ1212_D02.14 OS=Oryza sativa subsp. japonica (Rice) PE=2 SV=1	unnamed protein product [Vitis vinifera]
c152234.graph_c0	21.42	10.705	5.435	11.14	18.02	13.655	[U]	Intracellular trafficking, secretion, and vesicular transport	Molecular Function: protein binding (GO:0005515);; Molecular Function: GTP binding (GO:0005525);; Cellular Component: signal recognition particle, endoplasmic reticulum targeting (GO:0005786);; Biological Process: GTP catabolic process (GO:0006184);; Biol	K03110|1e-152|vvi:100267692|hypothetical protein LOC100267692	Cell division protein FtsY homolog, chloroplastic (Precursor) GN=F4I18.25 OS=Arabidopsis thaliana (Mouse-ear cress) PE=1 SV=2	PREDICTED: cell division protein FtsY homolog, chloroplastic-like [Solanum lycopersicum]
c152272.graph_c0	56.685	50.735	89.555	58.01	156.985	142.92	--	--	Molecular Function: binding (GO:0005488);; Biological Process: membrane fusion (GO:0006944);; Cellular Component: plasmodesma (GO:0009506);; Biological Process: response to chitin (GO:0010200);; Biological Process: Golgi vesicle transport (GO:0048193);;	--	Zinc finger A20 and AN1 domain-containing stress-associated protein 7 GN=SAP7 OS=Arabidopsis thaliana (Mouse-ear cress) PE=1 SV=1	PREDICTED: zinc finger A20 and AN1 domain-containing stress-associated protein 7-like [Solanum lycopersicum]
c152300.graph_c0	9.855	13.42	9.625	18.965	25.675	30.75	--	--	--	--	F-box/kelch-repeat protein At3g61590 GN=At3g61590 OS=Arabidopsis thaliana (Mouse-ear cress) PE=1 SV=1	PREDICTED: F-box/kelch-repeat protein At3g61590-like [Vitis vinifera]
c152315.graph_c0	19.055	17.04	19.885	10.22	18.18	23.305	[RTKL]	--	Biological Process: cellular process (GO:0009987);; Molecular Function: kinase activity (GO:0016301);;	--	G-type lectin S-receptor-like serine/threonine-protein kinase At4g27290 (Precursor) GN=At4g27290 OS=Arabidopsis thaliana (Mouse-ear cress) PE=3 SV=4	PREDICTED: uncharacterized protein LOC101251977 [Solanum lycopersicum]
c152325.graph_c0	5.055	5.49	1.925	5.14	10.18	6.065	[MG]	--	Molecular Function: nucleotide binding (GO:0000166);; Molecular Function: NAD+ ADP-ribosyltransferase activity (GO:0003950);; Cellular Component: nucleus (GO:0005634);; Biological Process: fatty acid catabolic process (GO:0009062);; Biological Process: gi	--	Dihydroflavonol-4-reductase GN=F OS=Callistephus chinensis (China aster) PE=2 SV=1	NAD(P)-binding Rossmann-fold superfamily protein [Theobroma cacao]
c152338.graph_c0	26.08	16.28	6.41	3.365	24.035	7.195	--	--	Molecular Function: serine-type carboxypeptidase activity (GO:0004185);; Biological Process: proteolysis (GO:0006508);; Biological Process: systemic acquired resistance (GO:0009627);; Biological Process: response to endoplasmic reticulum stress (GO:003497	K09646|0.0|vvi:100267109|hypothetical protein LOC100267109	Serine carboxypeptidase-like 51 (Precursor) GN=SCPL51 OS=Arabidopsis thaliana (Mouse-ear cress) PE=2 SV=2	putative serine carboxipeptidase [Ipomoea trifida]
c152344.graph_c1	11.72	72.825	19.915	16.93	163.93	21.05	--	--	--	--	--	--
c152356.graph_c0	6.92	0.84	3.51	1.18	2.19	5.435	[IQR]	--	Molecular Function: nucleotide binding (GO:0000166);; Molecular Function: 3-oxoacyl-[acyl-carrier-protein] reductase (NADPH) activity (GO:0004316);; Cellular Component: cytoplasm (GO:0005737);; Biological Process: oxidation-reduction process (GO:0055114);	--	Short-chain dehydrogenase reductase 2a GN=T18N14.60 OS=Arabidopsis thaliana (Mouse-ear cress) PE=3 SV=1	NAD(P)-binding Rossmann-fold superfamily protein [Theobroma cacao]
c152357.graph_c0	0.645	0.9	1.195	0.245	2.365	3.61	--	--	Biological Process: signal transduction (GO:0007165);; Biological Process: primary metabolic process (GO:0044238);; Biological Process: cellular biosynthetic process (GO:0044249);; Biological Process: cellular macromolecule metabolic process (GO:0044260);	K14432|1e-121|vvi:100247734|hypothetical protein LOC100247734	Protein ABSCISIC ACID-INSENSITIVE 5 GN=At2g36270 OS=Arabidopsis thaliana (Mouse-ear cress) PE=1 SV=1	PREDICTED: uncharacterized protein LOC101261060 [Solanum lycopersicum]
c152375.graph_c0	34.695	19.36	42.53	17.39	17.45	37.68	[RTKL]	--	Biological Process: activation of MAPK activity (GO:0000187);; Molecular Function: MAP kinase activity (GO:0004707);; Molecular Function: MAP kinase kinase activity (GO:0004708);; Molecular Function: ATP binding (GO:0005524);; Cellular Component: plasma m	--	Mitogen-activated protein kinase kinase 6 GN=MIK19.2 OS=Arabidopsis thaliana (Mouse-ear cress) PE=1 SV=1	NPK2 [Nicotiana tabacum]
c152403.graph_c0	6.07	0.7	1.13	6.4	10.205	13.185	[L]	Replication, recombination and repair	Molecular Function: DNA binding (GO:0003677);; Molecular Function: DNA-directed DNA polymerase activity (GO:0003887);; Biological Process: DNA-dependent DNA replication (GO:0006261);; Biological Process: DNA methylation (GO:0006306);; Biological Process:	K02328|0|sly:101243681|DNA polymerase delta small subunit; K02328 DNA polymerase delta subunit 2 (A)	[L]	Replication, recombination and repair	DNA polymerase alpha/epsilon subunit B	DNA polymerase delta small subunit GN=POLD2 OS=Arabidopsis thaliana (Mouse-ear cress) PE=2 SV=2	Putative uncharacterized protein {ECO:0000313|EMBL:CCB55247.1} OS=Vitis vinifera (Grape) PE=4 SV=1	PREDICTED: DNA polymerase delta small subunit isoform X1 [Nicotiana tomentosiformis]	PREDICTED: Nicotiana sylvestris DNA polymerase delta small subunit (LOC104217834), transcript variant X2, mRNA
c152405.graph_c0	7.26	25.75	27.275	17.115	58.335	49.44	--	--	Molecular Function: G-protein coupled receptor activity (GO:0004930);; Molecular Function: intracellular ligand-gated ion channel activity (GO:0005217);; Molecular Function: extracellular ligand-gated ion channel activity (GO:0005230);; Molecular Function	--	Glutamate receptor 3.7 (Precursor) GN=T32F6.8 OS=Arabidopsis thaliana (Mouse-ear cress) PE=2 SV=2	PREDICTED: glutamate receptor 3.7-like [Solanum lycopersicum]
c152415.graph_c0	14.495	20.195	21.97	12.555	47.66	39.735	--	--	Molecular Function: DNA binding (GO:0003677);; Biological Process: response to stress (GO:0006950);;	--	Heat stress transcription factor A-8 GN=T23K23.18 OS=Arabidopsis thaliana (Mouse-ear cress) PE=2 SV=1	PREDICTED: heat stress transcription factor A-8-like [Solanum lycopersicum]
c152415.graph_c1	6.475	8.925	11.375	4.68	16.435	26.645	[K]	Transcription	Molecular Function: sequence-specific DNA binding transcription factor activity (GO:0003700);; Cellular Component: nucleus (GO:0005634);; Biological Process: regulation of transcription, DNA-templated (GO:0006355);; Biological Process: response to heat (G	--	Heat stress transcription factor A-1 OS=Oryza sativa subsp. japonica (Rice) PE=2 SV=1	PREDICTED: heat stress transcription factor A-8-like [Solanum lycopersicum]
c152416.graph_c0	1.835	4.325	1.885	3.595	6.895	4.555	--	--	Biological Process: response to singlet oxygen (GO:0000304);; Molecular Function: protein binding (GO:0005515);; Cellular Component: plasma membrane (GO:0005886);; Biological Process: rRNA processing (GO:0006364);; Biological Process: glycine catabolic pr	--	Protein FLUORESCENT IN BLUE LIGHT, chloroplastic (Precursor) GN=FLU OS=Arabidopsis thaliana (Mouse-ear cress) PE=1 SV=1	hypothetical protein VITISV_027349 [Vitis vinifera]
c152419.graph_c0	11.18	3.235	1.9	43.525	59.065	73.55	[I]	Lipid transport and metabolism	Molecular Function: glycylpeptide N-tetradecanoyltransferase activity (GO:0004379);; Cellular Component: cytosol (GO:0005829);; Cellular Component: ribosome (GO:0005840);; Biological Process: N-terminal protein myristoylation (GO:0006499);; Biological Pro	K00671|0|vvi:100249269|glycylpeptide N-tetradecanoyltransferase 1; K00671 glycylpeptide N-tetradecanoyltransferase [EC:2.3.1.97] (A)	[I]	Lipid transport and metabolism	Myristoyl-CoA:protein N-myristoyltransferase, C-terminal domain;; Myristoyl-CoA:protein N-myristoyltransferase, N-terminal domain	Glycylpeptide N-tetradecanoyltransferase 1 GN=NMT1 OS=Arabidopsis thaliana (Mouse-ear cress) PE=1 SV=2	Glycylpeptide N-tetradecanoyltransferase {ECO:0000256|RuleBase:RU000586} OS=Vitis vinifera (Grape) PE=3 SV=1	PREDICTED: glycylpeptide N-tetradecanoyltransferase 1 [Sesamum indicum]	Medicago truncatula Glycylpeptide N-tetradecanoyltransferase (MTR_2g040010) mRNA, complete cds
c152430.graph_c0	45.975	1.895	2.805	58.075	112.925	132.83	--	--	Molecular Function: nucleotide binding (GO:0000166);; Cellular Component: cytosol (GO:0005829);; Cellular Component: plasma membrane (GO:0005886);; Molecular Function: dTDP-4-dehydrorhamnose 3,5-epimerase activity (GO:0008830);; Molecular Function: dTDP-4	K12451|0|vvi:100254814|bifunctional dTDP-4-dehydrorhamnose 3,5-epimerase/dTDP-4-dehydrorhamnose reductase; K12451 3,5-epimerase/4-reductase [EC:5.1.3.- 1.1.1.-] (A)	[G]	Carbohydrate transport and metabolism	RmlD substrate binding domain;; NAD dependent epimerase/dehydratase family;; Polysaccharide biosynthesis protein	Bifunctional dTDP-4-dehydrorhamnose 3,5-epimerase/dTDP-4-dehydrorhamnose reductase {ECO:0000305} OS=Arabidopsis thaliana (Mouse-ear cress) PE=1 SV=1	Coffea canephora DH200=94 genomic scaffold, scaffold_41 {ECO:0000313|EMBL:CDP09826.1} OS=Coffea canephora (Robusta coffee) PE=4 SV=1	unnamed protein product [Coffea canephora]	PREDICTED: Pyrus x bretschneideri probable rhamnose biosynthetic enzyme 1 (LOC103966453), mRNA >gi|694406160|ref|XM_009379629.1| PREDICTED: Pyrus x bretschneideri probable rhamnose biosynthetic enzyme 1 (LOC103966464), mRNA
c152431.graph_c0	12.72	0.69	0.62	9.55	28.065	35.985	[O]	Posttranslational modification, protein turnover, chaperones	Molecular Function: serine-type endopeptidase activity (GO:0004252);; Cellular Component: extracellular region (GO:0005576);; Biological Process: proteolysis (GO:0006508);; Molecular Function: identical protein binding (GO:0042802);; Biological Process: n	--	--	--	Subtilase family;; PA domain;; Peptidase inhibitor I9	Subtilisin-like protease (Precursor) GN=At5g67360 OS=Arabidopsis thaliana (Mouse-ear cress) PE=1 SV=1	Uncharacterized protein {ECO:0000313|EnsemblPlants:PGSC0003DMT400015864} OS=Solanum tuberosum (Potato) PE=4 SV=1	PREDICTED: subtilisin-like protease [Nicotiana tomentosiformis]	Picea sitchensis clone WS0475_L10 unknown mRNA
c152434.graph_c1	66.235	1.445	0.865	28.3	44.7	49.6	[Z]	Cytoskeleton	Molecular Function: GTPase activity (GO:0003924);; Molecular Function: structural constituent of cytoskeleton (GO:0005200);; Molecular Function: GTP binding (GO:0005525);; Cellular Component: microtubule (GO:0005874);; Biological Process: GTP catabolic pr	K07375|1.23712e-16|pop:POPTR_1455s00210g|hypothetical protein; K07375 tubulin beta (A)	[Z]	Cytoskeleton	--	Tubulin beta-1 chain (Fragment) GN=TUBB1 OS=Daucus carota (Wild carrot) PE=1 SV=2	Tubulin beta {ECO:0000313|EMBL:BAN18248.1} (Fragment) OS=Schiedea spergulina PE=4 SV=1	tubulin beta, partial [Schiedea membranacea]	Phaseolus vulgaris hypothetical protein (PHAVU_002G198600g) mRNA, complete cds
c152436.graph_c0	62.655	398.07	557.42	125.29	610.675	1210.38	[E]	Amino acid transport and metabolism	Molecular Function: cysteine synthase activity (GO:0004124);; Molecular Function: copper ion binding (GO:0005507);; Cellular Component: mitochondrion (GO:0005739);; Biological Process: glycolysis (GO:0006096);; Biological Process: cysteine biosynthetic pr	K13034|0.0|vvi:100255091|hypothetical protein LOC100255091	Bifunctional L-3-cyanoalanine synthase/cysteine synthase 1, mitochondrial (Precursor) GN=PCAS-1 OS=Solanum tuberosum (Potato) PE=1 SV=1	RecName: Full=Bifunctional L-3-cyanoalanine synthase/cysteine synthase 1, mitochondrial; Flags: Precursor
c152442.graph_c0	8.37	1.65	1.155	9.14	96.885	148.27	--	--	--	K14404|1.49891e-79|sly:101251819|GATA zinc finger domain-containing protein 14; K14404 cleavage and polyadenylation specificity factor subunit 4 (A)	--	--	Nuclear fragile X mental retardation-interacting protein 1 (NUFIP1)	--	Coffea canephora DH200=94 genomic scaffold, scaffold_131 {ECO:0000313|EMBL:CDP16541.1} OS=Coffea canephora (Robusta coffee) PE=4 SV=1	PREDICTED: GATA zinc finger domain-containing protein 14 isoform X2 [Solanum lycopersicum]	PREDICTED: Vitis vinifera uncharacterized LOC100252331 (LOC100252331), transcript variant X2, mRNA
c152459.graph_c1	0.855	0.215	0.09	53.14	91.17	113.24	[P]	Inorganic ion transport and metabolism	Molecular Function: binding (GO:0005488);; Molecular Function: hydrolase activity (GO:0016787);;	K01537|5.8489e-164|tcc:TCM_020728|Autoinhibited calcium ATPase; K01537 Ca2+-transporting ATPase [EC:3.6.3.8] (A)	[P]	Inorganic ion transport and metabolism	Cation transporting ATPase, C-terminus;; haloacid dehalogenase-like hydrolase;; Putative hydrolase of sodium-potassium ATPase alpha subunit;; haloacid dehalogenase-like hydrolase	Calcium-transporting ATPase 12, plasma membrane-type GN=ACA12 OS=Arabidopsis thaliana (Mouse-ear cress) PE=2 SV=1	Coffea canephora DH200=94 genomic scaffold, scaffold_3 {ECO:0000313|EMBL:CDO99170.1} OS=Coffea canephora (Robusta coffee) PE=4 SV=1	unnamed protein product [Coffea canephora]	--
c152461.graph_c0	6.71	1.205	1.43	34.895	185.69	256.275	--	--	Molecular Function: transporter activity (GO:0005215);; Biological Process: transport (GO:0006810);; Cellular Component: integral component of membrane (GO:0016021);;	K09874|3.49309e-132|sot:102581997|aquaporin NIP1-1-like; K09874 aquaporin NIP (A)	[G]	Carbohydrate transport and metabolism	Major intrinsic protein	Aquaporin NIP1-1 GN=OJ1705_E12.32 OS=Oryza sativa subsp. japonica (Rice) PE=2 SV=1	Coffea canephora DH200=94 genomic scaffold, scaffold_1 {ECO:0000313|EMBL:CDO96878.1} OS=Coffea canephora (Robusta coffee) PE=3 SV=1	PREDICTED: aquaporin NIP1-1-like [Sesamum indicum]	PREDICTED: Sesamum indicum aquaporin NIP1-1-like (LOC105179957), mRNA
c152463.graph_c1	8.745	1.75	1.265	4.655	16.21	31.485	--	--	Cellular Component: mitochondrial inner membrane presequence translocase complex (GO:0005744);; Biological Process: intracellular protein transport (GO:0006886);; Molecular Function: P-P-bond-hydrolysis-driven protein transmembrane transporter activity (G	K17426|9.07042e-92|cmo:103492196|probable 39S ribosomal protein L45, mitochondrial; K17426 large subunit ribosomal protein L45 (A)	[J]	Translation, ribosomal structure and biogenesis	Tim44-like domain;; Tim44-like domain	--	Uncharacterized protein {ECO:0000313|EMBL:KDP23555.1} OS=Jatropha curcas (Barbados nut) PE=4 SV=1	PREDICTED: probable 39S ribosomal protein L45, mitochondrial isoform X2 [Cucumis melo]	--
c152482.graph_c0	6.76	1.67	0.72	4.15	12.1	17.425	[F]	Nucleotide transport and metabolism	Molecular Function: dihydroorotase activity (GO:0004151);; Cellular Component: chloroplast (GO:0009507);; Biological Process: pyrimidine nucleobase biosynthetic process (GO:0019856);;	K01465|0|vvi:100245511|dihydroorotase, mitochondrial; K01465 dihydroorotase [EC:3.5.2.3] (A)	[F]	Nucleotide transport and metabolism	Amidohydrolase family	Dihydroorotase, mitochondrial (Precursor) GN=PYR4 OS=Arabidopsis thaliana (Mouse-ear cress) PE=2 SV=1	Putative uncharacterized protein {ECO:0000313|EMBL:CCB47294.1} OS=Vitis vinifera (Grape) PE=3 SV=1	PREDICTED: dihydroorotase, mitochondrial isoform X1 [Vitis vinifera]	PREDICTED: Solanum lycopersicum dihydroorotase, mitochondrial (LOC101249602), transcript variant X4, mRNA
c152493.graph_c1	9.96	4.37	0.955	6.225	11.48	1.965	--	--	--	--	--	--
c152500.graph_c0	1.255	0.095	0.375	1.065	5.325	10.35	--	--	Molecular Function: catalytic activity (GO:0003824);; Biological Process: metabolic process (GO:0008152);;	K16860|0|sot:102583511|phospholipase D Z-like; K16860 phospholipase D3/4 [EC:3.1.4.4] (A)	[R]	General function prediction only	PLD-like domain;; Phospholipase D Active site motif	--	Uncharacterized protein {ECO:0000313|EnsemblPlants:Solyc08g068580.2.1} OS=Solanum lycopersicum (Tomato) PE=4 SV=1	PREDICTED: phospholipase D Z-like [Sesamum indicum]	PREDICTED: Vitis vinifera phospholipase D Z (LOC100242220), mRNA
c152506.graph_c0	70.555	9.97	12.605	26.29	47.02	62.11	[O]	Posttranslational modification, protein turnover, chaperones	Molecular Function: ATP binding (GO:0005524);; Cellular Component: cytosol (GO:0005829);; Biological Process: rRNA processing (GO:0006364);; Biological Process: protein folding (GO:0006457);; Molecular Function: unfolded protein binding (GO:0051082);;	K09495|0|vvi:100264926|T-complex protein 1 subunit gamma; K09495 T-complex protein 1 subunit gamma (A)	[O]	Posttranslational modification, protein turnover, chaperones	TCP-1/cpn60 chaperonin family	T-complex protein 1 subunit gamma {ECO:0000303|PubMed:11599560} OS=Arabidopsis thaliana (Mouse-ear cress) PE=1 SV=1	T-complex protein 1 subunit gamma {ECO:0000256|RuleBase:RU004191} OS=Vitis vinifera (Grape) PE=3 SV=1	PREDICTED: T-complex protein 1 subunit gamma-like [Nicotiana sylvestris]	PREDICTED: Nicotiana tomentosiformis T-complex protein 1 subunit gamma-like (LOC104099874), mRNA
c152514.graph_c0	2.215	0.355	0.065	30.175	139.89	233.425	--	--	--	--	--	--	X8 domain	Glucan endo-1,3-beta-glucosidase 1 (Precursor) OS=Arabidopsis thaliana (Mouse-ear cress) PE=1 SV=3	Uncharacterized protein {ECO:0000313|EnsemblPlants:PGSC0003DMT400044716} (Precursor) OS=Solanum tuberosum (Potato) PE=2 SV=1	PREDICTED: glucan endo-1,3-beta-glucosidase 12-like [Nicotiana sylvestris]	PREDICTED: Fragaria vesca subsp. vesca glucan endo-1,3-beta-glucosidase 2-like (LOC101307318), mRNA
c152526.graph_c0	11.76	1.52	0.975	60.735	99.705	140.225	--	--	Biological Process: carbohydrate metabolic process (GO:0005975);; Molecular Function: glucan endo-1,3-beta-D-glucosidase activity (GO:0042973);;	--	--	--	Glycosyl hydrolases family 17	Glucan endo-1,3-beta-glucosidase 11 (Precursor) GN=At1g32860 OS=Arabidopsis thaliana (Mouse-ear cress) PE=1 SV=1	Uncharacterized protein {ECO:0000313|EnsemblPlants:PGSC0003DMT400012900} OS=Solanum tuberosum (Potato) PE=3 SV=1	PREDICTED: glucan endo-1,3-beta-glucosidase 11 [Nicotiana sylvestris]	--
c152528.graph_c0	6.445	7.465	5.735	1.65	10.76	7.155	[S]	Function unknown	Molecular Function: protein kinase activity (GO:0004672);; Biological Process: metabolic process (GO:0008152);;	--	LRR receptor-like serine/threonine-protein kinase GSO2 (Precursor) GN=K23L20.3 OS=Arabidopsis thaliana (Mouse-ear cress) PE=2 SV=2	PREDICTED: probable LRR receptor-like serine/threonine-protein kinase At3g47570-like [Solanum lycopersicum]
c152529.graph_c0	6.54	11.395	3.075	11.665	20.14	6.675	[R]	General function prediction only	Molecular Function: nucleotide binding (GO:0000166);; Molecular Function: nucleic acid binding (GO:0003676);; Biological Process: cellular process (GO:0009987);; Cellular Component: intracellular part (GO:0044424);;	--	29 kDa ribonucleoprotein A, chloroplastic (Precursor) OS=Nicotiana sylvestris (Wood tobacco) PE=2 SV=1	PREDICTED: 29 kDa ribonucleoprotein, chloroplastic-like [Solanum lycopersicum]
c152535.graph_c0	16.52	2.33	4.21	0.05	141.51	1087.47	--	--	--	--	[R]	General function prediction only	PPR repeat family;; PPR repeat;; PPR repeat;; Pentatricopeptide repeat domain	Pentatricopeptide repeat-containing protein At1g61870, mitochondrial (Precursor) GN=PPR336 OS=Arabidopsis thaliana (Mouse-ear cress) PE=2 SV=2	Uncharacterized protein {ECO:0000313|EnsemblPlants:Solyc10g005280.1.1} OS=Solanum lycopersicum (Tomato) PE=4 SV=1	PREDICTED: pentatricopeptide repeat-containing protein At1g61870, mitochondrial-like [Solanum lycopersicum]	--
c152542.graph_c2	6.86	0.8	1.035	32.08	1.815	81.88	--	--	--	--	--	--	EamA-like transporter family	WAT1-related protein At5g40240 GN=At5g40240 OS=Arabidopsis thaliana (Mouse-ear cress) PE=2 SV=1	Uncharacterized protein {ECO:0000313|EnsemblPlants:Solyc02g087050.2.1} OS=Solanum lycopersicum (Tomato) PE=4 SV=1	PREDICTED: WAT1-related protein At5g40240-like [Solanum tuberosum]	--
c152560.graph_c0	19.42	2.43	2.72	6.48	3.87	15.13	[C]	Energy production and conversion	Biological Process: cytokinin metabolic process (GO:0009690);; Molecular Function: oxidoreductase activity, acting on CH-OH group of donors (GO:0016614);;	K00279|0|vvi:100245801|cytokinin dehydrogenase 7; K00279 cytokinin dehydrogenase [EC:1.5.99.12] (A)	[C]	Energy production and conversion	Cytokinin dehydrogenase 1, FAD and cytokinin binding;; FAD binding domain	Cytokinin dehydrogenase 7 GN=F13M11.? OS=Arabidopsis thaliana (Mouse-ear cress) PE=1 SV=1	Coffea canephora DH200=94 genomic scaffold, scaffold_75 {ECO:0000313|EMBL:CDP13465.1} OS=Coffea canephora (Robusta coffee) PE=4 SV=1	PREDICTED: cytokinin dehydrogenase 7 [Nicotiana sylvestris]	PREDICTED: Nicotiana tomentosiformis cytokinin dehydrogenase 7 (LOC104090136), mRNA
c152566.graph_c0	12.635	21.855	16.86	4.82	38.905	36.745	--	--	Biological Process: fatty acid beta-oxidation (GO:0006635);; Cellular Component: integral component of membrane (GO:0016021);; Biological Process: sterol biosynthetic process (GO:0016126);; Biological Process: protein import into peroxisome matrix (GO:001	--	Probable sphingolipid transporter spinster homolog 2 GN=At5g64500 OS=Arabidopsis thaliana (Mouse-ear cress) PE=2 SV=1	unnamed protein product [Vitis vinifera]
c152574.graph_c2	3.07	0.295	0.115	0.4	1.685	4.435	--	--	--	K01728|0|sot:102578838|probable pectate lyase 13-like; K01728 pectate lyase [EC:4.2.2.2] (A)	--	--	Pectate lyase;; Right handed beta helix region	Probable pectate lyase 13 (Precursor) GN=PMR6 OS=Arabidopsis thaliana (Mouse-ear cress) PE=1 SV=1	Pectate lyase {ECO:0000256|RuleBase:RU361123} OS=Solanum tuberosum (Potato) PE=3 SV=1	PREDICTED: probable pectate lyase 13 isoform X1 [Nicotiana tomentosiformis]	PREDICTED: Oryza brachyantha probable pectate lyase 12-like (LOC102707157), mRNA
c152608.graph_c0	1.235	0.07	0.07	0	0	4.68	--	--	--	--	--	--	--	--	Uncharacterized protein {ECO:0000313|EnsemblPlants:Solyc09g007460.2.1} OS=Solanum lycopersicum (Tomato) PE=4 SV=1	PREDICTED: uncharacterized protein LOC104091543 isoform X1 [Nicotiana tomentosiformis]	--
c152611.graph_c0	14.18	3.785	2.82	0.6	2.89	2.2	--	--	--	--	--	--
c152611.graph_c1	314.915	54.55	31.95	26.78	56.99	28.91	--	--	Molecular Function: DNA binding (GO:0003677);; Cellular Component: nucleus (GO:0005634);; Cellular Component: cytosol (GO:0005829);; Biological Process: regulation of floral meristem growth (GO:0010080);; Biological Process: regulation of inflorescence me	--	Protein ULTRAPETALA 1 GN=ULT1 OS=Arabidopsis thaliana (Mouse-ear cress) PE=1 SV=1	predicted protein [Populus trichocarpa]
c152617.graph_c0	7.935	14.7	5.55	7.035	37.88	5.32	[R]	General function prediction only	Cellular Component: chloroplast stroma (GO:0009570);; Cellular Component: chloroplast envelope (GO:0009941);; Molecular Function: hydrolase activity (GO:0016787);; Biological Process: glucosinolate biosynthetic process (GO:0019761);;	--	--	unknown [Lotus japonicus]
c152621.graph_c0	17.74	2.645	1.865	7.99	14.035	17.34	[F]	Nucleotide transport and metabolism	Molecular Function: dihydropyrimidinase activity (GO:0004157);; Cellular Component: endoplasmic reticulum (GO:0005783);; Cellular Component: Golgi apparatus (GO:0005794);; Biological Process: uracil catabolic process (GO:0006212);; Biological Process: fat	K01464|2.21121e-144|pop:POPTR_0001s28020g|POPTRDRAFT_840300; dihydropyrimidinase family protein; K01464 dihydropyrimidinase [EC:3.5.2.2] (A)	[F]	Nucleotide transport and metabolism	Amidohydrolase family;; Amidohydrolase;; Amidohydrolase;; Amidohydrolase	Probable allantoinase GN=OsJ_16648 OS=Oryza sativa subsp. japonica (Rice) PE=2 SV=1	Dihydropyrimidinase-like protein {ECO:0000313|EMBL:AHB32108.1} OS=Camellia sinensis (Tea) PE=2 SV=1	PREDICTED: dihydropyrimidinase [Sesamum indicum]	PREDICTED: Solanum tuberosum probable serine/threonine-protein kinase At5g41260-like (LOC102588501), transcript variant X4, mRNA
c152628.graph_c0	9.03	2.15	1.25	3.195	24.325	37.33	--	--	--	--	[GC]	--	UDP-glucoronosyl and UDP-glucosyl transferase	7-deoxyloganetic acid glucosyltransferase GN=UGT709C2 OS=Catharanthus roseus (Madagascar periwinkle) PE=1 SV=1	Uncharacterized glucosyltransferase 2 {ECO:0000313|EMBL:BAM63146.1} OS=Ipomoea nil (Japanese morning glory) PE=2 SV=1	uncharacterized glucosyltransferase 2 [Ipomoea nil]	Ipomoea nil PNGT2 mRNA for uncharacterized glucosyltransferase 2, complete cds
c152660.graph_c0	13.745	2.845	3.655	41.38	110.955	194.43	--	--	Molecular Function: sequence-specific DNA binding transcription factor activity (GO:0003700);; Cellular Component: nucleus (GO:0005634);; Biological Process: regulation of transcription, DNA-templated (GO:0006355);; Biological Process: response to gibbere	--	--	--	GRAS domain family	Scarecrow-like protein 3 GN=SCL3 OS=Arabidopsis thaliana (Mouse-ear cress) PE=2 SV=1	Uncharacterized protein {ECO:0000313|EnsemblPlants:Solyc12g099900.1.1} OS=Solanum lycopersicum (Tomato) PE=4 SV=1	PREDICTED: scarecrow-like protein 3-like [Solanum tuberosum]	--
c152696.graph_c0	3.935	0.635	0.76	2.1	6.86	11.315	[F]	Nucleotide transport and metabolism	Molecular Function: hydrolase activity (GO:0016787);; Molecular Function: metal ion binding (GO:0046872);;	K01489|5.89483e-123|sot:102592443|uncharacterized LOC102592443; K01489 cytidine deaminase [EC:3.5.4.5] (A)	[F]	Nucleotide transport and metabolism	Cytidine and deoxycytidylate deaminase zinc-binding region;; Cytidine and deoxycytidylate deaminase zinc-binding region	Cytidine deaminase 1 GN=F3P11 OS=Arabidopsis thaliana (Mouse-ear cress) PE=1 SV=1	Cytidine deaminase {ECO:0000256|PIRNR:PIRNR006334} OS=Solanum tuberosum (Potato) PE=3 SV=1	PREDICTED: cytidine deaminase 1-like [Nicotiana tomentosiformis]	Phaseolus vulgaris hypothetical protein (PHAVU_004G170900g) mRNA, complete cds
c152708.graph_c0	9.025	2.5	1.915	103.46	151.33	209.605	--	--	--	K12349|0|sly:101251446|neutral ceramidase; K12349 neutral ceramidase [EC:3.5.1.23] (A)	[T]	Signal transduction mechanisms	Neutral/alkaline non-lysosomal ceramidase	Neutral ceramidase (Precursor) OS=Oryza sativa subsp. japonica (Rice) PE=1 SV=1	Uncharacterized protein {ECO:0000313|EnsemblPlants:Solyc03g006140.2.1} OS=Solanum lycopersicum (Tomato) PE=4 SV=1	PREDICTED: neutral ceramidase [Solanum lycopersicum]	PREDICTED: Nicotiana sylvestris neutral ceramidase-like (LOC104231273), mRNA
c152736.graph_c0	27.455	4.165	2.1	3.945	8.06	4.32	--	--	--	--	Transcription factor bHLH93 GN=K21L13.16 OS=Arabidopsis thaliana (Mouse-ear cress) PE=1 SV=1	PREDICTED: transcription factor bHLH93-like [Solanum lycopersicum]
c152740.graph_c1	7.06	3.555	1.11	3.6	8.01	2.16	[L]	Replication, recombination and repair	Molecular Function: DNA binding (GO:0003677);; Biological Process: DNA metabolic process (GO:0006259);;	--	DNA mismatch repair protein MSH1, mitochondrial (Precursor) GN=K7M2.9 OS=Arabidopsis thaliana (Mouse-ear cress) PE=1 SV=1	PREDICTED: mutS2 protein-like [Solanum lycopersicum]
c152755.graph_c0	0.335	0.59	1.26	0.4	1.685	4.435	--	--	Molecular Function: intracellular cAMP activated cation channel activity (GO:0005222);; Molecular Function: inward rectifier potassium channel activity (GO:0005242);; Molecular Function: calcium channel activity (GO:0005262);; Molecular Function: calmodul	--	Cyclic nucleotide-gated ion channel 2 GN=T20K14_20 OS=Arabidopsis thaliana (Mouse-ear cress) PE=1 SV=1	Cyclic nucleotide-gated ion channel, putative [Ricinus communis]
c152756.graph_c1	4.165	6.265	1.73	6.77	9.555	3.535	[K]	Transcription	Molecular Function: plastid sigma factor activity (GO:0001053);; Molecular Function: DNA binding (GO:0003677);; Molecular Function: sequence-specific DNA binding transcription factor activity (GO:0003700);; Molecular Function: DNA-directed RNA polymerase	--	RNA polymerase sigma factor sigB (Precursor) GN=At1g08540 OS=Arabidopsis thaliana (Mouse-ear cress) PE=2 SV=2	PREDICTED: RNA polymerase sigma factor sigB-like [Solanum lycopersicum]
c152771.graph_c0	18.695	3.405	4.18	85.15	116.475	141.535	[QR]	--	--	K11436|0|pmum:103330803|probable protein arginine N-methyltransferase 3; K11436 protein arginine N-methyltransferase 3 [EC:2.1.1.-] (A)	[OKT]	--	Methyltransferase domain;; Methyltransferase domain;; Methyltransferase domain;; C2H2 type zinc-finger (2 copies);; Methyltransferase domain;; Ribosomal protein L11 methyltransferase (PrmA);; Methyltransferase domain;; Methyltransferase small domain	Probable protein arginine N-methyltransferase 3 GN=PRMT3 OS=Arabidopsis thaliana (Mouse-ear cress) PE=2 SV=1	Uncharacterized protein {ECO:0000313|EMBL:EMJ20058.1} OS=Prunus persica (Peach) PE=4 SV=1	PREDICTED: probable protein arginine N-methyltransferase 3 [Nicotiana tomentosiformis]	Ricinus communis protein arginine n-methyltransferase, putative, mRNA
c152777.graph_c0	25.815	8.84	4.27	8.84	19.66	10.505	--	--	Biological Process: regulation of anion channel activity (GO:0010359);;	--	--	PREDICTED: uncharacterized protein LOC101246299 [Solanum lycopersicum]
c152791.graph_c0	55.22	7.185	2.52	0.475	5.965	4.54	[Q]	Secondary metabolites biosynthesis, transport and catabolism	Molecular Function: binding (GO:0005488);; Molecular Function: oxidoreductase activity (GO:0016491);;	--	Cytochrome P450 93A3 GN=CYP93A3 OS=Glycine max (Soybean) PE=2 SV=1	PREDICTED: cytochrome P450 76C1-like [Vitis vinifera]
c152792.graph_c0	21.94	3.78	1.185	37.43	76.43	98.275	[E]	Amino acid transport and metabolism	Biological Process: response to wounding (GO:0009611);; Biological Process: response to nematode (GO:0009624);; Biological Process: response to abscisic acid (GO:0009737);; Biological Process: response to salicylic acid (GO:0009751);; Biological Process:	K14638|0|vvi:100263051|protein NRT1/ PTR FAMILY 5.2 (A)	[E]	Amino acid transport and metabolism	POT family	Protein NRT1/ PTR FAMILY 5.2 GN=MCL19.10 OS=Arabidopsis thaliana (Mouse-ear cress) PE=2 SV=1	Putative uncharacterized protein {ECO:0000313|EMBL:CBI23690.3} OS=Vitis vinifera (Grape) PE=4 SV=1	PREDICTED: protein NRT1/ PTR FAMILY 5.2-like [Nicotiana tomentosiformis]	Ricinus communis oligopeptide transporter, putative, mRNA
c152799.graph_c0	9.595	4.01	1.22	2.02	49.12	83.83	--	--	Molecular Function: hydrolase activity, hydrolyzing O-glycosyl compounds (GO:0004553);; Biological Process: carbohydrate metabolic process (GO:0005975);;	--	--	--	Glycosyl hydrolases family 17	Glucan endo-1,3-beta-D-glucosidase (Precursor) GN=OLE9 OS=Olea europaea (Common olive) PE=1 SV=1	Beta-1,3-glucanase 12 {ECO:0000313|EMBL:AFU52647.1} (Precursor) OS=Solanum tuberosum (Potato) PE=2 SV=1	PREDICTED: glucan endo-1,3-beta-D-glucosidase isoform X2 [Nicotiana sylvestris]	Solanum tuberosum glucan endo-1,3-beta-D-glucosidase-like (LOC102583709), mRNA >gi|407947983|gb|JX838866.1| Solanum tuberosum beta-1,3-glucanase 12 (B13G_12) mRNA, complete cds
c152802.graph_c1	1.635	0.48	0.215	43.405	94.065	113.23	--	--	--	--	[B]	Chromatin structure and dynamics	DDT domain;; WSTF, HB1, Itc1p, MBD9 motif 2;; WSTF, HB1, Itc1p, MBD9 motif 3	--	Uncharacterized protein {ECO:0000313|EnsemblPlants:PGSC0003DMT400060267} OS=Solanum tuberosum (Potato) PE=4 SV=1	PREDICTED: DDT domain-containing protein DDB_G0282237 [Nicotiana sylvestris]	PREDICTED: Nicotiana sylvestris DDT domain-containing protein DDB_G0282237 (LOC104214605), mRNA
c152805.graph_c0	6.22	1.32	0.695	1.895	4.295	7.72	[E]	Amino acid transport and metabolism	Molecular Function: serine-type carboxypeptidase activity (GO:0004185);; Biological Process: proteolysis (GO:0006508);;	K16297|0|sot:102601568|serine carboxypeptidase II-2-like; K16297 serine carboxypeptidase-like clade II [EC:3.4.16.-] (A)	[OE]	--	Serine carboxypeptidase	Serine carboxypeptidase II-2 chain B (Precursor; Fragment) GN=CXP;2-2 OS=Hordeum vulgare (Barley) PE=1 SV=1	Uncharacterized protein {ECO:0000313|EnsemblPlants:Solyc07g005960.2.1} OS=Solanum lycopersicum (Tomato) PE=4 SV=1	PREDICTED: serine carboxypeptidase II-2 [Nicotiana sylvestris]	PREDICTED: Nicotiana tomentosiformis serine carboxypeptidase II-2 (LOC104120647), mRNA
c152824.graph_c0	2.47	0.21	0.365	1.09	2.695	4.7	[R]	General function prediction only	Molecular Function: RNA binding (GO:0003723);; Biological Process: translational initiation (GO:0006413);; Biological Process: mRNA metabolic process (GO:0016071);;	--	Polyadenylate-binding protein 6 GN=PAB6 OS=Arabidopsis thaliana (Mouse-ear cress) PE=2 SV=1	unnamed protein product [Vitis vinifera]
c152827.graph_c2	1.97	0.81	0.175	0	0	4.23	--	--	--	--	--	--	Sulfate transporter family	Molybdate transporter 1 GN=F3N11.13 OS=Arabidopsis thaliana (Mouse-ear cress) PE=1 SV=1	Coffea canephora DH200=94 genomic scaffold, scaffold_235 {ECO:0000313|EMBL:CDP18432.1} OS=Coffea canephora (Robusta coffee) PE=4 SV=1	PREDICTED: molybdate transporter 1 [Sesamum indicum]	Hordeum vulgare subsp. vulgare mRNA for predicted protein, complete cds, clone: NIASHv2037M15
c152831.graph_c1	9.54	5.305	1.735	7.45	12.105	4.755	--	--	Molecular Function: enzyme inhibitor activity (GO:0004857);; Cellular Component: plant-type cell wall (GO:0009505);; Molecular Function: pectinesterase activity (GO:0030599);; Biological Process: cell wall modification (GO:0042545);; Biological Process: h	--	Pectinesterase 34 GN=F2K15.80 OS=Arabidopsis thaliana (Mouse-ear cress) PE=2 SV=1	PREDICTED: probable pectinesterase/pectinesterase inhibitor 34-like [Solanum lycopersicum]
c152840.graph_c1	35.785	5.035	4.43	59.895	75.97	103.67	--	--	--	--	[R]	General function prediction only	--	--	Uncharacterized protein {ECO:0000313|EnsemblPlants:Solyc07g008760.2.1} OS=Solanum lycopersicum (Tomato) PE=4 SV=1	PREDICTED: tetratricopeptide repeat protein 27 homolog isoform X1 [Solanum tuberosum]	PREDICTED: Nicotiana sylvestris tetratricopeptide repeat protein 27 homolog (LOC104246840), transcript variant X3, misc_RNA
c152864.graph_c0	18.185	4.375	2.83	15.025	18.37	31.86	[BQ]	--	Molecular Function: hydrolase activity (GO:0016787);;	K11407|8.448e-150|sot:102592093|histone deacetylase 5-like; K11407 histone deacetylase 6 [EC:3.5.1.98] (A)	[B]	Chromatin structure and dynamics	Histone deacetylase domain	Histone deacetylase 5 GN=HDA5 OS=Arabidopsis thaliana (Mouse-ear cress) PE=1 SV=1	Uncharacterized protein {ECO:0000313|EMBL:KCW44438.1} (Fragment) OS=Eucalyptus grandis (Flooded gum) PE=4 SV=1	PREDICTED: histone deacetylase 5 [Nicotiana sylvestris]	PREDICTED: Eucalyptus grandis histone deacetylase 5-like (LOC104425690), transcript variant X3, misc_RNA
c152865.graph_c0	47.42	11.7	20.25	0.235	286.905	2740.76	--	--	--	--	[R]	General function prediction only	--	Uncharacterized protein At4g22758 GN=At4g22758 OS=Arabidopsis thaliana (Mouse-ear cress) PE=2 SV=1	Coffea canephora DH200=94 genomic scaffold, scaffold_5 {ECO:0000313|EMBL:CDP00803.1} OS=Coffea canephora (Robusta coffee) PE=4 SV=1	unnamed protein product [Coffea canephora]	Glycine max uncharacterized LOC100499853 (LOC100499853), mRNA
c152882.graph_c0	2.67	2.6	0.525	1.44	4.38	0.96	--	--	Biological Process: maltose metabolic process (GO:0000023);; Biological Process: phosphatidylglycerol biosynthetic process (GO:0006655);; Cellular Component: chloroplast (GO:0009507);; Biological Process: embryo development ending in seed dormancy (GO:000	--	--	PREDICTED: uncharacterized protein LOC101245219 isoform 1 [Solanum lycopersicum]
c152886.graph_c0	5.09	0.835	0.165	16.82	25.04	40.795	[Z]	Cytoskeleton	Molecular Function: binding (GO:0005488);;	K10393|2.72296e-107|vvi:100264634|kinesin-13A-like; K10393 kinesin family member 2/24 (A)	[Z]	Cytoskeleton	Kinesin motor domain	Kinesin-13A GN=KINESIN-13A OS=Arabidopsis thaliana (Mouse-ear cress) PE=1 SV=1	Kinesin-like protein {ECO:0000256|RuleBase:RU000394} OS=Vitis vinifera (Grape) PE=3 SV=1	PREDICTED: kinesin-13A-like [Vitis vinifera]	--
c152886.graph_c1	4.6	0.675	0.21	25.515	26.365	52.03	[Z]	Cytoskeleton	Molecular Function: microtubule motor activity (GO:0003777);; Molecular Function: ATP binding (GO:0005524);; Cellular Component: nucleus (GO:0005634);; Cellular Component: kinesin complex (GO:0005871);; Cellular Component: microtubule (GO:0005874);; Cellu	K10393|0|tcc:TCM_028740|ATP binding microtubule motor family protein isoform 1; K10393 kinesin family member 2/24 (A)	[Z]	Cytoskeleton	Kinesin motor domain	Kinesin-13A GN=KINESIN-13A OS=Arabidopsis thaliana (Mouse-ear cress) PE=1 SV=1	Kinesin-like protein {ECO:0000256|RuleBase:RU000394} OS=Coffea canephora (Robusta coffee) PE=3 SV=1	PREDICTED: kinesin-13A-like [Nelumbo nucifera]	PREDICTED: Vitis vinifera kinesin-13A-like (LOC100264634), mRNA
c152892.graph_c0	4.08	2.98	0.63	14.01	14.78	17.19	--	--	Molecular Function: zinc ion binding (GO:0008270);; Cellular Component: chloroplast (GO:0009507);; Biological Process: secondary cell wall biogenesis (GO:0009834);; Biological Process: xylem development (GO:0010089);; Biological Process: vegetative to rep	K10999|1.03747e-178|sly:101248888|cellulose synthase A catalytic subunit 7 [UDP-forming]; K10999 cellulose synthase A [EC:2.4.1.12] (A)	--	--	Cellulose synthase;; Zinc-binding RING-finger	Cellulose synthase A catalytic subunit 7 [UDP-forming] GN=T10B6.80 OS=Arabidopsis thaliana (Mouse-ear cress) PE=1 SV=1	Cellulose synthase {ECO:0000256|RuleBase:RU361116} OS=Solanum tuberosum (Potato) PE=3 SV=1	PREDICTED: cellulose synthase A catalytic subunit 7 [UDP-forming] isoform X1 [Nicotiana tomentosiformis]	PREDICTED: Nicotiana sylvestris cellulose synthase A catalytic subunit 7 [UDP-forming] (LOC104227156), mRNA
c152909.graph_c0	15.185	0.535	0.325	2.165	10.53	21.38	--	--	--	--	--	--	--	--	--	--	--
c152910.graph_c3	16.29	20.905	15.57	20.79	44.255	25.465	--	--	--	--	--	--
c152916.graph_c0	6.3	0.45	1.11	0.025	3.96	10.205	[MG]	--	--	K08679|0|sly:101249858|UDP-glucuronate 4-epimerase 3; K08679 UDP-glucuronate 4-epimerase [EC:5.1.3.6] (A)	[M]	Cell wall/membrane/envelope biogenesis	NAD dependent epimerase/dehydratase family;; 3-beta hydroxysteroid dehydrogenase/isomerase family;; RmlD substrate binding domain;; Polysaccharide biosynthesis protein;; Male sterility protein;; NADH(P)-binding;; short chain dehydrogenase	UDP-glucuronate 4-epimerase 3 GN=GAE3 OS=Arabidopsis thaliana (Mouse-ear cress) PE=2 SV=1	Uncharacterized protein {ECO:0000313|EnsemblPlants:Solyc01g091200.2.1} OS=Solanum lycopersicum (Tomato) PE=4 SV=1	PREDICTED: UDP-glucuronate 4-epimerase 3 [Nicotiana tomentosiformis]	PREDICTED: Nicotiana sylvestris UDP-glucuronate 4-epimerase 3 (LOC104247730), mRNA
c152950.graph_c0	7.7	1.8	0.79	4.055	9.935	11.6	--	--	--	--	--	--	Zinc finger, C3HC4 type (RING finger);; Ring finger domain;; Zinc finger, C3HC4 type (RING finger)	--	Zinc finger family protein {ECO:0000313|EMBL:ERP62177.1} OS=Populus trichocarpa (Western balsam poplar) PE=4 SV=1	PREDICTED: E3 ubiquitin-protein ligase CHFR-like [Citrus sinensis]	PREDICTED: Nicotiana sylvestris E3 ubiquitin-protein ligase CHFR (LOC104223355), transcript variant X2, mRNA
c152955.graph_c0	65.925	5.44	2.4	24.67	42.57	49.215	--	--	Biological Process: polysaccharide biosynthetic process (GO:0000271);; Cellular Component: plasma membrane (GO:0005886);; Biological Process: water transport (GO:0006833);; Biological Process: pattern specification process (GO:0007389);; Biological Proces	--	--	--	EamA-like transporter family	Protein WALLS ARE THIN 1 GN=WAT1 OS=Arabidopsis thaliana (Mouse-ear cress) PE=1 SV=1	Uncharacterized protein {ECO:0000313|EnsemblPlants:PGSC0003DMT400009631} OS=Solanum tuberosum (Potato) PE=4 SV=1	PREDICTED: protein WALLS ARE THIN 1-like [Nicotiana tomentosiformis]	PREDICTED: Sesamum indicum protein WALLS ARE THIN 1-like (LOC105159313), mRNA
c152957.graph_c0	14.84	7.085	2.385	7.95	13.945	10.955	--	--	Molecular Function: structural molecule activity (GO:0005198);; Cellular Component: plasma membrane (GO:0005886);; Biological Process: response to osmotic stress (GO:0006970);; Cellular Component: plastid (GO:0009536);; Biological Process: response to gib	--	Vesicle-associated protein 4-2 GN=PVA42 OS=Arabidopsis thaliana (Mouse-ear cress) PE=1 SV=1	PREDICTED: vesicle-associated protein 4-2-like [Solanum lycopersicum]
c152995.graph_c0	122.53	5.475	0.745	0.685	4.77	0.52	[Q]	Secondary metabolites biosynthesis, transport and catabolism	Molecular Function: monooxygenase activity (GO:0004497);; Molecular Function: iron ion binding (GO:0005506);; Molecular Function: electron carrier activity (GO:0009055);; Molecular Function: oxidoreductase activity, acting on paired donors, with incorpora	K09843|0.0|vvi:100245540|hypothetical protein LOC100245540	Abscisic acid 8&apos;-hydroxylase 4 GN=CYP707A4 OS=Arabidopsis thaliana (Mouse-ear cress) PE=2 SV=2	ABA 8&apos;-hydroxylase cytochrome P450 [Nicotiana plumbaginifolia]
c152998.graph_c1	18.42	1.995	1.235	17.89	24.295	27.345	--	--	Molecular Function: protein serine/threonine phosphatase activity (GO:0004722);; Biological Process: protein dephosphorylation (GO:0006470);; Cellular Component: protein serine/threonine phosphatase complex (GO:0008287);; Molecular Function: metal ion bin	K17506|1.40838e-30|sly:101250368|probable protein phosphatase 2C 76; K17506 protein phosphatase 1L [EC:3.1.3.16] (A)	[T]	Signal transduction mechanisms	Protein phosphatase 2C	Probable protein phosphatase 2C 76 GN=At5g53140 OS=Arabidopsis thaliana (Mouse-ear cress) PE=2 SV=1	Uncharacterized protein {ECO:0000313|EnsemblPlants:PGSC0003DMT400023515} OS=Solanum tuberosum (Potato) PE=3 SV=1	PREDICTED: probable protein phosphatase 2C 76 isoform X3 [Nicotiana sylvestris]	PREDICTED: Sesamum indicum probable protein phosphatase 2C 76 (LOC105166734), transcript variant X2, mRNA
c152998.graph_c2	31.5	5.45	3.585	2.05	58.855	82.07	[T]	Signal transduction mechanisms	Molecular Function: protein serine/threonine phosphatase activity (GO:0004722);; Biological Process: protein dephosphorylation (GO:0006470);; Cellular Component: protein serine/threonine phosphatase complex (GO:0008287);; Molecular Function: metal ion bin	K17506|6.88806e-96|tcc:TCM_015363|Phosphatase 2C 76 isoform 1; K17506 protein phosphatase 1L [EC:3.1.3.16] (A)	[T]	Signal transduction mechanisms	Protein phosphatase 2C;; Protein phosphatase 2C	Probable protein phosphatase 2C 76 GN=At5g53140 OS=Arabidopsis thaliana (Mouse-ear cress) PE=2 SV=1	Uncharacterized protein {ECO:0000313|EMBL:KCW89176.1} OS=Eucalyptus grandis (Flooded gum) PE=3 SV=1	PREDICTED: probable protein phosphatase 2C 76 [Eucalyptus grandis]	Theobroma cacao Phosphatase 2C 76 isoform 7 (TCM_015363) mRNA, complete cds
c153003.graph_c0	23.775	5.67	7.76	23.685	40.12	45.335	--	--	Molecular Function: organic cyclic compound binding (GO:0097159);; Molecular Function: heterocyclic compound binding (GO:1901363);;	--	--	--	RNA recognition motif. (a.k.a. RRM, RBD, or RNP domain)	--	Uncharacterized protein {ECO:0000313|EnsemblPlants:PGSC0003DMT400017749} OS=Solanum tuberosum (Potato) PE=4 SV=1	PREDICTED: protein vip1-like isoform X2 [Nicotiana tomentosiformis]	--
c153021.graph_c0	86.695	7.93	5.09	37.69	182.31	236.025	--	--	--	--	--	--	Protein of unknown function (DUF4005);; IQ calmodulin-binding motif	Protein IQ-DOMAIN 1 GN=IQD1 OS=Arabidopsis thaliana (Mouse-ear cress) PE=1 SV=1	Uncharacterized protein {ECO:0000313|EnsemblPlants:Solyc10g084280.1.1} OS=Solanum lycopersicum (Tomato) PE=4 SV=1	PREDICTED: protein IQ-DOMAIN 1-like [Nicotiana tomentosiformis]	PREDICTED: Nicotiana sylvestris protein IQ-DOMAIN 1-like (LOC104230865), transcript variant X2, mRNA
c153039.graph_c0	45.245	215.985	73.36	181.085	483.655	154.465	[P]	Inorganic ion transport and metabolism	Cellular Component: mitochondrion (GO:0005739);; Cellular Component: chloroplast stroma (GO:0009570);; Biological Process: response to nitrate (GO:0010167);; Cellular Component: membrane (GO:0016020);; Molecular Function: heme binding (GO:0020037);; Cellu	K00366|0.0|pop:POPTR_837131|nitrite reductase (EC:1.7.7.1)	Ferredoxin--nitrite reductase, chloroplastic (Precursor) GN=F9O13.17 OS=Arabidopsis thaliana (Mouse-ear cress) PE=1 SV=1	nitrite reductase [Nicotiana tabacum]
c153046.graph_c0	2.085	0.52	0	13.965	27.56	46.07	--	--	--	--	--	--	--	--	Uncharacterized protein {ECO:0000313|EnsemblPlants:PGSC0003DMT400017708} OS=Solanum tuberosum (Potato) PE=4 SV=1	PREDICTED: uncharacterized protein LOC104221963 [Nicotiana sylvestris]	--
c153053.graph_c3	6.195	2.06	0.815	2.05	4.755	2.87	--	--	--	--	--	--
c153061.graph_c0	3.035	4.75	3.92	3.71	9.73	4	--	--	--	--	--	hypothetical protein [Beta vulgaris subsp. vulgaris]
c153083.graph_c0	2.085	0.685	0.2	23.935	23.42	84.165	--	--	Biological Process: secondary cell wall biogenesis (GO:0009834);; Biological Process: glucuronoxylan biosynthetic process (GO:0010417);; Cellular Component: membrane (GO:0016020);; Molecular Function: glucuronoxylan glucuronosyltransferase activity (GO:00	--	[GMW]	--	Exostosin family	Probable beta-1,4-xylosyltransferase IRX10L GN=MAC9.17 OS=Arabidopsis thaliana (Mouse-ear cress) PE=2 SV=1	Catalytic, putative {ECO:0000313|EMBL:EEF51681.1} OS=Ricinus communis (Castor bean) PE=4 SV=1	PREDICTED: probable beta-1,4-xylosyltransferase IRX10 [Nicotiana sylvestris]	PREDICTED: Nicotiana sylvestris probable beta-1,4-xylosyltransferase IRX10 (LOC104228105), mRNA
c153087.graph_c0	21.02	24.405	18.86	11.435	23.665	28.56	--	--	--	--	--	PREDICTED: methyltransferase-like protein 25-like [Solanum lycopersicum]
c153088.graph_c0	28.265	0.905	0.795	46.965	76.915	127.72	--	--	Molecular Function: SNAP receptor activity (GO:0005484);; Biological Process: intracellular protein transport (GO:0006886);; Biological Process: intra-Golgi vesicle-mediated transport (GO:0006891);; Biological Process: membrane fusion (GO:0006944);; Cellu	K08490|4.78485e-143|vvi:100244928|syntaxin-31; K08490 syntaxin 5 (A)	[U]	Intracellular trafficking, secretion, and vesicular transport	SNARE domain;; Syntaxin	Syntaxin-31 GN=SYP31 OS=Arabidopsis thaliana (Mouse-ear cress) PE=1 SV=1	Putative uncharacterized protein {ECO:0000313|EMBL:CBI25507.3} OS=Vitis vinifera (Grape) PE=3 SV=1	PREDICTED: syntaxin-31 [Nicotiana sylvestris]	--
c153089.graph_c0	10.47	0.09	0.38	2.975	0.05	6.09	--	--	--	--	--	--
c153111.graph_c0	22.335	1.305	0.635	3.11	7.79	1.32	--	--	Molecular Function: enzyme inhibitor activity (GO:0004857);; Cellular Component: extracellular region (GO:0005576);; Cellular Component: plant-type cell wall (GO:0009505);; Molecular Function: pectinesterase activity (GO:0030599);; Biological Process: cel	--	Pectinesterase 12 (Precursor) GN=T9J22.11 OS=Arabidopsis thaliana (Mouse-ear cress) PE=2 SV=1	PREDICTED: probable pectinesterase/pectinesterase inhibitor 12-like [Solanum lycopersicum]
c153114.graph_c0	16.3	3.505	2.29	54.325	56.57	92.16	[R]	General function prediction only	--	--	[H]	Coenzyme transport and metabolism	CobW/HypB/UreG, nucleotide-binding domain;; Cobalamin synthesis protein cobW C-terminal domain	--	Uncharacterized protein {ECO:0000313|EnsemblPlants:Solyc03g117430.2.1} OS=Solanum lycopersicum (Tomato) PE=4 SV=1	PREDICTED: COBW domain-containing protein 1-like [Nicotiana sylvestris]	PREDICTED: Nicotiana sylvestris COBW domain-containing protein 1-like (LOC104239816), mRNA
c153126.graph_c0	4.205	0.655	0.585	0.365	4.035	17.48	[E]	Amino acid transport and metabolism	Molecular Function: ATP binding (GO:0005524);; Cellular Component: mitochondrion (GO:0005739);; Biological Process: cysteine metabolic process (GO:0006534);; Molecular Function: zinc ion binding (GO:0008270);; Molecular Function: transaminase activity (GO	K04487|4.52267e-171|sly:101247277|cysteine desulfurase 1, mitochondrial; K04487 cysteine desulfurase [EC:2.8.1.7] (A)	[E]	Amino acid transport and metabolism	Aminotransferase class-V;; Beta-eliminating lyase;; DegT/DnrJ/EryC1/StrS aminotransferase family;; Pyridoxal-dependent decarboxylase conserved domain	Cysteine desulfurase 1, mitochondrial (Precursor) OS=Arabidopsis thaliana (Mouse-ear cress) PE=2 SV=1	Coffea canephora DH200=94 genomic scaffold, scaffold_8 {ECO:0000313|EMBL:CDP02654.1} OS=Coffea canephora (Robusta coffee) PE=3 SV=1	unnamed protein product [Coffea canephora]	PREDICTED: Glycine max cysteine desulfurase 1, mitochondrial-like (LOC100789340), mRNA
c153132.graph_c0	14.63	22.32	3.36	0.34	45.81	18.03	[GC]	--	Molecular Function: UDP-glycosyltransferase activity (GO:0008194);; Molecular Function: transferase activity, transferring hexosyl groups (GO:0016758);;	--	UDP-glycosyltransferase 82A1 GN=UGT82A1 OS=Arabidopsis thaliana (Mouse-ear cress) PE=2 SV=1	PREDICTED: UDP-glycosyltransferase 82A1-like [Solanum lycopersicum]
c153136.graph_c1	2.77	0.21	0.485	19.675	19.81	29.94	--	--	Biological Process: transcription, DNA-templated (GO:0006351);;	--	--	--	GRAS domain family	Scarecrow-like protein 30 GN=SCL30 OS=Arabidopsis thaliana (Mouse-ear cress) PE=1 SV=1	Coffea canephora DH200=94 genomic scaffold, scaffold_79 {ECO:0000313|EMBL:CDP14103.1} OS=Coffea canephora (Robusta coffee) PE=4 SV=1	unnamed protein product [Coffea canephora]	PREDICTED: Beta vulgaris subsp. vulgaris scarecrow-like protein 30 (LOC104900093), mRNA
c153138.graph_c0	12.985	2.42	2.75	24.525	26.84	56.92	[R]	General function prediction only	Cellular Component: plasma membrane (GO:0005886);;	--	--	--	Endonuclease/Exonuclease/phosphatase family	--	Uncharacterized protein {ECO:0000313|EnsemblPlants:PGSC0003DMT400029064} OS=Solanum tuberosum (Potato) PE=4 SV=1	PREDICTED: uncharacterized protein LOC104217495 [Nicotiana sylvestris]	PREDICTED: Nicotiana sylvestris uncharacterized LOC104217495 (LOC104217495), mRNA
c153140.graph_c0	26.485	13.81	5.25	14.735	24.5	12.44	--	--	Biological Process: amino acid transmembrane transport (GO:0003333);; Cellular Component: plasma membrane (GO:0005886);; Molecular Function: amino acid transmembrane transporter activity (GO:0015171);; Biological Process: proline transport (GO:0015824);;	--	Probable GABA transporter 2 GN=At5g41800 OS=Arabidopsis thaliana (Mouse-ear cress) PE=2 SV=1	PREDICTED: probable GABA transporter 2-like [Solanum lycopersicum]
c153170.graph_c0	2.15	0.18	0.195	65.02	3.41	295.175	--	--	--	--	--	--	C2H2-type zinc finger	Probable transcriptional regulator RABBIT EARS GN=RBE OS=Arabidopsis thaliana (Mouse-ear cress) PE=2 SV=2	Uncharacterized protein {ECO:0000313|EnsemblPlants:PGSC0003DMT400022739} OS=Solanum tuberosum (Potato) PE=4 SV=1	PREDICTED: zinc finger protein 1 [Nicotiana sylvestris]	--
c153186.graph_c0	30.73	7.01	2.395	11.395	12.295	27.61	[P]	Inorganic ion transport and metabolism	Molecular Function: ATP binding (GO:0005524);; Biological Process: ATP catabolic process (GO:0006200);; Molecular Function: phosphate ion transmembrane-transporting ATPase activity (GO:0015415);;	--	[Q]	Secondary metabolites biosynthesis, transport and catabolism	ABC transporter;; AAA domain;; Predicted ATPase of the ABC class	ABC transporter I family member 17 GN=T23K23.21 OS=Arabidopsis thaliana (Mouse-ear cress) PE=2 SV=1	Uncharacterized protein {ECO:0000313|EnsemblPlants:Solyc03g117810.2.1} OS=Solanum lycopersicum (Tomato) PE=3 SV=1	PREDICTED: ABC transporter I family member 17 [Solanum lycopersicum]	Solanum lycopersicum cDNA, clone: LEFL3106L17, HTC in root
c153191.graph_c0	1.96	0.155	0.33	0.92	1.38	9.22	--	--	Biological Process: purine nucleobase transport (GO:0006863);; Biological Process: anthocyanin-containing compound biosynthetic process (GO:0009718);; Molecular Function: phosphoglycerate transmembrane transporter activity (GO:0015120);; Molecular Functio	K15283|2.27681e-123|mdm:103442235|phosphoenolpyruvate/phosphate translocator 2, chloroplastic-like; K15283 solute carrier family 35, member E1 (A)	[GE]	--	EamA-like transporter family;; Triose-phosphate Transporter family;; EamA-like transporter family;; UAA transporter family	Phosphoenolpyruvate/phosphate translocator 2, chloroplastic (Precursor) OS=Oryza sativa subsp. japonica (Rice) PE=2 SV=1	Coffea canephora DH200=94 genomic scaffold, scaffold_8 {ECO:0000313|EMBL:CDP02092.1} OS=Coffea canephora (Robusta coffee) PE=4 SV=1	PREDICTED: phosphoenolpyruvate/phosphate translocator 2, chloroplastic isoform X1 [Nicotiana sylvestris]	PREDICTED: Nicotiana sylvestris phosphoenolpyruvate/phosphate translocator 2, chloroplastic (LOC104245773), transcript variant X2, mRNA
c153199.graph_c0	77.91	13.42	9.85	50.81	68.455	123.02	--	--	Cellular Component: extracellular region (GO:0005576);; Cellular Component: endoplasmic reticulum (GO:0005783);; Cellular Component: Golgi apparatus (GO:0005794);; Biological Process: cellulose biosynthetic process (GO:0030244);; Biological Process: Golgi	--	[S]	Function unknown	Protein of unknown function (DUF1682)	Uncharacterized protein At5g49945 (Precursor) GN=At5g49945 OS=Arabidopsis thaliana (Mouse-ear cress) PE=2 SV=1	Uncharacterized protein {ECO:0000313|EnsemblPlants:PGSC0003DMT400064153} OS=Solanum tuberosum (Potato) PE=4 SV=1	PREDICTED: uncharacterized protein At5g49945 [Nicotiana tomentosiformis]	Theobroma cacao Uncharacterized protein (TCM_006229) mRNA, complete cds
c153208.graph_c0	1.4	0.275	0.135	0.065	0.44	1.405	--	--	--	--	--	--	Wall-associated receptor kinase galacturonan-binding;; Wall-associated receptor kinase C-terminal	Wall-associated receptor kinase-like 20 (Precursor) GN=WAKL20 OS=Arabidopsis thaliana (Mouse-ear cress) PE=2 SV=1	Uncharacterized protein {ECO:0000313|EnsemblPlants:PGSC0003DMT400058199} OS=Solanum tuberosum (Potato) PE=4 SV=1	PREDICTED: wall-associated receptor kinase 4-like [Solanum tuberosum]	PREDICTED: Fragaria vesca subsp. vesca uncharacterized LOC101313307 (LOC101313307), mRNA
c153218.graph_c0	55.43	67.93	63.635	37.1	77.16	89.65	--	--	Molecular Function: binding (GO:0005488);;	K10643|1e-154|vvi:100267264|hypothetical protein LOC100267264	--	PREDICTED: uncharacterized protein LOC101252746 [Solanum lycopersicum]
c153228.graph_c0	25.895	13.775	2.935	11.16	24.185	4.18	--	--	--	--	--	PREDICTED: uncharacterized protein LOC101258936 [Solanum lycopersicum]
c153231.graph_c0	16.195	3.6	3.37	0.25	38.275	55.69	[R]	General function prediction only	Molecular Function: ATP binding (GO:0005524);; Molecular Function: microtubule-severing ATPase activity (GO:0008568);;	K17681|0|sly:101266596|ATPase family AAA domain-containing protein 3C; K17681 ATPase family AAA domain-containing protein 3A/B (A)	[O]	Posttranslational modification, protein turnover, chaperones	Domain of unknown function (DUF3523);; ATPase family associated with various cellular activities (AAA);; Holliday junction DNA helicase ruvB N-terminus	Cell division control protein 48 homolog D GN=CDC48D OS=Arabidopsis thaliana (Mouse-ear cress) PE=1 SV=1	Uncharacterized protein {ECO:0000313|EnsemblPlants:Solyc02g062700.2.1} OS=Solanum lycopersicum (Tomato) PE=3 SV=1	PREDICTED: ATPase family AAA domain-containing protein 3C [Solanum lycopersicum]	PREDICTED: Nicotiana tomentosiformis ATPase family AAA domain-containing protein 3-like (LOC104089271), mRNA
c153236.graph_c0	22.655	5.505	5.1	15.885	28.14	34.52	--	--	--	--	--	--	--	--	Uncharacterized protein {ECO:0000313|EnsemblPlants:Solyc03g097260.2.1} OS=Solanum lycopersicum (Tomato) PE=4 SV=1	PREDICTED: uncharacterized protein LOC104097026 isoform X6 [Nicotiana tomentosiformis]	--
c153251.graph_c0	41.255	4.99	3.205	12.1	20.545	25.635	--	--	--	--	--	--	--	--	--	--	--
c153263.graph_c0	0.46	0.83	1.73	1.025	2.415	1.335	--	--	--	--	--	predicted protein [Populus trichocarpa]
c153273.graph_c0	1.845	0.275	0.315	0.495	1.325	2.335	--	--	--	--	[R]	General function prediction only	PPR repeat;; PPR repeat family;; PPR repeat;; Pentatricopeptide repeat domain;; Tetratricopeptide repeat	Pentatricopeptide repeat-containing protein At4g33170 GN=PCMP-H53 OS=Arabidopsis thaliana (Mouse-ear cress) PE=3 SV=1	Uncharacterized protein {ECO:0000313|EnsemblPlants:Solyc03g120460.2.1} OS=Solanum lycopersicum (Tomato) PE=4 SV=1	PREDICTED: putative pentatricopeptide repeat-containing protein At5g52630 [Solanum lycopersicum]	--
c153287.graph_c3	22.955	2.965	3.775	16.97	27.505	33.98	[LKJ]	--	Molecular Function: RNA binding (GO:0003723);; Molecular Function: ATP binding (GO:0005524);; Molecular Function: ATP-dependent helicase activity (GO:0008026);;	K13179|0|tcc:TCM_014481|P-loop containing nucleoside triphosphate hydrolases superfamily protein isoform 1; K13179 ATP-dependent RNA helicase DDX18/HAS1 [EC:3.6.4.13] (A)	[A]	RNA processing and modification	DEAD/DEAH box helicase;; Domain of unknown function (DUF4217);; Helicase conserved C-terminal domain	DEAD-box ATP-dependent RNA helicase 51 GN=RH51 OS=Arabidopsis thaliana (Mouse-ear cress) PE=2 SV=1	Uncharacterized protein {ECO:0000313|EMBL:KDP29515.1} OS=Jatropha curcas (Barbados nut) PE=3 SV=1	hypothetical protein JCGZ_19228 [Jatropha curcas]	PREDICTED: Sesamum indicum DEAD-box ATP-dependent RNA helicase 51-like (LOC105164333), mRNA
c153305.graph_c0	5.165	1.81	0.88	0.785	1.91	1.29	[T]	Signal transduction mechanisms	Biological Process: MAPK cascade (GO:0000165);; Molecular Function: catalytic activity (GO:0003824);; Cellular Component: plasma membrane (GO:0005886);; Biological Process: N-terminal protein myristoylation (GO:0006499);; Biological Process: protein targe	--	Probable protein phosphatase 2C 23 GN=PLL4 OS=Arabidopsis thaliana (Mouse-ear cress) PE=2 SV=1	PREDICTED: probable protein phosphatase 2C 23-like isoform 2 [Solanum lycopersicum]
c153307.graph_c0	20.66	7.69	3.875	13.74	92.08	115.945	--	--	Cellular Component: endosome (GO:0005768);; Cellular Component: trans-Golgi network (GO:0005802);; Molecular Function: methyltransferase activity (GO:0008168);; Biological Process: response to cytokinin (GO:0009735);; Biological Process: homogalacturonan	--	--	--	Putative S-adenosyl-L-methionine-dependent methyltransferase;; Methyltransferase domain	Probable pectin methyltransferase QUA2 OS=Arabidopsis thaliana (Mouse-ear cress) PE=1 SV=2	Uncharacterized protein {ECO:0000313|EnsemblPlants:PGSC0003DMT400080807} OS=Solanum tuberosum (Potato) PE=4 SV=1	PREDICTED: probable pectin methyltransferase QUA2 [Nicotiana sylvestris]	PREDICTED: Nicotiana tomentosiformis probable pectin methyltransferase QUA2 (LOC104119724), mRNA
c153310.graph_c0	25.965	27.51	35.355	36.175	43.55	72.085	[D]	Cell cycle control, cell division, chromosome partitioning	Biological Process: mitotic cell cycle (GO:0000278);; Molecular Function: protein binding (GO:0005515);; Cellular Component: nucleus (GO:0005634);; Biological Process: RNA processing (GO:0006396);; Cellular Component: plasmodesma (GO:0009506);;	--	FKBP12-interacting protein of 37 kDa GN=FIP37 OS=Arabidopsis thaliana (Mouse-ear cress) PE=1 SV=1	PREDICTED: FKBP12-interacting protein of 37 kDa-like [Solanum lycopersicum]
c153335.graph_c0	10.555	91.025	48.95	12.85	88.9	130.52	--	--	Molecular Function: nucleic acid binding (GO:0003676);; Molecular Function: metal ion binding (GO:0046872);;	--	Zinc finger protein JACKDAW GN=F15A17.180 OS=Arabidopsis thaliana (Mouse-ear cress) PE=1 SV=1	unnamed protein product [Vitis vinifera]
c153338.graph_c0	44.085	17.025	7.6	25.555	146.165	265.75	--	--	--	--	--	--	Domain of unknown function (DUF296)	Putative DNA-binding protein ESCAROLA GN=ESC OS=Arabidopsis thaliana (Mouse-ear cress) PE=2 SV=1	Coffea canephora DH200=94 genomic scaffold, scaffold_41 {ECO:0000313|EMBL:CDP09867.1} OS=Coffea canephora (Robusta coffee) PE=4 SV=1	unnamed protein product [Coffea canephora]	PREDICTED: Nicotiana sylvestris uncharacterized LOC104229754 (LOC104229754), mRNA
c153339.graph_c0	5.72	6	8.64	3.24	4.95	7.965	--	--	--	--	--	--
c153360.graph_c0	1.555	0.125	0.05	3.225	10.48	13.135	--	--	Molecular Function: serine-type carboxypeptidase activity (GO:0004185);; Biological Process: proteolysis (GO:0006508);;	K16297|0|fve:101308591|serine carboxypeptidase-like 40-like; K16297 serine carboxypeptidase-like clade II [EC:3.4.16.-] (A)	[OE]	--	Serine carboxypeptidase	Serine carboxypeptidase-like 40 (Precursor) GN=SCPL40 OS=Arabidopsis thaliana (Mouse-ear cress) PE=2 SV=2	Carboxypeptidase {ECO:0000256|RuleBase:RU361156} OS=Citrus clementina PE=3 SV=1	PREDICTED: serine carboxypeptidase-like 40 [Sesamum indicum]	Eutrema salsugineum hypothetical protein (EUTSA_v10005912mg) mRNA, complete cds
c153400.graph_c0	23.93	27.28	17.535	18.955	35.27	40.43	--	--	--	--	DEAD-box ATP-dependent RNA helicase 42 GN=RH42 OS=Arabidopsis thaliana (Mouse-ear cress) PE=1 SV=2	hypothetical protein VITISV_019030 [Vitis vinifera]
c153404.graph_c0	1.895	0.505	0.05	5.165	8.24	9.33	[L]	Replication, recombination and repair	Biological Process: cytokinesis by cell plate formation (GO:0000911);; Molecular Function: DNA binding (GO:0003677);; Molecular Function: DNA topoisomerase type II (ATP-hydrolyzing) activity (GO:0003918);; Molecular Function: ATP binding (GO:0005524);; Ce	K03164|0|sot:102583378|DNA topoisomerase 2-like; K03164 DNA topoisomerase II [EC:5.99.1.3] (A)	[B]	Chromatin structure and dynamics	DNA gyrase/topoisomerase IV, subunit A;; DNA gyrase B;; Toprim domain;; Histidine kinase-, DNA gyrase B-, and HSP90-like ATPase	DNA topoisomerase 2 GN=TOP2 OS=Arabidopsis thaliana (Mouse-ear cress) PE=2 SV=2	DNA topoisomerase 2 {ECO:0000256|RuleBase:RU000381} OS=Solanum tuberosum (Potato) PE=3 SV=1	PREDICTED: DNA topoisomerase 2-like [Solanum tuberosum]	PREDICTED: Nicotiana tomentosiformis DNA topoisomerase 2-like (LOC104120783), mRNA
c153415.graph_c0	3.815	0.605	0.48	28.36	206.27	351.12	--	--	Molecular Function: transporter activity (GO:0005215);; Biological Process: transport (GO:0006810);;	--	[I]	Lipid transport and metabolism	CRAL/TRIO domain;; Divergent CRAL/TRIO domain	Phosphatidylinositol/phosphatidylcholine transfer protein SFH8 GN=SFH8 OS=Arabidopsis thaliana (Mouse-ear cress) PE=2 SV=1	SEC14 cytosolic factor / phosphoglyceride transfer family protein {ECO:0000313|EMBL:BAF46310.1} OS=Ipomoea nil (Japanese morning glory) PE=2 SV=1	SEC14 cytosolic factor / phosphoglyceride transfer family protein [Ipomoea nil]	Ipomoea nil In32 mRNA for SEC14 cytosolic factor / phosphoglyceride transfer family protein, complete cds
c153418.graph_c1	14.03	2.115	1.615	12.96	78.965	96	--	--	--	--	--	--	--	--	Uncharacterized protein {ECO:0000313|EnsemblPlants:PGSC0003DMT400066996} OS=Solanum tuberosum (Potato) PE=4 SV=1	PREDICTED: putative late blight resistance protein homolog R1B-17 [Sesamum indicum]	--
c153436.graph_c0	3.825	0.625	0.375	10.585	818.18	1497.36	[H]	Coenzyme transport and metabolism	Molecular Function: dimethylallyltranstransferase activity (GO:0004161);; Molecular Function: farnesyltranstransferase activity (GO:0004311);; Molecular Function: geranyltranstransferase activity (GO:0004337);; Cellular Component: chloroplast (GO:0009507)	K13789|3.68542e-164|vvi:100266842|geranylgeranyl pyrophosphate synthase, chloroplastic; K13789 geranylgeranyl diphosphate synthase, type II [EC:2.5.1.1 2.5.1.10 2.5.1.29] (A)	[H]	Coenzyme transport and metabolism	Polyprenyl synthetase	Geranylgeranyl pyrophosphate synthase, chloroplastic (Precursor) GN=GGPS1 OS=Catharanthus roseus (Madagascar periwinkle) PE=3 SV=1	Geranylgeranyl diphosphate synthase {ECO:0000313|EMBL:ACF37217.1} OS=Ipomoea batatas (Sweet potato) PE=2 SV=1	geranylgeranyl diphosphate synthase [Ipomoea batatas]	Ipomoea batatas geranylgeranyl diphosphate synthase mRNA, complete cds
c153443.graph_c0	13.41	15.35	37.38	6.575	39.67	13.515	--	--	--	--	Epidermis-specific secreted glycoprotein EP1 (Precursor) GN=EP1 OS=Daucus carota (Carrot) PE=1 SV=1	PREDICTED: epidermis-specific secreted glycoprotein EP1-like [Solanum lycopersicum]
c153451.graph_c0	14.96	8.55	2.79	9.89	26.71	41.37	--	--	Cellular Component: chloroplast thylakoid (GO:0009534);; Biological Process: photosynthetic acclimation (GO:0009643);; Molecular Function: phosphoglycerate transmembrane transporter activity (GO:0015120);; Molecular Function: antiporter activity (GO:00152	K15283|0|vvi:100257292|triose phosphate/phosphate translocator, chloroplastic; K15283 solute carrier family 35, member E1 (A)	[GE]	--	Triose-phosphate Transporter family;; EamA-like transporter family;; UAA transporter family	Triose phosphate/phosphate translocator, chloroplastic (Precursor) OS=Spinacia oleracea (Spinach) PE=1 SV=1	Putative uncharacterized protein {ECO:0000313|EMBL:CBI30612.3} OS=Vitis vinifera (Grape) PE=4 SV=1	PREDICTED: triose phosphate/phosphate translocator, chloroplastic [Sesamum indicum]	L.esculentum mRNA for triose phosphate translocator
c153457.graph_c0	44.935	8.11	7.825	140.235	267.455	320.045	[RTKL]	--	Molecular Function: protein serine/threonine kinase activity (GO:0004674);; Molecular Function: calcium ion binding (GO:0005509);; Molecular Function: ATP binding (GO:0005524);; Biological Process: protein phosphorylation (GO:0006468);;	K13412|0|sot:102595652|calcium and calcium/calmodulin-dependent serine/threonine-protein kinase-like; K13412 calcium-dependent protein kinase [EC:2.7.11.1] (A)	[T]	Signal transduction mechanisms	Protein kinase domain;; Protein tyrosine kinase;; Auxin responsive protein;; EF-hand domain pair;; EF hand;; EF-hand domain;; EF hand;; EF-hand domain pair;; Cytoskeletal-regulatory complex EF hand	Calcium and calcium/calmodulin-dependent serine/threonine-protein kinase GN=CCAMK OS=Lotus japonicus (Lotus corniculatus var. japonicus) PE=1 SV=1	CCaMK {ECO:0000313|EMBL:ABQ95545.1} OS=Petunia hybrida (Petunia) PE=2 SV=1	CCaMK [Petunia x hybrida]	PREDICTED: Vitis vinifera calcium and calcium/calmodulin-dependent serine/threonine-protein kinase (LOC100250591), transcript variant X2, mRNA
c153478.graph_c0	13.66	13.125	5.17	22.445	38.105	13.135	[Q]	Secondary metabolites biosynthesis, transport and catabolism	Biological Process: polysaccharide biosynthetic process (GO:0000271);; Molecular Function: monooxygenase activity (GO:0004497);; Molecular Function: iron ion binding (GO:0005506);; Cellular Component: mitochondrion (GO:0005739);; Molecular Function: elect	K09588|0.0|vvi:100258692|hypothetical protein LOC100258692	Cytochrome P450 90A1 GN=MJJ3.9 OS=Arabidopsis thaliana (Mouse-ear cress) PE=2 SV=1	PREDICTED: cytochrome P450 90A1-like [Solanum lycopersicum]
c153493.graph_c0	44.905	6.865	3.19	24.51	22.55	54.21	--	--	--	--	--	--	Protein of unknown function (DUF4005);; IQ calmodulin-binding motif	Protein IQ-DOMAIN 31 GN=IQD31 OS=Arabidopsis thaliana (Mouse-ear cress) PE=1 SV=1	Uncharacterized protein {ECO:0000313|EnsemblPlants:Solyc02g087760.2.1} OS=Solanum lycopersicum (Tomato) PE=4 SV=1	PREDICTED: protein IQ-DOMAIN 31-like [Nicotiana tomentosiformis]	PREDICTED: Solanum tuberosum protein IQ-DOMAIN 31-like (LOC102591944), transcript variant X2, mRNA
c153504.graph_c0	1.805	0.21	0.255	7.985	15.3	39.18	--	--	--	--	--	--	Plant protein of unknown function (DUF946)	--	Uncharacterized protein {ECO:0000313|EnsemblPlants:Solyc10g045380.1.1} OS=Solanum lycopersicum (Tomato) PE=4 SV=1	PREDICTED: uncharacterized protein LOC104092840 [Nicotiana tomentosiformis]	PREDICTED: Solanum tuberosum uncharacterized LOC102589484 (LOC102589484), mRNA
c153508.graph_c0	5.915	0.135	0.22	3.615	4.51	10.16	--	--	--	--	--	--	--	--	--	--	--
c153509.graph_c1	52.235	37.685	49.01	31.05	51.805	62.44	--	--	Biological Process: single-organism transport (GO:0044765);; Molecular Function: metal ion binding (GO:0046872);;	--	E3 ubiquitin-protein ligase RING1 GN=RING1 OS=Gossypium hirsutum (Upland cotton) PE=2 SV=1	PREDICTED: E3 ubiquitin-protein ligase RING1-like [Solanum lycopersicum]
c153520.graph_c0	7.685	1.06	1.57	2.71	3.145	7.95	--	--	--	K14300|2.6933e-167|sot:102594412|uncharacterized LOC102594412; K14300 nuclear pore complex protein Nup133 (A)	--	--	Non-repetitive/WGA-negative nucleoporin C-terminal	Nuclear pore complex protein NUP133 {ECO:0000303|PubMed:21189294} OS=Arabidopsis thaliana (Mouse-ear cress) PE=1 SV=1	Nuclear pore complex protein Nup133b {ECO:0000313|EMBL:BAO49727.1} OS=Nicotiana benthamiana PE=2 SV=1	PREDICTED: uncharacterized protein LOC104111071 [Nicotiana tomentosiformis]	PREDICTED: Solanum tuberosum uncharacterized LOC102594412 (LOC102594412), mRNA
c153522.graph_c1	3.66	0.05	0.065	4.99	9.31	17.12	--	--	--	--	[O]	Posttranslational modification, protein turnover, chaperones	--	--	Putative uncharacterized protein {ECO:0000313|EMBL:ACJ83658.1} OS=Medicago truncatula (Barrel medic) PE=2 SV=1	unknown [Medicago truncatula]	--
c153523.graph_c0	2.995	0.64	0.25	10.515	15.37	32.605	--	--	--	--	--	--	--	--	--	--	--
c153531.graph_c0	19.905	5.81	3.625	7.07	5.975	17.69	--	--	Cellular Component: cell wall (GO:0005618);; Biological Process: proteolysis (GO:0006508);; Molecular Function: cysteine-type peptidase activity (GO:0008234);; Biological Process: regulation of meristem growth (GO:0010075);; Biological Process: developmen	K16290|0|sot:102580817|xylem cysteine proteinase 1-like; K16290 xylem cysteine proteinase [EC:3.4.22.-] (A)	[O]	Posttranslational modification, protein turnover, chaperones	Papain family cysteine protease;; Cathepsin propeptide inhibitor domain (I29);; 60s Acidic ribosomal protein	Xylem cysteine proteinase 1 (Precursor) GN=XCP1 OS=Arabidopsis thaliana (Mouse-ear cress) PE=1 SV=1	Uncharacterized protein {ECO:0000313|EnsemblPlants:PGSC0003DMT400025691} OS=Solanum tuberosum (Potato) PE=3 SV=1	PREDICTED: xylem cysteine proteinase 1-like [Nicotiana tomentosiformis]	PREDICTED: Nicotiana sylvestris xylem cysteine proteinase 1-like (LOC104218458), mRNA
c153533.graph_c0	14.725	22.705	11.565	18.59	31.81	26.5	--	--	--	--	--	PREDICTED: uncharacterized protein LOC101255214 [Solanum lycopersicum]
c153537.graph_c0	11.215	2.37	2.105	0.18	8.995	28.365	--	--	Biological Process: lipid metabolic process (GO:0006629);; Molecular Function: phosphoric diester hydrolase activity (GO:0008081);;	--	--	--	--	PI-PLC X domain-containing protein At5g67130 (Precursor) GN=At5g67130 OS=Arabidopsis thaliana (Mouse-ear cress) PE=1 SV=1	Uncharacterized protein {ECO:0000313|EnsemblPlants:Solyc01g107990.2.1} OS=Solanum lycopersicum (Tomato) PE=4 SV=1	PREDICTED: PI-PLC X domain-containing protein At5g67130-like isoform X2 [Nicotiana tomentosiformis]	Morus notabilis PI-PLC X domain-containing protein partial mRNA
c153539.graph_c0	17	1.9	1.775	38.465	46.175	83.61	--	--	Biological Process: polysaccharide biosynthetic process (GO:0000271);; Molecular Function: Rho guanyl-nucleotide exchange factor activity (GO:0005089);; Biological Process: pattern specification process (GO:0007389);; Biological Process: asymmetric cell d	--	--	--	PRONE (Plant-specific Rop nucleotide exchanger)	Rop guanine nucleotide exchange factor 1 GN=ROPGEF1 OS=Arabidopsis thaliana (Mouse-ear cress) PE=1 SV=2	Uncharacterized protein {ECO:0000313|EnsemblPlants:Solyc01g111930.2.1} OS=Solanum lycopersicum (Tomato) PE=4 SV=1	PREDICTED: rop guanine nucleotide exchange factor 1 isoform X1 [Nicotiana tomentosiformis]	PREDICTED: Solanum tuberosum rop guanine nucleotide exchange factor 1-like (LOC102599896), mRNA
c153544.graph_c0	12.555	4.14	2.935	8.445	9.53	23.87	--	--	--	--	--	--	--	--	--	--	--
c153546.graph_c0	0.79	1.155	1.415	0.19	2.74	2.575	--	--	Biological Process: MAPK cascade (GO:0000165);; Molecular Function: receptor signaling protein serine/threonine kinase activity (GO:0004702);; Molecular Function: ATP binding (GO:0005524);; Cellular Component: plasma membrane (GO:0005886);; Biological Pro	--	Receptor protein kinase CLAVATA1 (Precursor) GN=CLV1 OS=Arabidopsis thaliana (Mouse-ear cress) PE=1 SV=3	PREDICTED: receptor protein kinase CLAVATA1-like [Solanum lycopersicum]
c153549.graph_c0	6.18	0.71	2.01	17.905	28.405	48.445	[H]	Coenzyme transport and metabolism	--	K00278|0|sot:102588548|L-aspartate oxidase, chloroplastic-like; K00278 L-aspartate oxidase [EC:1.4.3.16] (A)	[C]	Energy production and conversion	FAD binding domain;; Fumarate reductase flavoprotein C-term	L-aspartate oxidase, chloroplastic (Precursor) GN=AO OS=Arabidopsis thaliana (Mouse-ear cress) PE=2 SV=1	Uncharacterized protein {ECO:0000313|EnsemblPlants:PGSC0003DMT400033443} OS=Solanum tuberosum (Potato) PE=4 SV=1	PREDICTED: L-aspartate oxidase, chloroplastic [Sesamum indicum]	PREDICTED: Nicotiana tomentosiformis L-aspartate oxidase, chloroplastic (LOC104084829), mRNA
c153550.graph_c0	1.17	0.175	0.11	48.685	78.685	132.42	--	--	--	--	--	--	SBP domain	Squamosa promoter-binding-like protein 6 GN=SPL6 OS=Arabidopsis thaliana (Mouse-ear cress) PE=2 SV=2	LIGULELESS1 protein, putative {ECO:0000313|EMBL:EOY22129.1} OS=Theobroma cacao (Cacao) PE=4 SV=1	PREDICTED: squamosa promoter-binding-like protein 6 [Nicotiana sylvestris]	PREDICTED: Nicotiana sylvestris squamosa promoter-binding-like protein 6 (LOC104234339), mRNA
c153557.graph_c0	0.72	3.995	12.57	5.09	22.915	24.645	[M]	Cell wall/membrane/envelope biogenesis	Molecular Function: polygalacturonase activity (GO:0004650);; Cellular Component: extracellular region (GO:0005576);; Biological Process: carbohydrate metabolic process (GO:0005975);;	K01184|1e-164|rcu:RCOM_1267820|Polygalacturonase precursor, putative (EC:3.2.1.67)	Polygalacturonase (Precursor) OS=Prunus persica (Peach) PE=2 SV=1	PREDICTED: polygalacturonase-like [Solanum lycopersicum]
c153558.graph_c0	23.05	25.67	27.3	13.595	26.935	27.595	--	--	--	--	BI1-like protein GN=At4g15470 OS=Arabidopsis thaliana (Mouse-ear cress) PE=2 SV=1	PREDICTED: uncharacterized protein LOC101264670 [Solanum lycopersicum]
c153559.graph_c0	4.83	6.965	4.74	3.69	17.63	18.18	[M]	Cell wall/membrane/envelope biogenesis	Cellular Component: mitochondrion (GO:0005739);; Molecular Function: acyl-[acyl-carrier-protein]-UDP-N-acetylglucosamine O-acyltransferase activity (GO:0008780);; Biological Process: dolichol biosynthetic process (GO:0019408);; Biological Process: lipid X	K00677|1e-167|pop:POPTR_819272|hypothetical protein	Probable acyl-[acyl-carrier-protein]--UDP-N-acetylglucosamine O-acyltransferase, mitochondrial (Precursor) GN=LPXA OS=Arabidopsis thaliana (Mouse-ear cress) PE=1 SV=1	PREDICTED: acyl-[acyl-carrier-protein]--UDP-N-acetylglucosamine O-acyltransferase-like [Solanum lycopersicum]
c153576.graph_c0	26.33	2.865	7.41	100.715	198.515	481.53	--	--	--	--	--	--	VQ motif	--	Uncharacterized protein {ECO:0000313|EnsemblPlants:Solyc02g068460.1.1} OS=Solanum lycopersicum (Tomato) PE=4 SV=1	PREDICTED: uncharacterized protein LOC104234333 [Nicotiana sylvestris]	--
c153593.graph_c0	0.34	2.12	2.39	1.38	5.67	3.82	--	--	Molecular Function: beta-galactosidase activity (GO:0004565);; Biological Process: carbohydrate metabolic process (GO:0005975);; Biological Process: polyamine catabolic process (GO:0006598);; Biological Process: plant-type cell wall organization (GO:00096	--	Beta-galactosidase 3 (Precursor) OS=Arabidopsis thaliana (Mouse-ear cress) PE=1 SV=1	unnamed protein product [Vitis vinifera]
c153603.graph_c0	3.135	1.475	0.395	2.46	5.09	12.545	[Q]	Secondary metabolites biosynthesis, transport and catabolism	Molecular Function: copper ion binding (GO:0005507);; Biological Process: secondary cell wall biogenesis (GO:0009834);; Biological Process: lignin catabolic process (GO:0046274);; Cellular Component: apoplast (GO:0048046);; Molecular Function: hydroquinon	--	[Q]	Secondary metabolites biosynthesis, transport and catabolism	Multicopper oxidase;; Multicopper oxidase;; Multicopper oxidase	Laccase-4 (Precursor) GN=F16M14.1 OS=Arabidopsis thaliana (Mouse-ear cress) PE=2 SV=2	Laccase {ECO:0000256|RuleBase:RU361119} OS=Nicotiana tabacum (Common tobacco) PE=2 SV=1	PREDICTED: laccase-4-like [Nicotiana tomentosiformis]	PREDICTED: Nicotiana tomentosiformis laccase-4-like (LOC104089959), mRNA
c153605.graph_c0	4.975	1.005	0.285	5.565	11.98	47.105	[R]	General function prediction only	Biological Process: sodium ion transport (GO:0006814);; Molecular Function: bile acid:sodium symporter activity (GO:0008508);; Cellular Component: membrane (GO:0016020);;	K03453|0|sly:101266486|probable sodium/metabolite cotransporter BASS1, chloroplastic; K03453 bile acid:Na+ symporter, BASS family (A)	[P]	Inorganic ion transport and metabolism	Sodium Bile acid symporter family;; SBF-like CPA transporter family (DUF4137)	Probable sodium/metabolite cotransporter BASS1, chloroplastic (Precursor) GN=T30F21.11 OS=Arabidopsis thaliana (Mouse-ear cress) PE=2 SV=1	Uncharacterized protein {ECO:0000313|EnsemblPlants:Solyc12g005410.1.1} OS=Solanum lycopersicum (Tomato) PE=4 SV=1	PREDICTED: probable sodium/metabolite cotransporter BASS1, chloroplastic [Solanum lycopersicum]	PREDICTED: Nicotiana sylvestris probable sodium/metabolite cotransporter BASS1, chloroplastic (LOC104217255), mRNA
c153617.graph_c0	20.005	5.775	3.805	13.8	262.495	796.145	--	--	--	--	--	--	--	--	Coffea canephora DH200=94 genomic scaffold, scaffold_455 {ECO:0000313|EMBL:CDP19365.1} OS=Coffea canephora (Robusta coffee) PE=4 SV=1	PREDICTED: uncharacterized protein LOC105164710 isoform X2 [Sesamum indicum]	PREDICTED: Pyrus x bretschneideri uncharacterized LOC103959517 (LOC103959517), mRNA
c153618.graph_c0	12.415	1.3	3.48	32.58	47.835	78.13	--	--	--	--	[S]	Function unknown	Regulator of chromosome condensation (RCC1) repeat;; Regulator of chromosome condensation (RCC1) repeat;; Regulator of chromosome condensation (RCC1) repeat;; Regulator of chromosome condensation (RCC1) repeat	Ultraviolet-B receptor UVR8 GN=UVR8 OS=Arabidopsis thaliana (Mouse-ear cress) PE=1 SV=1	Coffea canephora DH200=94 genomic scaffold, scaffold_4 {ECO:0000313|EMBL:CDP00138.1} OS=Coffea canephora (Robusta coffee) PE=4 SV=1	PREDICTED: ultraviolet-B receptor UVR8 isoform X1 [Vitis vinifera]	PREDICTED: Nicotiana tomentosiformis ultraviolet-B receptor UVR8 (LOC104107629), transcript variant X1, mRNA
c153626.graph_c0	7.47	0.505	0.275	16.89	19.435	30.56	[L]	Replication, recombination and repair	Biological Process: cytokinesis by cell plate formation (GO:0000911);; Molecular Function: DNA binding (GO:0003677);; Molecular Function: DNA helicase activity (GO:0003678);; Molecular Function: ATP binding (GO:0005524);; Cellular Component: nucleus (GO:0	K02541|0|sot:102588993|DNA replication licensing factor MCM3 homolog 2-like; K02541 DNA replication licensing factor MCM3 [EC:3.6.4.12] (A)	[L]	Replication, recombination and repair	MCM2/3/5 family;; MCM N-terminal domain;; Magnesium chelatase, subunit ChlI	DNA replication licensing factor MCM3 homolog 2 GN=ROA2 OS=Zea mays (Maize) PE=2 SV=1	Uncharacterized protein {ECO:0000313|EnsemblPlants:PGSC0003DMT400021420} OS=Solanum tuberosum (Potato) PE=3 SV=1	PREDICTED: DNA replication licensing factor MCM3 homolog 2-like [Solanum tuberosum]	PREDICTED: Nicotiana sylvestris DNA replication licensing factor MCM3 homolog 2 (LOC104246985), transcript variant X2, mRNA
c153630.graph_c0	4.83	1.3	0.255	14.045	48.07	147.755	--	--	Molecular Function: monooxygenase activity (GO:0004497);; Cellular Component: integral component of membrane (GO:0016021);;	--	[T]	Signal transduction mechanisms	Protein of unknown function (DUF568);; Eukaryotic cytochrome b561	Cytochrome b561 and DOMON domain-containing protein At2g04850 (Precursor) GN=At2g04850 OS=Arabidopsis thaliana (Mouse-ear cress) PE=2 SV=2	Coffea canephora DH200=94 genomic scaffold, scaffold_3 {ECO:0000313|EMBL:CDO99367.1} OS=Coffea canephora (Robusta coffee) PE=4 SV=1	unnamed protein product [Coffea canephora]	--
c153631.graph_c1	6.06	0.35	0.19	10.45	9.03	15.965	--	--	Molecular Function: hydrolase activity, hydrolyzing O-glycosyl compounds (GO:0004553);; Biological Process: carbohydrate metabolic process (GO:0005975);;	--	--	--	Glycosyl hydrolase family 9	Endoglucanase 10 (Precursor) GN=At1g75680 OS=Arabidopsis thaliana (Mouse-ear cress) PE=2 SV=2	Endoglucanase {ECO:0000256|RuleBase:RU361166} OS=Coffea canephora (Robusta coffee) PE=3 SV=1	PREDICTED: endoglucanase 2-like [Nicotiana tomentosiformis]	PREDICTED: Solanum tuberosum endoglucanase 10-like (LOC102592746), mRNA
c153652.graph_c0	16.745	1.235	0.64	0	0.105	47.62	--	--	Molecular Function: hydrolase activity, hydrolyzing O-glycosyl compounds (GO:0004553);; Biological Process: carbohydrate metabolic process (GO:0005975);;	--	--	--	Glycosyl hydrolases family 17;; X8 domain	Probable glucan endo-1,3-beta-glucosidase A6 (Precursor) GN=A6 OS=Arabidopsis thaliana (Mouse-ear cress) PE=2 SV=1	Uncharacterized protein {ECO:0000313|EnsemblPlants:PGSC0003DMT400022520} OS=Solanum tuberosum (Potato) PE=3 SV=1	PREDICTED: probable glucan endo-1,3-beta-glucosidase A6 [Nicotiana tomentosiformis]	PREDICTED: Nicotiana sylvestris probable glucan endo-1,3-beta-glucosidase A6 (LOC104226877), mRNA
c153654.graph_c0	7.8	0.84	1.045	18.575	21.41	33.915	[H]	Coenzyme transport and metabolism	Molecular Function: riboflavin synthase activity (GO:0004746);; Biological Process: riboflavin biosynthetic process (GO:0009231);; Cellular Component: chloroplast (GO:0009507);; Molecular Function: oxidoreductase activity (GO:0016491);; Biological Process	K00793|5.60355e-120|vvi:100257400|riboflavin synthase; K00793 riboflavin synthase [EC:2.5.1.9] (A)	[H]	Coenzyme transport and metabolism	Lumazine binding domain	--	Putative uncharacterized protein {ECO:0000313|EMBL:CCB47277.1} OS=Vitis vinifera (Grape) PE=4 SV=1	PREDICTED: riboflavin synthase [Vitis vinifera]	PREDICTED: Brachypodium distachyon riboflavin synthase (LOC100840951), mRNA
c153663.graph_c0	7.085	37.91	21.32	13.255	55.155	59.72	--	--	--	--	AT-rich interactive domain-containing protein 2 GN=ARID2 OS=Arabidopsis thaliana (Mouse-ear cress) PE=2 SV=1	predicted protein [Populus trichocarpa]
c153665.graph_c0	15.745	1.64	2.045	1.75	9.705	30.325	[Q]	Secondary metabolites biosynthesis, transport and catabolism	Molecular Function: iron ion binding (GO:0005506);; Molecular Function: steroid hydroxylase activity (GO:0008395);; Molecular Function: electron carrier activity (GO:0009055);; Biological Process: response to light stimulus (GO:0009416);; Biological Proce	K15639|0|sot:102582293|cytochrome P450 734A1-like; K15639 PHYB activation tagged suppressor 1 [EC:1.14.-.-] (A)	[QI]	--	Cytochrome P450	Cytochrome P450 734A1 GN=F18A8.8 OS=Arabidopsis thaliana (Mouse-ear cress) PE=2 SV=1	Uncharacterized protein {ECO:0000313|EnsemblPlants:Solyc12g006860.1.1} OS=Solanum lycopersicum (Tomato) PE=3 SV=1	PREDICTED: cytochrome P450 734A1-like [Nicotiana sylvestris]	Theobroma cacao Cytochrome P450 (TCM_038000) mRNA, complete cds
c153666.graph_c0	34.305	65.035	41.41	33.755	81.295	83.19	--	--	Cellular Component: chloroplast (GO:0009507);; Biological Process: singlet oxygen-mediated programmed cell death (GO:0010343);; Cellular Component: thylakoid membrane (GO:0042651);;	--	Protein EXECUTER 1, chloroplastic (Precursor) GN=EX1 OS=Arabidopsis thaliana (Mouse-ear cress) PE=1 SV=1	PREDICTED: protein EXECUTER 1, chloroplastic-like [Solanum lycopersicum]
c153672.graph_c0	9.825	0.43	0.485	22	34.04	89.805	--	--	Cellular Component: integral component of membrane (GO:0016021);; Biological Process: transmembrane transport (GO:0055085);;	--	[G]	Carbohydrate transport and metabolism	Major Facilitator Superfamily	--	Uncharacterized protein {ECO:0000313|EnsemblPlants:PGSC0003DMT400062120} OS=Solanum tuberosum (Potato) PE=4 SV=1	PREDICTED: protein spinster homolog 1-like [Solanum tuberosum]	PREDICTED: Nicotiana sylvestris protein spinster-like (LOC104224661), transcript variant X2, mRNA
c153700.graph_c0	28.045	30.375	42.345	1.745	170.47	50.365	--	--	--	--	Dehydration-responsive element-binding protein 1F GN=T12C24.14 OS=Arabidopsis thaliana (Mouse-ear cress) PE=2 SV=1	dehydration-responsive element-binding protein 1B [Rosa hybrid cultivar]
c153724.graph_c0	12.955	3.07	2.24	5.86	8.08	13.75	[S]	Function unknown	--	--	--	--	Leucine Rich repeats (2 copies);; Leucine Rich Repeat;; Leucine rich repeat;; Leucine Rich repeat;; Leucine rich repeat N-terminal domain;; Leucine rich repeat	Putative receptor-like protein kinase At3g47110 (Precursor) GN=At3g47110 OS=Arabidopsis thaliana (Mouse-ear cress) PE=3 SV=1	Uncharacterized protein {ECO:0000313|EnsemblPlants:Solyc03g096190.1.1} OS=Solanum lycopersicum (Tomato) PE=4 SV=1	PREDICTED: probable LRR receptor-like serine/threonine-protein kinase At3g47570 [Nicotiana sylvestris]	--
c153741.graph_c0	11.525	13.435	3.775	8.965	19.865	10.865	--	--	Molecular Function: transmembrane receptor protein serine/threonine kinase activity (GO:0004675);; Molecular Function: ATP binding (GO:0005524);; Cellular Component: plasma membrane (GO:0005886);; Biological Process: protein phosphorylation (GO:0006468);;	K13418|0.0|pop:POPTR_913861|hypothetical protein	Somatic embryogenesis receptor kinase 1 (Precursor) OS=Arabidopsis thaliana (Mouse-ear cress) PE=1 SV=2	somatic embryogenesis receptor-like kinase 1 [Solanum peruvianum]
c153750.graph_c0	12.255	3.44	2.205	1.15	5.62	36.965	[Q]	Secondary metabolites biosynthesis, transport and catabolism	Molecular Function: oxidoreductase activity (GO:0016491);; Biological Process: oxidation-reduction process (GO:0055114);;	--	[H]	Coenzyme transport and metabolism	FAD dependent oxidoreductase;; NAD(P)-binding Rossmann-like domain;; Thi4 family;; FAD binding domain;; Flavin containing amine oxidoreductase;; Glucose inhibited division protein A	Prolycopene isomerase 2, chloroplastic (Precursor) GN=CRTISO2 OS=Oncidium hybrid cultivar (Orchid) PE=2 SV=1	Putative uncharacterized protein {ECO:0000313|EMBL:CBI17518.3} OS=Vitis vinifera (Grape) PE=4 SV=1	PREDICTED: pyridine nucleotide-disulfide oxidoreductase domain-containing protein 2 [Nicotiana sylvestris]	PREDICTED: Nicotiana sylvestris pyridine nucleotide-disulfide oxidoreductase domain-containing protein 2 (LOC104223228), mRNA
c153756.graph_c0	5.22	0.69	0.95	9.415	46.535	56.675	--	--	Molecular Function: DNA binding (GO:0003677);; Molecular Function: sequence-specific DNA binding transcription factor activity (GO:0003700);; Cellular Component: nucleus (GO:0005634);; Cellular Component: transcription factor complex (GO:0005667);; Biolog	K06620|0|sot:102584400|transcription factor E2FA-like; K06620 transcription factor E2F3 (A)	[K]	Transcription	E2F/DP family winged-helix DNA-binding domain	Transcription factor E2FA GN=F11F19.8 OS=Arabidopsis thaliana (Mouse-ear cress) PE=1 SV=1	Uncharacterized protein {ECO:0000313|EnsemblPlants:PGSC0003DMT400042347} OS=Solanum tuberosum (Potato) PE=3 SV=1	PREDICTED: transcription factor E2FA-like isoform X1 [Solanum tuberosum]	PREDICTED: Solanum tuberosum transcription factor E2FA-like (LOC102584400), transcript variant X1, mRNA
c153763.graph_c0	4.815	5.22	3.625	3.64	10.515	5.475	--	--	Molecular Function: protein serine/threonine kinase activity (GO:0004674);; Molecular Function: ATP binding (GO:0005524);; Cellular Component: plasma membrane (GO:0005886);; Biological Process: protein phosphorylation (GO:0006468);; Biological Process: tr	--	Protein STRUBBELIG-RECEPTOR FAMILY 8 (Precursor) GN=SRF8 OS=Arabidopsis thaliana (Mouse-ear cress) PE=2 SV=1	PREDICTED: LRR receptor-like serine/threonine-protein kinase GSO1-like [Solanum lycopersicum]
c153769.graph_c1	0.805	2.69	0.76	0.31	1.295	1.675	--	--	Molecular Function: RNA binding (GO:0003723);; Molecular Function: RNA-directed DNA polymerase activity (GO:0003964);; Molecular Function: RNA-DNA hybrid ribonuclease activity (GO:0004523);; Biological Process: RNA-dependent DNA replication (GO:0006278);;	--	--	unnamed protein product [Ipomoea batatas]
c153769.graph_c5	0.55	1	2.96	0.405	2.425	2.91	--	--	Molecular Function: nucleic acid binding (GO:0003676);; Molecular Function: transferase activity (GO:0016740);;	--	Putative ribonuclease H protein At1g65750 GN=At1g65750 OS=Arabidopsis thaliana (Mouse-ear cress) PE=3 SV=1	unnamed protein product [Ipomoea batatas]
c153770.graph_c0	60.14	46.785	81.25	84.21	144.795	128.765	[R]	General function prediction only	Molecular Function: acid phosphatase activity (GO:0003993);; Cellular Component: cytosol (GO:0005829);;	K03787|1e-136|vvi:100242666|hypothetical protein LOC100242666	--	hypothetical protein PRUPE_ppa008995mg [Prunus persica]
c153773.graph_c0	4.825	6.42	15.48	5.97	13.985	13.55	--	--	Molecular Function: acetylglucosaminyltransferase activity (GO:0008375);; Cellular Component: membrane (GO:0016020);;	--	--	PREDICTED: uncharacterized protein LOC101249358 [Solanum lycopersicum]
c153775.graph_c0	10.49	2.375	3.615	13.71	38.465	47.6	[J]	Translation, ribosomal structure and biogenesis	Cellular Component: cytoplasm (GO:0005737);; Biological Process: tRNA modification (GO:0006400);; Biological Process: phosphatidylglycerol biosynthetic process (GO:0006655);; Biological Process: reciprocal meiotic recombination (GO:0007131);; Biological P	--	[T]	Signal transduction mechanisms	Radical SAM superfamily;; Uncharacterized protein family UPF0004;; TRAM domain	CDK5RAP1-like protein GN=OSJNBa0074L11 OS=Oryza sativa subsp. japonica (Rice) PE=2 SV=1	Similar to CDK5 regulatory subunit-associated protein {ECO:0000313|EMBL:BAD15110.2} OS=Nicotiana tabacum (Common tobacco) PE=2 SV=2	PREDICTED: CDK5RAP1-like protein [Nicotiana sylvestris]	PREDICTED: Nicotiana tomentosiformis CDK5RAP1-like protein (LOC104118970), mRNA
c153784.graph_c0	14.025	3.94	2.965	3.125	8.835	11.36	--	--	Cellular Component: membrane (GO:0016020);;	--	[I]	Lipid transport and metabolism	Plasma-membrane choline transporter	--	Uncharacterized protein {ECO:0000313|EnsemblPlants:PGSC0003DMT400015868} OS=Solanum tuberosum (Potato) PE=4 SV=1	PREDICTED: choline transporter-like protein 3-like [Solanum tuberosum]	PREDICTED: Nicotiana tomentosiformis CTL-like protein DDB_G0288717 (LOC104094387), mRNA
c153788.graph_c0	1.21	22.1	27.2	4.18	72.545	40.53	[HC]	--	Molecular Function: squalene monooxygenase activity (GO:0004506);; Cellular Component: integral component of membrane (GO:0016021);; Molecular Function: flavin adenine dinucleotide binding (GO:0050660);; Biological Process: oxidation-reduction process (GO	K00511|0.0|vvi:100254037|hypothetical protein LOC100254037	Squalene monooxygenase OS=Panax ginseng (Korean ginseng) PE=2 SV=1	PREDICTED: squalene monooxygenase-like [Glycine max]
c153792.graph_c0	20.545	5.995	2.38	37.505	69.59	92.48	--	--	Cellular Component: cell wall (GO:0005618);;	--	--	--	Protein of unknown function (DUF642)	--	Uncharacterized protein {ECO:0000313|EnsemblPlants:Solyc01g087540.2.1} OS=Solanum lycopersicum (Tomato) PE=4 SV=1	PREDICTED: uncharacterized protein LOC104211372 [Nicotiana sylvestris]	--
c153804.graph_c0	7.135	0.835	0.3	150.085	294.445	387.28	[Q]	Secondary metabolites biosynthesis, transport and catabolism	Molecular Function: binding (GO:0005488);; Molecular Function: oxidoreductase activity (GO:0016491);;	--	[Q]	Secondary metabolites biosynthesis, transport and catabolism	Cytochrome P450	Cytochrome P450 81E8 {ECO:0000303|PubMed:14617078} OS=Medicago truncatula (Barrel medic) PE=2 SV=1	Uncharacterized protein {ECO:0000313|EnsemblPlants:PGSC0003DMT400055477} OS=Solanum tuberosum (Potato) PE=3 SV=1	PREDICTED: isoflavone 2&apos;-hydroxylase-like [Nicotiana tomentosiformis]	PREDICTED: Vitis vinifera isoflavone 3'-hydroxylase (LOC100249138), mRNA
c153805.graph_c0	15.045	13.87	19.435	4.535	17.145	17.255	--	--	--	--	--	--
c153812.graph_c0	5	0.255	0.85	0.74	2.885	5.245	[RTKL]	--	Molecular Function: protein serine/threonine kinase activity (GO:0004674);; Molecular Function: ATP binding (GO:0005524);; Biological Process: protein phosphorylation (GO:0006468);;	K04733|6.99896e-121|pvu:PHAVU_005G078800g|hypothetical protein; K04733 interleukin-1 receptor-associated kinase 4 [EC:2.7.11.1] (A)	--	--	Protein kinase domain;; Protein tyrosine kinase	Probable leucine-rich repeat receptor-like serine/threonine-protein kinase At3g14840 (Precursor) GN=LRR-RLK OS=Arabidopsis thaliana (Mouse-ear cress) PE=2 SV=1	Putative uncharacterized protein {ECO:0000313|EMBL:CAN66180.1} OS=Vitis vinifera (Grape) PE=3 SV=1	PREDICTED: probable leucine-rich repeat receptor-like serine/threonine-protein kinase At3g14840 [Sesamum indicum]	PREDICTED: Nelumbo nucifera probable LRR receptor-like serine/threonine-protein kinase At1g07650 (LOC104590732), mRNA
c153812.graph_c1	2.215	0.215	0.195	0.715	2.01	3.365	--	--	Molecular Function: nucleotide binding (GO:0000166);; Molecular Function: protein kinase activity (GO:0004672);;	--	--	--	Di-glucose binding within endoplasmic reticulum;; Leucine Rich repeats (2 copies);; Leucine Rich Repeat;; Leucine rich repeat;; Leucine Rich repeat;; Carbohydrate-binding protein of the ER	Probable leucine-rich repeat receptor-like serine/threonine-protein kinase At3g14840 (Precursor) GN=LRR-RLK OS=Arabidopsis thaliana (Mouse-ear cress) PE=2 SV=1	Coffea canephora DH200=94 genomic scaffold, scaffold_19 {ECO:0000313|EMBL:CDP06041.1} OS=Coffea canephora (Robusta coffee) PE=4 SV=1	unnamed protein product [Coffea canephora]	Populus trichocarpa hypothetical protein (POPTR_0122s00210g) mRNA, complete cds
c153816.graph_c1	0.66	2.43	2.565	0.92	6.265	4.585	--	--	--	--	--	--
c153817.graph_c0	26.695	31.58	24.745	9.425	29.065	28.46	--	--	--	--	--	PREDICTED: uncharacterized protein LOC101250928 [Solanum lycopersicum]
c153819.graph_c0	8.02	2.18	2.28	4.265	5.81	9.59	--	--	--	--	[T]	Signal transduction mechanisms	Leucine rich repeat;; Leucine Rich repeats (2 copies)	Putative late blight resistance protein homolog R1B-16 GN=R1B-16 OS=Solanum demissum (Wild potato) PE=3 SV=1	Disease resistance protein BS2 {ECO:0000313|EMBL:AAF09256.1} OS=Capsicum chacoense PE=2 SV=1	PREDICTED: putative late blight resistance protein homolog R1B-16 [Nicotiana tomentosiformis]	--
c153827.graph_c0	5.83	9.335	7.25	2.355	45.315	23.34	--	--	Biological Process: regulation of cellular process (GO:0050794);;	--	Protein RKD1 GN=RKD1 OS=Arabidopsis thaliana (Mouse-ear cress) PE=3 SV=1	hypothetical protein ZEAMMB73_564658 [Zea mays]
c153845.graph_c0	33.59	2.17	1.745	75.915	94.09	141.905	--	--	--	K03691|0|sot:102584575|uncharacterized LOC102584575; K03691 peptide-O-fucosyltransferase [EC:2.4.1.221] (A)	--	--	GDP-fucose protein O-fucosyltransferase	--	Uncharacterized protein {ECO:0000313|EnsemblPlants:PGSC0003DMT400023652} OS=Solanum tuberosum (Potato) PE=4 SV=1	PREDICTED: uncharacterized protein LOC104243063 [Nicotiana sylvestris]	PREDICTED: Nicotiana sylvestris uncharacterized LOC104243063 (LOC104243063), mRNA
c153865.graph_c0	9.85	1.6	2.375	17.035	21.675	33.22	--	--	--	--	--	--	Methyltransferase domain	--	Uncharacterized protein {ECO:0000313|EnsemblPlants:Solyc02g091600.1.1} OS=Solanum lycopersicum (Tomato) PE=4 SV=1	PREDICTED: uncharacterized protein LOC101253848 [Solanum lycopersicum]	--
c153873.graph_c0	38.74	5.92	5.285	1.195	83.69	172.105	--	--	--	--	--	--	--	--	Uncharacterized protein {ECO:0000313|EMBL:KDP28232.1} OS=Jatropha curcas (Barbados nut) PE=4 SV=1	hypothetical protein JCGZ_14003 [Jatropha curcas]	Populus trichocarpa hypothetical protein (POPTR_0002s19950g) mRNA, complete cds
c153886.graph_c0	20.895	2.38	4.355	9.955	45.175	55.665	[F]	Nucleotide transport and metabolism	Cellular Component: cytosol (GO:0005829);; Biological Process: cellular response to DNA damage stimulus (GO:0006974);; Molecular Function: 8-oxo-7,8-dihydroguanosine triphosphate pyrophosphatase activity (GO:0008413);; Molecular Function: dihydroneopterin	K03574|1.48848e-64|sly:101246816|nudix hydrolase 1-like; K03574 8-oxo-dGTP diphosphatase [EC:3.6.1.55] (A)	--	--	NUDIX domain	Nudix hydrolase 1 GN=F14K14.13 OS=Arabidopsis thaliana (Mouse-ear cress) PE=1 SV=1	Uncharacterized protein {ECO:0000313|EnsemblPlants:Solyc00g128870.2.1} OS=Solanum lycopersicum (Tomato) PE=3 SV=1	PREDICTED: nudix hydrolase 1 [Nicotiana tomentosiformis]	--
c153888.graph_c0	8.525	0.215	0.04	3.455	6.545	11.525	--	--	Cellular Component: plant-type cell wall (GO:0009505);;	--	--	--	Protein of unknown function (DUF642)	--	Uncharacterized protein {ECO:0000313|EnsemblPlants:Solyc06g067910.2.1} OS=Solanum lycopersicum (Tomato) PE=4 SV=1	PREDICTED: uncharacterized protein LOC104210873 [Nicotiana sylvestris]	Cucumis melo genomic chromosome, chr_3
c153907.graph_c0	3.4	0.59	0.37	27.11	43.725	51.84	--	--	Biological Process: cellular process (GO:0009987);;	--	--	--	--	Chitin-inducible gibberellin-responsive protein 2 GN=OJ1127_E01.113 OS=Oryza sativa subsp. japonica (Rice) PE=2 SV=1	Putative uncharacterized protein {ECO:0000313|EMBL:CCB51715.1} OS=Vitis vinifera (Grape) PE=4 SV=1	PREDICTED: scarecrow-like transcription factor PAT1-like [Solanum tuberosum]	PREDICTED: Solanum tuberosum scarecrow-like transcription factor PAT1-like (LOC102596292), mRNA
c153907.graph_c1	3.925	0.455	0.385	71.095	126.82	198.57	--	--	Molecular Function: signal transducer activity (GO:0004871);; Cellular Component: cytoplasm (GO:0005737);; Biological Process: regulation of transcription, DNA-templated (GO:0006355);; Biological Process: signal transduction (GO:0007165);; Biological Proc	--	--	--	GRAS domain family	Scarecrow-like transcription factor PAT1 GN=PAT1 OS=Arabidopsis thaliana (Mouse-ear cress) PE=2 SV=1	Uncharacterized protein {ECO:0000313|EnsemblPlants:Solyc07g047950.1.1} OS=Solanum lycopersicum (Tomato) PE=4 SV=1	PREDICTED: scarecrow-like transcription factor PAT1 [Nicotiana sylvestris]	PREDICTED: Nicotiana tomentosiformis scarecrow-like transcription factor PAT1 (LOC104087933), transcript variant X3, mRNA
c153912.graph_c0	15.885	2.02	2.19	40.205	52.62	72.215	[E]	Amino acid transport and metabolism	Molecular Function: homoserine kinase activity (GO:0004413);; Molecular Function: ATP binding (GO:0005524);; Biological Process: threonine metabolic process (GO:0006566);; Biological Process: phosphorylation (GO:0016310);;	K00872|5.37632e-172|sot:102600638|probable homoserine kinase-like; K00872 homoserine kinase [EC:2.7.1.39] (A)	[E]	Amino acid transport and metabolism	GHMP kinases N terminal domain;; GHMP kinases C terminal	Homoserine kinase (Precursor) GN=F5J6.24 OS=Arabidopsis thaliana (Mouse-ear cress) PE=1 SV=1	Uncharacterized protein {ECO:0000313|EnsemblPlants:PGSC0003DMT400065110} OS=Solanum tuberosum (Potato) PE=3 SV=1	PREDICTED: probable homoserine kinase-like [Solanum tuberosum]	PREDICTED: Fragaria vesca subsp. vesca homoserine kinase-like (LOC101311541), mRNA
c153915.graph_c0	5.875	1.005	0.57	49.63	65.38	70.985	--	--	--	--	--	--	--	--	--	--	Ipomoea batatas microsatellite Stv_Ipb_1304 sequence
c153920.graph_c0	16.025	0.94	1.68	22.64	37.92	46.79	--	--	Cellular Component: integral component of membrane (GO:0016021);;	K13348|5.13162e-108|sly:101243643|PXMP2/4 family protein 4; K13348 protein Mpv17 (A)	[R]	General function prediction only	Mpv17 / PMP22 family	Peroxisomal membrane protein PMP22 GN=PMP22 OS=Arabidopsis thaliana (Mouse-ear cress) PE=1 SV=1	Uncharacterized protein {ECO:0000313|EnsemblPlants:PGSC0003DMT400066516} OS=Solanum tuberosum (Potato) PE=4 SV=1	PREDICTED: PXMP2/4 family protein 4 [Solanum lycopersicum]	PREDICTED: Populus euphratica PXMP2/4 family protein 4-like (LOC105129828), mRNA
c153921.graph_c0	58.805	6.765	3.975	20.39	32.96	37.635	--	--	--	--	--	--	--	--	Uncharacterized protein {ECO:0000313|EnsemblPlants:PGSC0003DMT400043940} OS=Solanum tuberosum (Potato) PE=4 SV=1	PREDICTED: myb-like protein X [Nicotiana tomentosiformis]	Solanum pennellii chromosome ch01, complete genome
c153939.graph_c3	41.79	48.97	48.045	26.305	94.95	81.76	--	--	--	--	--	--
c153946.graph_c0	2.84	0.245	0.265	18.98	35.44	40.435	[L]	Replication, recombination and repair	--	K10742|0|sly:101244042|DNA replication ATP-dependent helicase/nuclease DNA2; K10742 DNA replication ATP-dependent helicase Dna2 [EC:3.6.4.12] (A)	[L]	Replication, recombination and repair	AAA domain;; AAA domain;; Part of AAA domain;; Viral (Superfamily 1) RNA helicase;; AAA domain;; UvrD/REP helicase N-terminal domain	Regulator of nonsense transcripts 1 homolog GN=MQD22.15 OS=Arabidopsis thaliana (Mouse-ear cress) PE=1 SV=2	Uncharacterized protein {ECO:0000313|EnsemblPlants:Solyc01g088380.1.1} OS=Solanum lycopersicum (Tomato) PE=4 SV=1	PREDICTED: DNA replication ATP-dependent helicase/nuclease DNA2 isoform X1 [Solanum lycopersicum]	PREDICTED: Solanum tuberosum DNA replication ATP-dependent helicase/nuclease DNA2-like (LOC102578342), mRNA
c153962.graph_c0	9.525	1.345	1.1	6.53	12.21	15.475	--	--	Molecular Function: acetylglucosaminyltransferase activity (GO:0008375);; Cellular Component: membrane (GO:0016020);;	--	[G]	Carbohydrate transport and metabolism	Core-2/I-Branching enzyme	--	Uncharacterized protein {ECO:0000313|EnsemblPlants:PGSC0003DMT400020996} OS=Solanum tuberosum (Potato) PE=4 SV=1	PREDICTED: xylosyltransferase 2 isoform X1 [Nicotiana tomentosiformis]	Theobroma cacao Core-2/I-branching beta-1,6-N-acetylglucosaminyltransferase family protein (TCM_025814) mRNA, complete cds
c153963.graph_c0	3.92	0.71	0.03	2.605	10.435	14.835	--	--	Molecular Function: signal transducer activity (GO:0004871);; Biological Process: signal transduction (GO:0007165);; Biological Process: response to light stimulus (GO:0009416);; Biological Process: pollen tube growth (GO:0009860);;	--	--	--	NPH3 family	BTB/POZ domain-containing protein At1g03010 GN=At1g03010 OS=Arabidopsis thaliana (Mouse-ear cress) PE=2 SV=1	Uncharacterized protein {ECO:0000313|EnsemblPlants:Solyc09g074630.2.1} OS=Solanum lycopersicum (Tomato) PE=4 SV=1	PREDICTED: BTB/POZ domain-containing protein At1g03010-like isoform X2 [Nicotiana sylvestris]	PREDICTED: Vitis vinifera BTB/POZ domain-containing protein At1g03010 (LOC100251110), transcript variant X5, mRNA
c153972.graph_c0	103.92	54.615	21.67	25.46	76.565	92.59	--	--	Molecular Function: nucleic acid binding (GO:0003676);;	K11593|0|sot:102604021|protein argonaute 4-like; K11593 eukaryotic translation initiation factor 2C (A)	[J]	Translation, ribosomal structure and biogenesis	Piwi domain;; PAZ domain;; Domain of unknown function (DUF1785)	Protein argonaute 4 GN=T20P8.9 OS=Arabidopsis thaliana (Mouse-ear cress) PE=1 SV=2	Uncharacterized protein {ECO:0000313|EnsemblPlants:PGSC0003DMT400058471} OS=Solanum tuberosum (Potato) PE=4 SV=1	PREDICTED: protein argonaute 4-like [Solanum tuberosum]	PREDICTED: Nicotiana sylvestris protein argonaute 4-like (LOC104233311), mRNA
c153973.graph_c0	45.385	49.845	56.475	26.555	62.72	80.565	[I]	Lipid transport and metabolism	Molecular Function: carboxylic ester hydrolase activity (GO:0004091);; Cellular Component: extracellular region (GO:0005576);; Cellular Component: nucleus (GO:0005634);; Cellular Component: cytoplasm (GO:0005737);; Biological Process: metabolic process (G	--	Probable carboxylesterase 16 GN=CXE16 OS=Arabidopsis thaliana (Mouse-ear cress) PE=2 SV=1	PREDICTED: probable carboxylesterase 11-like [Solanum lycopersicum]
c154001.graph_c0	9.735	0.775	0.835	2.83	9.565	19.325	--	--	Cellular Component: chloroplast thylakoid membrane (GO:0009535);;	--	[R]	General function prediction only	PPR repeat family;; PPR repeat;; PPR repeat;; Pentatricopeptide repeat domain;; Tetratricopeptide repeat;; Tetratricopeptide repeat;; Tetratricopeptide repeat	Pentatricopeptide repeat-containing protein At2g37230 GN=At2g37230 OS=Arabidopsis thaliana (Mouse-ear cress) PE=2 SV=1	Coffea canephora DH200=94 genomic scaffold, scaffold_1 {ECO:0000313|EMBL:CDO97701.1} OS=Coffea canephora (Robusta coffee) PE=4 SV=1	unnamed protein product [Coffea canephora]	PREDICTED: Nicotiana sylvestris pentatricopeptide repeat-containing protein At2g37230 (LOC104231527), transcript variant X6, mRNA
c154004.graph_c0	1.365	0.04	0.215	10.17	10.335	15.895	[Z]	Cytoskeleton	Molecular Function: microtubule motor activity (GO:0003777);; Molecular Function: ATP binding (GO:0005524);; Cellular Component: kinesin complex (GO:0005871);; Cellular Component: microtubule (GO:0005874);; Biological Process: microtubule-based movement (	K10398|0|sly:101268334|probable 125 kDa kinesin-related protein; K10398 kinesin family member 11 (A)	[Z]	Cytoskeleton	Kinesin motor domain	125 kDa kinesin-related protein GN=TKRP125 OS=Nicotiana tabacum (Common tobacco) PE=1 SV=1	Kinesin-like protein {ECO:0000256|RuleBase:RU000394} OS=Solanum tuberosum (Potato) PE=3 SV=1	PREDICTED: probable 125 kDa kinesin-related protein [Nicotiana tomentosiformis]	PREDICTED: Solanum tuberosum probable 125 kDa kinesin-related protein-like (LOC102606212), mRNA
c154026.graph_c0	17.055	1.88	0.89	20.615	21.165	34.925	--	--	Biological Process: microtubule cytoskeleton organization (GO:0000226);; Biological Process: cytokinesis (GO:0000910);; Molecular Function: microtubule binding (GO:0008017);;	K16732|0|sly:101055514|Hop-interacting protein THI016; K16732 protein regulator of cytokinesis 1 (A)	[DZ]	--	Microtubule associated protein (MAP65/ASE1 family)	65-kDa microtubule-associated protein 1 GN=MAP65-1 OS=Arabidopsis thaliana (Mouse-ear cress) PE=1 SV=1	Uncharacterized protein {ECO:0000313|EMBL:EYU27387.1} OS=Erythranthe guttata (Yellow monkey flower) PE=4 SV=1	hypothetical protein MIMGU_mgv1a003477mg [Erythranthe guttata]	PREDICTED: Nicotiana tomentosiformis 65-kDa microtubule-associated protein 1-like (LOC104110962), mRNA
c154027.graph_c0	25.055	1.47	1.135	7.655	17.8	3.26	--	--	Cellular Component: nucleus (GO:0005634);;	--	--	PREDICTED: uncharacterized protein LOC101268531 [Solanum lycopersicum]
c154029.graph_c0	224.885	7.02	8.345	72.675	100.44	156.735	[E]	Amino acid transport and metabolism	Molecular Function: methylenetetrahydrofolate reductase (NAD(P)H) activity (GO:0004489);; Biological Process: methionine metabolic process (GO:0006555);; Biological Process: tetrahydrofolate interconversion (GO:0035999);; Biological Process: oxidation-red	K00297|0|sot:102598073|methylenetetrahydrofolate reductase 2-like; K00297 methylenetetrahydrofolate reductase (NADPH) [EC:1.5.1.20] (A)	[E]	Amino acid transport and metabolism	Methylenetetrahydrofolate reductase	Methylenetetrahydrofolate reductase 1 OS=Zea mays (Maize) PE=1 SV=1	Methylenetetrahydrofolate reductase {ECO:0000256|RuleBase:RU003862} OS=Nicotiana tabacum (Common tobacco) PE=2 SV=1	methylenetetrahydrofolate reductase [Nicotiana tabacum]	PREDICTED: Sesamum indicum probable methylenetetrahydrofolate reductase (LOC105158842), transcript variant X2, mRNA
c154040.graph_c0	3.03	0.145	0.355	0.05	1.655	13.1	[C]	Energy production and conversion	Molecular Function: calcium ion binding (GO:0005509);; Molecular Function: oxidoreductase activity (GO:0016491);; Molecular Function: flavin adenine dinucleotide binding (GO:0050660);; Biological Process: oxidation-reduction process (GO:0055114);;	K17871|0|sot:102595528|external alternative NAD(P)H-ubiquinone oxidoreductase B2, mitochondrial-like; K17871 NADH:ubiquinone reductase (non-electrogenic) [EC:1.6.5.9] (A)	[C]	Energy production and conversion	EF hand	External alternative NAD(P)H-ubiquinone oxidoreductase B2, mitochondrial (Precursor) GN=NDB2 OS=Arabidopsis thaliana (Mouse-ear cress) PE=1 SV=1	Uncharacterized protein {ECO:0000313|EnsemblPlants:PGSC0003DMT400057712} OS=Solanum tuberosum (Potato) PE=4 SV=1	PREDICTED: external alternative NAD(P)H-ubiquinone oxidoreductase B2, mitochondrial-like [Solanum tuberosum]	PREDICTED: Nicotiana tomentosiformis external alternative NAD(P)H-ubiquinone oxidoreductase B2, mitochondrial-like (LOC104098059), mRNA
c154041.graph_c0	45.14	12.805	8.695	3.31	10.945	7.635	--	--	--	--	--	PREDICTED: putative late blight resistance protein homolog R1B-12-like [Solanum lycopersicum]
c154043.graph_c0	7.975	9.54	9.7	7.4	14.8	11.095	[RTKL]	--	Molecular Function: protein serine/threonine kinase activity (GO:0004674);; Molecular Function: ATP binding (GO:0005524);; Cellular Component: nucleus (GO:0005634);; Biological Process: protein phosphorylation (GO:0006468);; Cellular Component: chloroplas	K08864|0.0|vvi:100265049|hypothetical protein LOC100265049	Serine/threonine-protein kinase TOUSLED GN=F22D1.100 OS=Arabidopsis thaliana (Mouse-ear cress) PE=1 SV=1	tousled-like protein [Solanum lycopersicum]
c154056.graph_c0	1.54	0.045	0.075	19.095	21.95	48.72	--	--	--	--	--	--	BURP domain	Probable polygalacturonase non-catalytic subunit JP650 (Precursor) GN=JP650 OS=Arabidopsis thaliana (Mouse-ear cress) PE=2 SV=2	Coffea canephora DH200=94 genomic scaffold, scaffold_64 {ECO:0000313|EMBL:CDP12374.1} OS=Coffea canephora (Robusta coffee) PE=4 SV=1	PREDICTED: probable polygalacturonase non-catalytic subunit JP650 [Sesamum indicum]	PREDICTED: Vitis vinifera probable polygalacturonase non-catalytic subunit JP650 (LOC100263873), mRNA
c154093.graph_c0	3.845	0.4	0.505	26.16	28.23	46.025	--	--	Biological Process: lipid metabolic process (GO:0006629);; Molecular Function: lipase activity (GO:0016298);;	--	--	--	GDSL-like Lipase/Acylhydrolase	GDSL esterase/lipase At5g37690 (Precursor) GN=At5g37690 OS=Arabidopsis thaliana (Mouse-ear cress) PE=2 SV=1	Uncharacterized protein {ECO:0000313|EnsemblPlants:Solyc11g011110.1.1} OS=Solanum lycopersicum (Tomato) PE=4 SV=1	PREDICTED: GDSL esterase/lipase At5g37690 [Nicotiana sylvestris]	PREDICTED: Nicotiana tomentosiformis GDSL esterase/lipase At5g37690 (LOC104087013), mRNA
c154133.graph_c1	52.985	8.63	13.34	1.81	4.99	14.925	[K]	Transcription	Molecular Function: sequence-specific DNA binding transcription factor activity (GO:0003700);; Cellular Component: nucleus (GO:0005634);; Biological Process: regulation of transcription, DNA-templated (GO:0006355);; Biological Process: response to heat (G	--	Heat stress transcription factor A-3 GN=F17C15.140 OS=Arabidopsis thaliana (Mouse-ear cress) PE=2 SV=2	heat stress transcription factor A3 [Solanum peruvianum]
c154138.graph_c2	4.34	0.255	0.165	21.32	21.93	57.3	--	--	--	--	--	--	--	--	Uncharacterized protein {ECO:0000313|EnsemblPlants:Solyc08g080780.2.1} OS=Solanum lycopersicum (Tomato) PE=4 SV=1	PREDICTED: centromere-associated protein E isoform X1 [Nicotiana tomentosiformis]	PREDICTED: Nicotiana sylvestris myosin-14 (LOC104215276), partial mRNA
c154140.graph_c0	66.96	71.445	94.23	21.37	80.815	86.14	--	--	--	--	--	--
c154146.graph_c0	32.27	40.435	32.955	12.99	36.25	41.425	--	--	--	--	--	PREDICTED: uncharacterized protein LOC101295784 [Fragaria vesca subsp. vesca]
c154151.graph_c0	14.225	17.335	18.12	14.8	47.575	41.89	--	--	Molecular Function: signal transducer activity (GO:0004871);; Cellular Component: plasma membrane (GO:0005886);; Biological Process: signal transduction (GO:0007165);; Biological Process: response to light stimulus (GO:0009416);;	--	BTB/POZ domain-containing protein At1g67900 GN=At1g67900 OS=Arabidopsis thaliana (Mouse-ear cress) PE=1 SV=1	PREDICTED: BTB/POZ domain-containing protein At1g67900-like [Fragaria vesca subsp. vesca]
c154154.graph_c0	6.915	3.47	0.915	214.725	632.72	737.25	[C]	Energy production and conversion	Biological Process: chlorophyll cycle (GO:0033354);; Molecular Function: coenzyme F420 hydrogenase activity (GO:0050454);; Biological Process: oxidation-reduction process (GO:0055114);; Molecular Function: 7-hydroxymethyl chlorophyll a reductase activity	K18010|0|sot:102587437|7-hydroxymethyl chlorophyll a reductase, chloroplastic-like; K18010 7-hydroxymethyl chlorophyll a reductase [EC:1.17.7.2] (A)	--	--	Coenzyme F420 hydrogenase/dehydrogenase, beta subunit C terminus;; Coenzyme F420 hydrogenase/dehydrogenase, beta subunit N-term	7-hydroxymethyl chlorophyll a reductase, chloroplastic (Precursor) GN=T1G11.13 OS=Arabidopsis thaliana (Mouse-ear cress) PE=1 SV=1	Uncharacterized protein {ECO:0000313|EnsemblPlants:Solyc09g091100.2.1} OS=Solanum lycopersicum (Tomato) PE=4 SV=1	PREDICTED: 7-hydroxymethyl chlorophyll a reductase, chloroplastic-like [Solanum tuberosum]	PREDICTED: Nicotiana sylvestris 7-hydroxymethyl chlorophyll a reductase, chloroplastic (LOC104238549), transcript variant X11, misc_RNA
c154155.graph_c0	6.085	0.64	0.19	3.74	14.8	28.205	[H]	Coenzyme transport and metabolism	Molecular Function: adenosylhomocysteinase activity (GO:0004013);; Molecular Function: copper ion binding (GO:0005507);; Cellular Component: vacuolar membrane (GO:0005774);; Cellular Component: Golgi apparatus (GO:0005794);; Cellular Component: cytosol (G	K01251|1.57766e-66|fve:101303411|adenosylhomocysteinase-like; K01251 adenosylhomocysteinase [EC:3.3.1.1] (A)	[H]	Coenzyme transport and metabolism	S-adenosyl-L-homocysteine hydrolase	Adenosylhomocysteinase GN=SAHH OS=Mesembryanthemum crystallinum (Common ice plant) PE=2 SV=1	Uncharacterized protein {ECO:0000313|EnsemblPlants:Traes_2AL_3315250C9.2} OS=Triticum aestivum (Wheat) PE=3 SV=1	adenosylhomocysteinase 1 [Arabidopsis thaliana]	PREDICTED: Nicotiana tomentosiformis adenosylhomocysteinase (LOC104113608), mRNA
c154155.graph_c1	14.44	1.04	0.745	56.655	99.235	118.89	[H]	Coenzyme transport and metabolism	Molecular Function: adenosylhomocysteinase activity (GO:0004013);; Biological Process: one-carbon metabolic process (GO:0006730);;	K01251|0|sita:101776126|adenosylhomocysteinase-like; K01251 adenosylhomocysteinase [EC:3.3.1.1] (A)	[H]	Coenzyme transport and metabolism	S-adenosyl-L-homocysteine hydrolase, NAD binding domain;; S-adenosyl-L-homocysteine hydrolase;; D-isomer specific 2-hydroxyacid dehydrogenase, NAD binding domain;; TrkA-N domain;; Acetohydroxy acid isomeroreductase, catalytic domain	Adenosylhomocysteinase GN=SAHH OS=Medicago sativa (Alfalfa) PE=2 SV=1	Adenosylhomocysteinase {ECO:0000256|RuleBase:RU000548} OS=Jatropha curcas (Barbados nut) PE=3 SV=1	hypothetical protein JCGZ_01084 [Jatropha curcas]	PREDICTED: Tarenaya hassleriana adenosylhomocysteinase 1-like (LOC104822224), mRNA
c154161.graph_c0	26.545	1.455	3.02	25.67	37.01	39.98	--	--	Molecular Function: shikimate O-hydroxycinnamoyltransferase activity (GO:0047172);;	K13065|0|sot:102588095|shikimate O-hydroxycinnamoyltransferase-like; K13065 shikimate O-hydroxycinnamoyltransferase [EC:2.3.1.133] (A)	--	--	Transferase family	Shikimate O-hydroxycinnamoyltransferase GN=HST OS=Nicotiana tabacum (Common tobacco) PE=1 SV=1	Hydroxycinnamoyl-CoA shikimate/quinate hydroxycinnamoyltransferase {ECO:0000313|EMBL:BAJ14794.1} OS=Ipomoea batatas (Sweet potato) PE=2 SV=1	hydroxycinnamoyl-CoA shikimate/quinate hydroxycinnamoyltransferase [Ipomoea batatas]	Ipomoea batatas IbHCT mRNA for hydroxycinnamoyl-CoA shikimate/quinate hydroxycinnamoyltransferase, complete cds, cultivar: Kokei No.14
c154162.graph_c0	11.575	24.25	40.815	24.775	48.795	53.115	--	--	Biological Process: regulation of transcription, DNA-templated (GO:0006355);; Biological Process: multicellular organismal development (GO:0007275);; Biological Process: anatomical structure development (GO:0048856);;	--	Nuclear transcription factor Y subunit A-1 GN=T24H18_10 OS=Arabidopsis thaliana (Mouse-ear cress) PE=2 SV=1	PREDICTED: nuclear transcription factor Y subunit A-10-like isoform 1 [Solanum lycopersicum]
c154166.graph_c0	11.84	0.56	0.545	33.37	110.33	143.33	[U]	Intracellular trafficking, secretion, and vesicular transport	--	K03100|4.68801e-120|sot:102587949|thylakoidal processing peptidase 1, chloroplastic-like; K03100 signal peptidase I [EC:3.4.21.89] (A)	[O]	Posttranslational modification, protein turnover, chaperones	Peptidase S24-like;; Signal peptidase, peptidase S26	Probable thylakoidal processing peptidase 2, chloroplastic (Precursor) GN=TPP2 OS=Arabidopsis thaliana (Mouse-ear cress) PE=2 SV=1	Uncharacterized protein {ECO:0000313|EnsemblPlants:PGSC0003DMT400030498} OS=Solanum tuberosum (Potato) PE=3 SV=1	PREDICTED: thylakoidal processing peptidase 1, chloroplastic-like [Nicotiana sylvestris]	--
c154167.graph_c0	41.515	10.245	3.7	20.21	39.375	49	--	--	--	--	--	--	Domain of unknown function (DUF4409);; Domain of unknown function (DUF239);; Domain of unknown function (DUF239)	--	Uncharacterized protein {ECO:0000313|EnsemblPlants:Solyc04g050490.2.1} OS=Solanum lycopersicum (Tomato) PE=4 SV=1	PREDICTED: uncharacterized protein LOC104120866 [Nicotiana tomentosiformis]	PREDICTED: Nicotiana tomentosiformis uncharacterized LOC104111377 (LOC104111377), mRNA
c154172.graph_c0	10.42	1.045	1.81	1.38	5.655	7.41	--	--	--	--	--	--	HEAT repeat;; HEAT repeats;; HEAT-like repeat	Microtubule-associated protein TORTIFOLIA1 GN=T24A18.10 OS=Arabidopsis thaliana (Mouse-ear cress) PE=1 SV=2	Putative uncharacterized protein {ECO:0000313|EMBL:CCB50637.1} OS=Vitis vinifera (Grape) PE=4 SV=1	PREDICTED: microtubule-associated protein TORTIFOLIA1 [Vitis vinifera]	PREDICTED: Solanum lycopersicum microtubule-associated protein TORTIFOLIA1 (LOC778348), mRNA
c154175.graph_c0	16.605	19.61	18.685	12.47	25.975	32.745	--	--	Biological Process: cellular response to DNA damage stimulus (GO:0006974);; Biological Process: cell cycle arrest (GO:0007050);; Molecular Function: protein dimerization activity (GO:0046983);;	--	--	Dimerizations, putative [Theobroma cacao]
c154185.graph_c0	1.895	0.28	0.14	5.33	19.54	25.725	[O]	Posttranslational modification, protein turnover, chaperones	Molecular Function: ATP binding (GO:0005524);; Biological Process: ATP catabolic process (GO:0006200);; Molecular Function: microtubule-severing ATPase activity (GO:0008568);;	--	[O]	Posttranslational modification, protein turnover, chaperones	ATPase family associated with various cellular activities (AAA);; AAA domain;; AAA ATPase domain;; AAA domain;; Archaeal ATPase;; NACHT domain;; Uncharacterised P-loop hydrolase UPF0079;; AAA domain (Cdc48 subfamily)	Pachytene checkpoint protein 2 homolog GN=At4g24710 OS=Arabidopsis thaliana (Mouse-ear cress) PE=2 SV=1	Uncharacterized protein {ECO:0000313|EMBL:ESR53166.1} OS=Citrus clementina PE=3 SV=1	PREDICTED: pachytene checkpoint protein 2 homolog [Nicotiana tomentosiformis]	PREDICTED: Nicotiana tomentosiformis pachytene checkpoint protein 2 homolog (LOC104099241), mRNA
c154197.graph_c0	2.115	0.29	0.485	0.455	1.86	2.33	[V]	Defense mechanisms	Biological Process: drug transmembrane transport (GO:0006855);; Molecular Function: drug transmembrane transporter activity (GO:0015238);; Molecular Function: antiporter activity (GO:0015297);; Cellular Component: membrane (GO:0016020);;	--	[R]	General function prediction only	MatE;; Polysaccharide biosynthesis C-terminal domain	MATE efflux family protein 3, chloroplastic (Precursor) GN=DTX45 OS=Arabidopsis thaliana (Mouse-ear cress) PE=2 SV=2	MATE efflux family protein {ECO:0000256|RuleBase:RU004914} OS=Solanum tuberosum (Potato) PE=3 SV=1	PREDICTED: MATE efflux family protein 3, chloroplastic-like isoform X2 [Nicotiana tomentosiformis]	PREDICTED: Vitis vinifera MATE efflux family protein 3, chloroplastic-like (LOC104877819), mRNA
c154207.graph_c0	105.99	80.115	75.565	25.195	52.99	61.415	[RTKL]	--	Biological Process: MAPK cascade (GO:0000165);; Molecular Function: protein serine/threonine kinase activity (GO:0004674);; Biological Process: protein phosphorylation (GO:0006468);; Molecular Function: oxidoreductase activity (GO:0016491);;	--	Probable leucine-rich repeat receptor-like serine/threonine-protein kinase At3g14840 (Precursor) GN=LRR-RLK OS=Arabidopsis thaliana (Mouse-ear cress) PE=1 SV=1	unnamed protein product [Vitis vinifera]
c154236.graph_c0	9.23	8.905	10.98	1.775	10.255	15.49	[R]	General function prediction only	--	--	--	PREDICTED: uncharacterized protein LOC101265296 [Solanum lycopersicum]
c154249.graph_c0	61.62	74.595	56.495	19.29	105.96	64.76	--	--	--	--	--	--
c154251.graph_c0	1.515	0.2	0.1	1.01	2.2	60.945	[S]	Function unknown	--	--	--	--	NB-ARC domain;; Leucine rich repeat;; Leucine Rich repeats (2 copies);; Leucine Rich Repeat	TMV resistance protein N GN=N OS=Nicotiana glutinosa (Tobacco) PE=1 SV=1	Uncharacterized protein {ECO:0000313|EnsemblPlants:PGSC0003DMT400007274} OS=Solanum tuberosum (Potato) PE=4 SV=1	PREDICTED: TMV resistance protein N-like [Nicotiana tomentosiformis]	--
c154258.graph_c1	22.625	1.875	2.05	5.795	8.79	1.905	[R]	General function prediction only	Molecular Function: gibberellin 3-beta-dioxygenase activity (GO:0016707);; Biological Process: oxidation-reduction process (GO:0055114);;	--	Gibberellin 2-beta-dioxygenase 8 GN=GA2OX8 OS=Arabidopsis thaliana (Mouse-ear cress) PE=1 SV=2	gibberellin 20-oxidase, putative [Ricinus communis]
c154278.graph_c0	1.84	3.72	1.915	1.625	5.14	4.915	--	--	Molecular Function: nucleic acid binding (GO:0003676);; Biological Process: DNA metabolic process (GO:0006259);; Molecular Function: hydrolase activity (GO:0016787);; Cellular Component: intracellular membrane-bounded organelle (GO:0043231);;	--	--	PREDICTED: uncharacterized protein LOC101259409 [Solanum lycopersicum]
c154295.graph_c0	35.575	3.03	2.99	8.995	31.755	40.225	--	--	Biological Process: regulation of transcription, DNA-templated (GO:0006355);;	--	--	--	GRAS domain family	Protein SHORT-ROOT GN=F19F18.140 OS=Arabidopsis thaliana (Mouse-ear cress) PE=1 SV=1	Putative SHORT-ROOT protein {ECO:0000313|EMBL:BAF91723.1} OS=Ipomoea nil (Japanese morning glory) PE=2 SV=1	putative SHORT-ROOT protein [Ipomoea nil]	Ipomoea nil PnSHR2 mRNA for putative SHORT-ROOT protein, complete cds
c154308.graph_c0	15.36	3.555	0.875	0.47	26.265	39.44	[E]	Amino acid transport and metabolism	Molecular Function: aminomethyltransferase activity (GO:0004047);; Cellular Component: mitochondrion (GO:0005739);; Biological Process: glycine catabolic process (GO:0006546);; Biological Process: pattern specification process (GO:0007389);; Biological Pr	K00605|0|vvi:100250401|aminomethyltransferase, mitochondrial; K00605 aminomethyltransferase [EC:2.1.2.10] (A)	[E]	Amino acid transport and metabolism	Aminomethyltransferase folate-binding domain;; Glycine cleavage T-protein C-terminal barrel domain	Aminomethyltransferase, mitochondrial (Precursor) GN=GDCST OS=Solanum tuberosum (Potato) PE=1 SV=1	Aminomethyltransferase {ECO:0000256|RuleBase:RU003981} OS=Vitis vinifera (Grape) PE=3 SV=1	PREDICTED: aminomethyltransferase, mitochondrial [Vitis vinifera]	PREDICTED: Solanum tuberosum aminomethyltransferase, mitochondrial-like (LOC102602939), transcript variant X2, mRNA
c154336.graph_c0	6.935	0.985	0.77	37.1	77.16	89.65	--	--	Cellular Component: integral component of membrane (GO:0016021);; Molecular Function: transferase activity, transferring hexosyl groups (GO:0016758);; Molecular Function: xyloglucan 6-xylosyltransferase activity (GO:0033843);;	K08238|0|mdm:103437841|putative glycosyltransferase 5; K08238 xyloglucan 6-xylosyltransferase [EC:2.4.2.39] (A)	[GM]	--	galactosyl transferase GMA12/MNN10 family	Putative glycosyltransferase 5 GN=GT5 OS=Arabidopsis thaliana (Mouse-ear cress) PE=2 SV=1	Uncharacterized protein {ECO:0000313|EnsemblPlants:PGSC0003DMT400063415} OS=Solanum tuberosum (Potato) PE=4 SV=1	PREDICTED: putative glycosyltransferase 5 [Solanum lycopersicum]	PREDICTED: Nicotiana tomentosiformis putative glycosyltransferase 5 (LOC104109543), mRNA
c154340.graph_c0	4.41	0.875	0.395	5.3	8.085	8.78	--	--	Molecular Function: FMN binding (GO:0010181);; Molecular Function: oxidoreductase activity (GO:0016491);; Biological Process: oxidation-reduction process (GO:0055114);;	--	--	--	--	--	Coffea canephora DH200=94 genomic scaffold, scaffold_4 {ECO:0000313|EMBL:CDP00078.1} OS=Coffea canephora (Robusta coffee) PE=4 SV=1	unnamed protein product [Coffea canephora]	PREDICTED: Citrus sinensis uncharacterized LOC102616914 (LOC102616914), mRNA
c154342.graph_c0	2.595	0.415	0.34	30.2	56.315	67.705	--	--	--	--	[TZ]	--	Formin Homology 2 Domain	Formin-like protein 1 (Precursor) OS=Oryza sativa subsp. japonica (Rice) PE=2 SV=1	Formin-like protein {ECO:0000256|RuleBase:RU361260} OS=Solanum tuberosum (Potato) PE=3 SV=1	PREDICTED: formin-like protein 2 [Solanum lycopersicum]	PREDICTED: Nicotiana sylvestris formin-like protein 1 (LOC104212270), mRNA
c154349.graph_c0	4.46	4.865	7.855	2.715	5.49	8.38	[L]	Replication, recombination and repair	--	--	Uncharacterized protein At5g41620 GN=At5g41620 OS=Arabidopsis thaliana (Mouse-ear cress) PE=1 SV=2	PREDICTED: uncharacterized protein At5g41620-like [Solanum lycopersicum]
c154352.graph_c0	228.07	286.5	252.575	176.735	409.225	337.025	[O]	Posttranslational modification, protein turnover, chaperones	Molecular Function: ATP binding (GO:0005524);; Cellular Component: cell wall (GO:0005618);; Cellular Component: nucleolus (GO:0005730);; Cellular Component: plasma membrane (GO:0005886);; Biological Process: protein folding (GO:0006457);; Biological Proce	K09503|0.0|vvi:100242705|hypothetical protein LOC100242705	DnaJ protein homolog 2 (Precursor) GN=LDJ2 OS=Allium porrum (Leek) PE=2 SV=1	unknown [Picea sitchensis]
c154354.graph_c0	10.91	2.655	9.325	7.19	6.52	22.43	--	--	--	--	RING-H2 finger protein ATL44 OS=Arabidopsis thaliana (Mouse-ear cress) PE=2 SV=1	hypothetical protein SORBIDRAFT_02g039360 [Sorghum bicolor]
c154362.graph_c0	12.88	2.28	3.025	17.135	23.355	25.89	--	--	--	--	--	--	NLI interacting factor-like phosphatase	--	Uncharacterized protein {ECO:0000313|EnsemblPlants:Solyc02g065790.2.1} OS=Solanum lycopersicum (Tomato) PE=4 SV=1	PREDICTED: uncharacterized protein LOC101251060 [Solanum lycopersicum]	Medicago truncatula clone JCVI-FLMt-5D16 unknown mRNA
c154365.graph_c0	33.765	5.925	11.04	60.69	117.23	146.605	[R]	General function prediction only	Molecular Function: adenyl nucleotide binding (GO:0030554);;	--	--	--	PB1 domain;; CBS domain;; CBS domain	CBS domain-containing protein CBSCBSPB5 GN=CBSCBSPB5 OS=Arabidopsis thaliana (Mouse-ear cress) PE=1 SV=1	Uncharacterized protein {ECO:0000313|EMBL:KGN63476.1} OS=Cucumis sativus (Cucumber) PE=4 SV=1	PREDICTED: CBS domain-containing protein CBSCBSPB5 isoform X2 [Cucumis melo]	PREDICTED: Nicotiana sylvestris CBS domain-containing protein CBSCBSPB5-like (LOC104222767), mRNA
c154366.graph_c1	19.185	39.495	28.765	15.56	69.035	76.565	[E]	Amino acid transport and metabolism	Molecular Function: asparaginase activity (GO:0004067);; Cellular Component: cytoplasm (GO:0005737);; Biological Process: glycoprotein catabolic process (GO:0006516);; Biological Process: asparagine catabolic process via L-aspartate (GO:0033345);; Biologi	K13051|0.0|pop:POPTR_740496|asparaginase (EC:3.5.1.1)	Isoaspartyl peptidase/L-asparaginase 2 subunit beta (Precursor) GN=At3g16150 OS=Arabidopsis thaliana (Mouse-ear cress) PE=2 SV=2	hypothetical protein PRUPE_ppa008583mg [Prunus persica]
c154376.graph_c0	75.637	184.72	130.424	148.027	298.626	103.04	--	--	Molecular Function: iron ion binding (GO:0005506);; Cellular Component: cytoplasm (GO:0005737);; Biological Process: response to wounding (GO:0009611);; Biological Process: response to abscisic acid (GO:0009737);; Biological Process: response to jasmonic	--	Probable linoleate 9S-lipoxygenase GN=LOX1 OS=Solanum tuberosum (Potato) PE=2 SV=1	lipoxygenase LOX1 [Ipomoea nil]
c154378.graph_c1	20.265	22.215	22.055	13.26	26.61	27.3	[RTKL]	--	Molecular Function: protein serine/threonine kinase activity (GO:0004674);; Molecular Function: ATP binding (GO:0005524);; Cellular Component: plasma membrane (GO:0005886);; Biological Process: protein phosphorylation (GO:0006468);;	--	Probable serine/threonine-protein kinase At1g54610 GN=At1g54610 OS=Arabidopsis thaliana (Mouse-ear cress) PE=1 SV=1	PREDICTED: probable serine/threonine-protein kinase At1g09600-like [Solanum lycopersicum]
c154386.graph_c0	39.08	42.965	67.135	32.35	46.75	100.785	--	--	--	--	NAC domain-containing protein 72 GN=F27G19.10 OS=Arabidopsis thaliana (Mouse-ear cress) PE=2 SV=1	PREDICTED: NAC domain-containing protein 89-like [Solanum lycopersicum]
c154405.graph_c0	17.885	2.255	1.825	0.19	373.77	569.875	--	--	--	--	[R]	General function prediction only	--	Zinc finger CCCH domain-containing protein 24 GN=OSJNBb0017F17.19 OS=Oryza sativa subsp. japonica (Rice) PE=2 SV=1	CCCH-type zinc finger protein with ARM repeat domain isoform 1 {ECO:0000313|EMBL:EOX96689.1} OS=Theobroma cacao (Cacao) PE=4 SV=1	PREDICTED: zinc finger CCCH domain-containing protein 30-like [Nicotiana sylvestris]	PREDICTED: Sesamum indicum zinc finger CCCH domain-containing protein 30-like (LOC105173491), transcript variant X2, mRNA
c154408.graph_c0	9.855	4.205	1.96	3.93	6.515	5.14	--	--	Molecular Function: RNA binding (GO:0003723);; Molecular Function: RNA-directed DNA polymerase activity (GO:0003964);; Biological Process: RNA-dependent DNA replication (GO:0006278);; Molecular Function: zinc ion binding (GO:0008270);; Biological Process:	--	--	hypothetical protein [Beta vulgaris]
c154414.graph_c0	31.695	2.665	6.31	61.935	171.01	245.375	--	--	Biological Process: mitotic cell cycle (GO:0000278);; Molecular Function: DNA binding (GO:0003677);; Molecular Function: sequence-specific DNA binding transcription factor activity (GO:0003700);; Cellular Component: nucleus (GO:0005634);; Cellular Compone	K06620|7.69293e-138|sot:102593965|transcription factor E2FB-like; K06620 transcription factor E2F3 (A)	[K]	Transcription	E2F/DP family winged-helix DNA-binding domain	Transcription factor E2FB GN=E2FB OS=Arabidopsis thaliana (Mouse-ear cress) PE=1 SV=1	Uncharacterized protein {ECO:0000313|EnsemblPlants:PGSC0003DMT400050513} OS=Solanum tuberosum (Potato) PE=3 SV=1	PREDICTED: transcription factor E2FB isoform X1 [Nicotiana sylvestris]	PREDICTED: Nicotiana tomentosiformis transcription factor E2FB (LOC104115075), transcript variant X3, misc_RNA
c154420.graph_c0	5.05	1.765	1.04	1.555	5.045	7	[M]	Cell wall/membrane/envelope biogenesis	Cellular Component: mitochondrion (GO:0005739);; Biological Process: chloroplast organization (GO:0009658);; Biological Process: embryo development ending in seed dormancy (GO:0009793);; Cellular Component: chloroplast envelope (GO:0009941);; Biological P	K07277|0|sot:102583879|outer envelope protein 80, chloroplastic-like; K07277 outer membrane protein insertion porin family (A)	--	--	Surface antigen;; Surface antigen variable number repeat	Outer envelope protein 80, chloroplastic GN=OEP80 OS=Arabidopsis thaliana (Mouse-ear cress) PE=2 SV=1	Uncharacterized protein {ECO:0000313|EnsemblPlants:Solyc11g062070.1.1} OS=Solanum lycopersicum (Tomato) PE=4 SV=1	PREDICTED: outer envelope protein 80, chloroplastic-like [Solanum tuberosum]	PREDICTED: Solanum lycopersicum outer envelope protein 80, chloroplastic-like (LOC101264572), transcript variant X1, mRNA
c154422.graph_c0	2.21	0.255	0.05	5.805	16.265	29.44	--	--	Biological Process: carbohydrate metabolic process (GO:0005975);; Molecular Function: cellulase activity (GO:0008810);; Biological Process: cell wall modification involved in abscission (GO:0009830);;	--	--	--	Glycosyl hydrolase family 9	Endoglucanase 8 (Precursor) GN=CEL1 OS=Arabidopsis thaliana (Mouse-ear cress) PE=2 SV=1	Endoglucanase {ECO:0000256|RuleBase:RU361166} OS=Coffea canephora (Robusta coffee) PE=3 SV=1	PREDICTED: endoglucanase 8-like [Cicer arietinum]	PREDICTED: Nicotiana sylvestris endoglucanase 8-like (LOC104247162), mRNA
c154435.graph_c0	41.645	44.03	79.505	27.235	16.22	62.99	--	--	Molecular Function: sequence-specific DNA binding transcription factor activity (GO:0003700);; Biological Process: regulation of transcription, DNA-templated (GO:0006355);; Biological Process: response to stress (GO:0006950);; Biological Process: signal t	K14432|4e-62|rcu:RCOM_0813280|DNA binding protein, putative	ABSCISIC ACID-INSENSITIVE 5-like protein 7 GN=MVI11.7 OS=Arabidopsis thaliana (Mouse-ear cress) PE=1 SV=1	phi-2 [Nicotiana tabacum]
c154439.graph_c1	4.09	0.64	0.69	1.05	2.31	2.81	--	--	--	--	[R]	General function prediction only	Reverse transcriptase (RNA-dependent DNA polymerase);; zinc-binding in reverse transcriptase;; Reverse transcriptase-like	Putative ribonuclease H protein At1g65750 GN=At1g65750 OS=Arabidopsis thaliana (Mouse-ear cress) PE=3 SV=1	Uncharacterized protein {ECO:0000313|EMBL:EMJ28511.1} OS=Prunus persica (Peach) PE=4 SV=1	hypothetical protein PRUPE_ppa016553mg [Prunus persica]	Lotus japonicus genomic DNA, chromosome 1, clone: LjT43N05, TM0178, complete sequence
c154460.graph_c0	5.83	1.69	1.085	9.135	21.135	26.075	[Q]	Secondary metabolites biosynthesis, transport and catabolism	Molecular Function: iron ion binding (GO:0005506);; Biological Process: unsaturated fatty acid biosynthetic process (GO:0006636);; Molecular Function: electron carrier activity (GO:0009055);; Cellular Component: chloroplast envelope (GO:0009941);; Biologi	K09837|0|sot:102591274|carotene epsilon-monooxygenase, chloroplastic-like; K09837 carotene epsilon-monooxygenase [EC:1.14.99.45] (A)	[QI]	--	Cytochrome P450	Carotene epsilon-monooxygenase, chloroplastic (Precursor) GN=T4D2.60 OS=Arabidopsis thaliana (Mouse-ear cress) PE=1 SV=1	Uncharacterized protein {ECO:0000313|EnsemblPlants:PGSC0003DMT400072423} OS=Solanum tuberosum (Potato) PE=3 SV=1	PREDICTED: carotene epsilon-monooxygenase, chloroplastic [Nicotiana sylvestris]	PREDICTED: Nicotiana tomentosiformis carotene epsilon-monooxygenase, chloroplastic (LOC104114442), transcript variant X1, mRNA
c154473.graph_c0	17.825	4.975	5.95	80.775	481.155	1023.35	[P]	Inorganic ion transport and metabolism	Molecular Function: secondary active sulfate transmembrane transporter activity (GO:0008271);; Biological Process: sulfate transport (GO:0008272);; Cellular Component: integral component of membrane (GO:0016021);; Biological Process: transmembrane transpo	K17471|0|sly:101265010|probable sulfate transporter 3.4; K17471 sulfate transporter 3 (A)	[P]	Inorganic ion transport and metabolism	Sulfate transporter family;; Sulfate transporter N-terminal domain with GLY motif;; STAS domain;; Integral membrane protein S linking to the trans Golgi network	Probable sulfate transporter 3.4 GN=SULTR3;4 OS=Arabidopsis thaliana (Mouse-ear cress) PE=2 SV=1	Uncharacterized protein {ECO:0000313|EnsemblPlants:PGSC0003DMT400073715} OS=Solanum tuberosum (Potato) PE=4 SV=1	PREDICTED: probable sulfate transporter 3.4 [Nicotiana tomentosiformis]	PREDICTED: Nicotiana tomentosiformis probable sulfate transporter 3.4 (LOC104094350), mRNA
c154480.graph_c1	25.98	2.96	1.84	9.08	36.8	43.66	--	--	Biological Process: regulation of cyclin-dependent protein serine/threonine kinase activity (GO:0000079);; Molecular Function: protein kinase binding (GO:0019901);;	--	[R]	General function prediction only	Cyclin;; Cyclin, N-terminal domain	Cyclin-P3-1 OS=Oryza sativa subsp. japonica (Rice) PE=3 SV=1	Uncharacterized protein {ECO:0000313|EnsemblPlants:Solyc09g065200.2.1} OS=Solanum lycopersicum (Tomato) PE=4 SV=1	PREDICTED: cyclin-P3-1 [Solanum lycopersicum]	PREDICTED: Beta vulgaris subsp. vulgaris cyclin-P3-1-like (LOC104898853), mRNA
c154485.graph_c1	43.025	131.845	83.055	390.185	421.555	165.37	[J]	Translation, ribosomal structure and biogenesis	Molecular Function: RNA binding (GO:0003723);; Cellular Component: nucleus (GO:0005634);; Biological Process: pentose-phosphate shunt (GO:0006098);; Biological Process: rRNA processing (GO:0006364);; Biological Process: response to cold (GO:0009409);; Cel	--	30S ribosomal protein S1, chloroplastic (Precursor) GN=RPS1 OS=Spinacia oleracea (Spinach) PE=1 SV=1	PREDICTED: 4-hydroxy-3-methylbut-2-enyl diphosphate reductase-like [Solanum lycopersicum]
c154497.graph_c0	7.07	1.08	1.325	76.405	149.885	189.37	--	--	--	--	--	--	--	--	Coffea canephora DH200=94 genomic scaffold, scaffold_80 {ECO:0000313|EMBL:CDP14115.1} OS=Coffea canephora (Robusta coffee) PE=4 SV=1	PREDICTED: uncharacterized protein LOC104245758 [Nicotiana sylvestris]	--
c154499.graph_c0	31.155	9.405	7.215	2.54	38.96	86.06	[R]	General function prediction only	Molecular Function: ATP binding (GO:0005524);; Cellular Component: mitochondrion (GO:0005739);; Molecular Function: electron carrier activity (GO:0009055);; Cellular Component: chloroplast stroma (GO:0009570);; Cellular Component: stromule (GO:0010319);;	K08232|0|sot:102583368|monodehydroascorbate reductase, chloroplastic-like; K08232 monodehydroascorbate reductase (NADH) [EC:1.6.5.4] (A)	[R]	General function prediction only	Pyridine nucleotide-disulphide oxidoreductase;; Pyridine nucleotide-disulphide oxidoreductase;; FAD dependent oxidoreductase;; Pyridine nucleotide-disulphide oxidoreductase;; L-lysine 6-monooxygenase (NADPH-requiring);; Putative NAD(P)-binding;; FAD bindi	Monodehydroascorbate reductase, chloroplastic (Precursor) GN=At1g63940 OS=Arabidopsis thaliana (Mouse-ear cress) PE=2 SV=3	Monodehydroascorbate reductase {ECO:0000313|EMBL:AGX01486.1} OS=Nicotiana tabacum (Common tobacco) PE=2 SV=1	PREDICTED: monodehydroascorbate reductase, chloroplastic isoform X1 [Nicotiana tomentosiformis]	PREDICTED: Solanum tuberosum monodehydroascorbate reductase, chloroplastic-like (LOC102583368), mRNA
c154513.graph_c0	1.055	2.585	6.5	0.25	10.405	7.715	--	--	--	--	--	predicted protein [Populus trichocarpa]
c154514.graph_c0	34.94	3.97	3.11	6.765	24.565	29.515	[E]	Amino acid transport and metabolism	Molecular Function: L-aspartate:2-oxoglutarate aminotransferase activity (GO:0004069);; Biological Process: L-phenylalanine biosynthetic process (GO:0009094);; Cellular Component: chloroplast stroma (GO:0009570);; Biological Process: embryo development en	K15849|0|sly:100736464|PAT; prephenate aminotransferase; K15849 bifunctional aspartate aminotransferase and glutamate/aspartate-prephenate aminotransferase [EC:2.6.1.1 2.6.1.78 2.6.1.79] (A)	[E]	Amino acid transport and metabolism	Aminotransferase class I and II	Bifunctional aspartate aminotransferase and glutamate/aspartate-prephenate aminotransferase (Precursor) OS=Petunia hybrida (Petunia) PE=1 SV=1	Uncharacterized protein {ECO:0000313|EnsemblPlants:Solyc04g054710.2.1} OS=Solanum lycopersicum (Tomato) PE=2 SV=1	prephenate aminotransferase [Solanum lycopersicum]	Petunia x hybrida cultivar Mitchell prephenate aminotransferase mRNA, complete cds
c154529.graph_c0	6.295	1.565	0.335	7.36	13.87	19.565	--	--	--	--	--	--	Domain of unknown function (DUF4228)	--	Coffea canephora DH200=94 genomic scaffold, scaffold_142 {ECO:0000313|EMBL:CDP17002.1} OS=Coffea canephora (Robusta coffee) PE=4 SV=1	unnamed protein product [Coffea canephora]	PREDICTED: Sesamum indicum uncharacterized LOC105157396 (LOC105157396), partial mRNA
c154534.graph_c0	2.215	4.46	1.78	3.62	6.375	4.995	--	--	Molecular Function: DNA binding (GO:0003677);; Molecular Function: ATP binding (GO:0005524);; Cellular Component: cytoplasm (GO:0005737);; Biological Process: DNA repair (GO:0006281);; Molecular Function: DNA-dependent ATPase activity (GO:0008094);; Biolo	K10871|1e-58|vvi:100257115|hypothetical protein LOC100257115	DNA repair protein RAD51 homolog 4 GN=RAD51D OS=Arabidopsis thaliana (Mouse-ear cress) PE=2 SV=2	unnamed protein product [Vitis vinifera]
c154536.graph_c0	89.055	86.105	88.895	56.655	99.235	118.89	[RTKL]	--	Molecular Function: protein kinase activity (GO:0004672);; Biological Process: response to stress (GO:0006950);; Biological Process: response to abiotic stimulus (GO:0009628);; Biological Process: phosphorylation (GO:0016310);; Molecular Function: organic	K13414|0.0|rcu:RCOM_1032850|Mitogen-activated protein kinase kinase kinase, putative (EC:2.7.11.25)	Mitogen-activated protein kinase kinase kinase 1 GN=MEKK1 OS=Arabidopsis thaliana (Mouse-ear cress) PE=1 SV=2	protein kinase [Nicotiana benthamiana]
c154543.graph_c0	32.625	7.99	15.595	29.29	39.235	55.315	--	--	--	--	[TO]	--	OTU-like cysteine protease	OTU domain-containing protein At3g57810 GN=At3g57810 OS=Arabidopsis thaliana (Mouse-ear cress) PE=2 SV=1	Uncharacterized protein {ECO:0000313|EnsemblPlants:PGSC0003DMT400070252} OS=Solanum tuberosum (Potato) PE=4 SV=1	PREDICTED: uncharacterized protein LOC104240043 [Nicotiana sylvestris]	--
c154551.graph_c0	60.31	73.775	22.81	13.77	119.16	57.875	[I]	Lipid transport and metabolism	Cellular Component: plasma membrane (GO:0005886);; Biological Process: response to stress (GO:0006950);; Molecular Function: 2-alkenal reductase [NAD(P)] activity (GO:0032440);; Biological Process: oxidation-reduction process (GO:0055114);;	--	Putative lipid phosphate phosphatase 3, chloroplastic (Precursor) GN=LPP3 OS=Arabidopsis thaliana (Mouse-ear cress) PE=2 SV=1	PREDICTED: putative lipid phosphate phosphatase 3, chloroplastic-like [Solanum lycopersicum]
c154556.graph_c0	23.89	6.125	2.09	3.585	6.705	8.24	--	--	--	--	--	--
c154565.graph_c0	302.77	101.54	39.81	18.925	63.4	33.565	--	--	Molecular Function: alpha-galactosidase activity (GO:0004557);; Cellular Component: extracellular region (GO:0005576);; Cellular Component: cytosol (GO:0005829);; Biological Process: oligosaccharide metabolic process (GO:0009311);; Cellular Component: pla	--	Alpha-galactosidase (Precursor) OS=Coffea arabica (Arabian coffee) PE=1 SV=1	Melibiase family protein [Theobroma cacao]
c154569.graph_c0	18.945	18.6	23.9	5.985	21.605	29.775	--	--	Molecular Function: catalytic activity (GO:0003824);; Cellular Component: nucleus (GO:0005634);; Biological Process: metabolic process (GO:0008152);;	--	--	PREDICTED: broad-range acid phosphatase DET1-like [Solanum lycopersicum]
c154572.graph_c1	13.59	2.26	2.86	10.26	6.475	27.84	--	--	--	--	[V]	Defense mechanisms	Protein of unknown function (DUF1068)	--	Uncharacterized protein {ECO:0000313|EnsemblPlants:PGSC0003DMT400073559} OS=Solanum tuberosum (Potato) PE=4 SV=1	PREDICTED: uncharacterized protein LOC104089586 [Nicotiana tomentosiformis]	--
c154573.graph_c0	35.585	245.875	223.79	22.53	385.79	463.175	--	--	Cellular Component: extracellular region (GO:0005576);; Biological Process: unidimensional cell growth (GO:0009826);; Biological Process: plant-type cell wall loosening (GO:0009828);;	--	Expansin-like B1 (Precursor) GN=dl4545c OS=Arabidopsis thaliana (Mouse-ear cress) PE=2 SV=2	PREDICTED: expansin-like B1-like [Solanum lycopersicum]
c154579.graph_c0	3.645	1.245	1.935	18.785	23.035	46.445	[Z]	Cytoskeleton	Molecular Function: microtubule motor activity (GO:0003777);; Molecular Function: ATP binding (GO:0005524);; Cellular Component: cytoplasm (GO:0005737);; Cellular Component: kinesin complex (GO:0005871);; Cellular Component: microtubule (GO:0005874);; Bio	K10398|0|vvi:100240753|125 kDa kinesin-related protein; K10398 kinesin family member 11 (A)	[Z]	Cytoskeleton	Kinesin motor domain	125 kDa kinesin-related protein GN=TKRP125 OS=Nicotiana tabacum (Common tobacco) PE=1 SV=1	Kinesin-like protein {ECO:0000256|RuleBase:RU000394} OS=Vitis vinifera (Grape) PE=3 SV=1	PREDICTED: 125 kDa kinesin-related protein [Sesamum indicum]	PREDICTED: Solanum tuberosum 125 kDa kinesin-related protein-like (LOC102596275), mRNA
c154583.graph_c0	6.17	1.57	0.67	41.975	5.68	240.745	--	--	Molecular Function: nucleic acid binding (GO:0003676);; Molecular Function: sequence-specific DNA binding transcription factor activity (GO:0003700);; Molecular Function: NAD+ ADP-ribosyltransferase activity (GO:0003950);; Cellular Component: intracellula	--	--	--	--	--	Coffea canephora DH200=94 genomic scaffold, scaffold_26 {ECO:0000313|EMBL:CDP07405.1} OS=Coffea canephora (Robusta coffee) PE=4 SV=1	PREDICTED: uncharacterized protein LOC104108715 [Nicotiana tomentosiformis]	PREDICTED: Nicotiana tomentosiformis uncharacterized LOC104108715 (LOC104108715), mRNA
c154596.graph_c1	11.725	0.665	1.12	19.95	25.805	70.225	--	--	--	K11975|2.45497e-84|sot:102584264|E3 ubiquitin-protein ligase RNF144B-like; K11975 E3 ubiquitin-protein ligase RNF144 [EC:6.3.2.19] (A)	[O]	Posttranslational modification, protein turnover, chaperones	IBR domain;; Zinc finger, C3HC4 type (RING finger)	Probable E3 ubiquitin-protein ligase ARI9 GN=ARI9 OS=Arabidopsis thaliana (Mouse-ear cress) PE=2 SV=1	Uncharacterized protein {ECO:0000313|EnsemblPlants:PGSC0003DMT400074442} OS=Solanum tuberosum (Potato) PE=4 SV=1	PREDICTED: probable E3 ubiquitin-protein ligase RNF217 [Nicotiana tomentosiformis]	Populus trichocarpa hypothetical protein (POPTR_0003s18650g) mRNA, complete cds
c154600.graph_c0	13.07	2.83	2.82	0.49	5.975	19.785	--	--	--	K18159|2.77996e-142|sly:101256340|probable complex I intermediate-associated protein 30; K18159 NADH dehydrogenase [ubiquinone] 1 alpha subcomplex assembly factor 1 (A)	[S]	Function unknown	Complex I intermediate-associated protein 30 (CIA30)	Probable complex I intermediate-associated protein 30 GN=At1g17350 OS=Arabidopsis thaliana (Mouse-ear cress) PE=1 SV=2	Uncharacterized protein {ECO:0000313|EnsemblPlants:Solyc11g005060.1.1} OS=Solanum lycopersicum (Tomato) PE=4 SV=1	PREDICTED: probable complex I intermediate-associated protein 30 [Nicotiana tomentosiformis]	PREDICTED: Nicotiana tomentosiformis probable complex I intermediate-associated protein 30 (LOC104097579), mRNA
c154608.graph_c0	2.125	0.335	0.22	12.53	12.01	25.82	--	--	Biological Process: cell adhesion (GO:0007155);; Biological Process: response to salt stress (GO:0009651);; Biological Process: multidimensional cell growth (GO:0009825);; Cellular Component: external side of plasma membrane (GO:0009897);; Molecular Funct	--	--	--	Fasciclin domain	Fasciclin-like arabinogalactan protein 4 (Precursor) GN=F12A12.70 OS=Arabidopsis thaliana (Mouse-ear cress) PE=1 SV=1	Uncharacterized protein {ECO:0000313|EnsemblPlants:PGSC0003DMT400078175} OS=Solanum tuberosum (Potato) PE=4 SV=1	PREDICTED: fasciclin-like arabinogalactan protein 4 [Nicotiana tomentosiformis]	PREDICTED: Fragaria vesca subsp. vesca fasciclin-like arabinogalactan protein 4-like (LOC101314169), mRNA
c154615.graph_c0	10.385	0.93	0.34	49.575	65.855	124.22	--	--	Biological Process: proline transport (GO:0015824);; Cellular Component: membrane (GO:0016020);;	--	[E]	Amino acid transport and metabolism	Transmembrane amino acid transporter protein;; Transmembrane amino acid transporter protein	Proline transporter 2 GN=PROT2 OS=Arabidopsis thaliana (Mouse-ear cress) PE=1 SV=1	Coffea canephora DH200=94 genomic scaffold, scaffold_78 {ECO:0000313|EMBL:CDP14074.1} OS=Coffea canephora (Robusta coffee) PE=4 SV=1	PREDICTED: proline transporter 2-like [Nicotiana tomentosiformis]	--
c154621.graph_c0	10.4	2.465	1.585	21.44	30.13	52.34	--	--	Molecular Function: transporter activity (GO:0005215);; Biological Process: transport (GO:0006810);;	--	[I]	Lipid transport and metabolism	CRAL/TRIO domain	Phosphatidylinositol/phosphatidylcholine transfer protein SFH2 GN=SFH2 OS=Arabidopsis thaliana (Mouse-ear cress) PE=2 SV=1	Uncharacterized protein {ECO:0000313|EnsemblPlants:PGSC0003DMT400057025} OS=Solanum tuberosum (Potato) PE=4 SV=1	PREDICTED: phosphatidylinositol/phosphatidylcholine transfer protein SFH9-like [Nicotiana sylvestris]	PREDICTED: Nicotiana sylvestris phosphatidylinositol/phosphatidylcholine transfer protein SFH9-like (LOC104236461), mRNA
c154627.graph_c0	333.51	353.2	404.625	65.865	456.28	522.495	--	--	Biological Process: defense response (GO:0006952);; Biological Process: multicellular organismal development (GO:0007275);; Biological Process: response to abiotic stimulus (GO:0009628);; Biological Process: response to jasmonic acid (GO:0009753);; Biolog	K13464|6e-36|vvi:100254231|hypothetical protein LOC100254231	Protein TIFY 10A GN=T29M8.5 OS=Arabidopsis thaliana (Mouse-ear cress) PE=1 SV=1	PnFL-2 [Ipomoea batatas]
c154631.graph_c1	35.65	35.705	13.345	12.92	32.41	25.275	--	--	Molecular Function: nucleotide binding (GO:0000166);;	--	Probable disease resistance protein At1g58390 GN=At1g58390 OS=Arabidopsis thaliana (Mouse-ear cress) PE=2 SV=4	NRC1 [Solanum lycopersicum]
c154637.graph_c0	4.665	0.555	1.415	4.18	15.98	25.97	--	--	--	--	[O]	Posttranslational modification, protein turnover, chaperones	Ring finger domain;; RING-H2 zinc finger;; Zinc finger, C3HC4 type (RING finger);; Zinc finger, C3HC4 type (RING finger);; Anaphase-promoting complex subunit 11 RING-H2 finger	E3 ubiquitin-protein ligase ATL42 (Precursor) GN=ATL42 OS=Arabidopsis thaliana (Mouse-ear cress) PE=1 SV=2	Coffea canephora DH200=94 genomic scaffold, scaffold_9 {ECO:0000313|EMBL:CDP03287.1} OS=Coffea canephora (Robusta coffee) PE=4 SV=1	PREDICTED: E3 ubiquitin-protein ligase ATL42-like [Nicotiana sylvestris]	--
c154639.graph_c0	30.3	38.355	38.69	13.71	38.465	47.6	--	--	Cellular Component: mitochondrion (GO:0005739);; Biological Process: signal transduction (GO:0007165);; Cellular Component: cytoplasmic membrane-bounded vesicle (GO:0016023);;	--	Guanine nucleotide-binding protein subunit beta-like protein B OS=Oryza sativa subsp. japonica (Rice) PE=1 SV=1	PREDICTED: uncharacterized protein LOC101247317 [Solanum lycopersicum]
c154651.graph_c1	18.665	2.82	1.655	18.27	30.32	39.195	[HE]	--	Molecular Function: phosphoglycerate dehydrogenase activity (GO:0004617);; Cellular Component: nucleus (GO:0005634);; Cellular Component: cytosol (GO:0005829);; Biological Process: L-serine biosynthetic process (GO:0006564);; Biological Process: tryptopha	K00058|0|sot:102580248|d-3-phosphoglycerate dehydrogenase, chloroplastic-like; K00058 D-3-phosphoglycerate dehydrogenase [EC:1.1.1.95] (A)	[E]	Amino acid transport and metabolism	D-isomer specific 2-hydroxyacid dehydrogenase, NAD binding domain;; D-isomer specific 2-hydroxyacid dehydrogenase, catalytic domain;; Acetohydroxy acid isomeroreductase, catalytic domain;; S-adenosyl-L-homocysteine hydrolase, NAD binding domain;; ACT doma	D-3-phosphoglycerate dehydrogenase 2, chloroplastic (Precursor) GN=F11A6.8 OS=Arabidopsis thaliana (Mouse-ear cress) PE=1 SV=2	Uncharacterized protein {ECO:0000313|EnsemblPlants:PGSC0003DMT400023675} OS=Solanum tuberosum (Potato) PE=3 SV=1	PREDICTED: D-3-phosphoglycerate dehydrogenase 2, chloroplastic [Nicotiana tomentosiformis]	PREDICTED: Vitis vinifera D-3-phosphoglycerate dehydrogenase 3, chloroplastic-like (LOC100241666), mRNA
c154652.graph_c0	1.94	0.385	0.375	0.13	3.045	5.63	[M]	Cell wall/membrane/envelope biogenesis	Biological Process: sucrose metabolic process (GO:0005985);; Biological Process: biosynthetic process (GO:0009058);; Molecular Function: sucrose-phosphate synthase activity (GO:0046524);;	K00696|0|sot:102604080|probable sucrose-phosphate synthase 4-like; K00696 sucrose-phosphate synthase [EC:2.4.1.14] (A)	[M]	Cell wall/membrane/envelope biogenesis	Glycosyl transferases group 1;; Sucrose-6F-phosphate phosphohydrolase;; Glycosyl transferase 4-like domain;; Glycosyl transferases group 1;; Sucrose synthase	Probable sucrose-phosphate synthase 4 GN=F28M11.40 OS=Arabidopsis thaliana (Mouse-ear cress) PE=1 SV=1	Sucrose-phosphate synthase isoform C {ECO:0000313|EMBL:ABA64520.1} OS=Nicotiana tabacum (Common tobacco) PE=2 SV=1	PREDICTED: probable sucrose-phosphate synthase 4 [Nicotiana tomentosiformis]	PREDICTED: Nicotiana sylvestris probable sucrose-phosphate synthase 4 (LOC104234884), mRNA
c154659.graph_c0	4.985	0.875	0.33	32.305	63.1	101.99	[E]	Amino acid transport and metabolism	--	--	[E]	Amino acid transport and metabolism	POT family	Protein NRT1/ PTR FAMILY 2.13 GN=T17F3.10 OS=Arabidopsis thaliana (Mouse-ear cress) PE=1 SV=1	Uncharacterized protein {ECO:0000313|EnsemblPlants:PGSC0003DMT400045466} OS=Solanum tuberosum (Potato) PE=4 SV=1	PREDICTED: protein NRT1/ PTR FAMILY 2.13-like [Nicotiana sylvestris]	Sorghum bicolor hypothetical protein, mRNA
c154661.graph_c0	8.433	6.985	6.697	5.72	10.104	11.978	[IQR]	--	Biological Process: very long-chain fatty acid metabolic process (GO:0000038);; Molecular Function: nucleotide binding (GO:0000166);; Molecular Function: protein binding (GO:0005515);; Cellular Component: cytosol (GO:0005829);; Biological Process: DNA-dep	--	DNA (cytosine-5)-methyltransferase 1 GN=At5g49160 OS=Arabidopsis thaliana (Mouse-ear cress) PE=1 SV=1	DNA methyltransferase [Hieracium piloselloides]
c154662.graph_c0	25.14	5.09	3.005	22.165	35.99	45.535	--	--	--	--	--	--	RWP-RK domain;; PB1 domain	Protein NLP6 GN=NLP6 OS=Arabidopsis thaliana (Mouse-ear cress) PE=2 SV=2	Uncharacterized protein {ECO:0000313|EnsemblPlants:PGSC0003DMT400031945} OS=Solanum tuberosum (Potato) PE=4 SV=1	PREDICTED: protein NLP6-like isoform X2 [Nicotiana tomentosiformis]	PREDICTED: Solanum lycopersicum protein NLP6-like (LOC101247739), transcript variant X1, mRNA
c154670.graph_c0	0.265	2	1.4	0.24	5.52	2.425	--	--	--	--	--	--
c154671.graph_c0	29.03	7.5	16.435	10.185	15.295	23.46	[V]	Defense mechanisms	Molecular Function: ATP binding (GO:0005524);; Cellular Component: extracellular region (GO:0005576);; Cellular Component: plasma membrane (GO:0005886);; Biological Process: ATP catabolic process (GO:0006200);; Biological Process: transport (GO:0006810);;	--	ABC transporter A family member 2 GN=T23J7.60 OS=Arabidopsis thaliana (Mouse-ear cress) PE=2 SV=1	PREDICTED: ABC transporter A family member 2-like [Glycine max]
c154693.graph_c0	16.2	2.305	3.28	136.425	235.855	301.04	[R]	General function prediction only	Biological Process: lipid metabolic process (GO:0006629);; Molecular Function: phosphatidate phosphatase activity (GO:0008195);; Biological Process: cellular response to phosphate starvation (GO:0016036);;	K15728|2.16097e-103|sly:101243737|phosphatidate phosphatase PAH1-like; K15728 phosphatidate phosphatase LPIN [EC:3.1.3.4] (A)	[NI]	--	LNS2 (Lipin/Ned1/Smp2)	Phosphatidate phosphatase PAH1 GN=PAH1 OS=Arabidopsis thaliana (Mouse-ear cress) PE=1 SV=1	Uncharacterized protein {ECO:0000313|EnsemblPlants:Solyc09g005910.2.1} OS=Solanum lycopersicum (Tomato) PE=4 SV=1	PREDICTED: phosphatidate phosphatase PAH1-like isoform X2 [Nicotiana tomentosiformis]	PREDICTED: Nicotiana tomentosiformis phosphatidate phosphatase PAH1-like (LOC104094781), transcript variant X2, mRNA
c154693.graph_c3	18.175	2.63	2.91	14.45	23.345	26.23	--	--	--	K15728|1.01706e-38|sot:102594429|phosphatidate phosphatase LPIN3-like; K15728 phosphatidate phosphatase LPIN [EC:3.1.3.4] (A)	[NI]	--	--	Phosphatidate phosphatase PAH1 GN=PAH1 OS=Arabidopsis thaliana (Mouse-ear cress) PE=1 SV=1	Uncharacterized protein {ECO:0000313|EnsemblPlants:PGSC0003DMT400061506} OS=Solanum tuberosum (Potato) PE=4 SV=1	PREDICTED: phosphatidate phosphatase PAH1-like isoform X2 [Nicotiana tomentosiformis]	--
c154704.graph_c0	4.8	3.34	0.89	5.105	53.91	89.1	--	--	Molecular Function: transferase activity (GO:0016740);;	--	--	--	Acetyltransferase (GNAT) family	Probable N-acetyltransferase HLS1 GN=F19F18.70 OS=Arabidopsis thaliana (Mouse-ear cress) PE=1 SV=1	Uncharacterized protein {ECO:0000313|EnsemblPlants:Solyc03g116860.2.1} OS=Solanum lycopersicum (Tomato) PE=4 SV=1	PREDICTED: probable N-acetyltransferase HLS1 [Nicotiana tomentosiformis]	--
c154714.graph_c0	11.53	5.06	1.28	13.075	13.315	3.07	--	--	--	--	--	sieve element occlusion protein 1 [Nicotiana tabacum]
c154720.graph_c0	2.73	4.595	2.44	3.44	8.18	8.68	[C]	Energy production and conversion	Molecular Function: oxidoreductase activity (GO:0016491);; Biological Process: oxidation-reduction process (GO:0055114);;	--	Perakine reductase GN=PR OS=Rauvolfia serpentina (Serpentwood) PE=1 SV=1	PREDICTED: protein tas-like [Solanum lycopersicum]
c154729.graph_c0	8.295	5.5	7.33	10.23	12.985	12.15	--	--	--	--	Endonuclease OS=Nicotiana tabacum (Common tobacco) PE=2 SV=1	hypothetical protein VITISV_010143 [Vitis vinifera]
c154745.graph_c0	7.175	2.36	1.11	21.64	35.055	40.01	[R]	General function prediction only	Biological Process: maltose metabolic process (GO:0000023);; Biological Process: plasma membrane pyruvate transport (GO:0006849);; Molecular Function: bile acid:sodium symporter activity (GO:0008508);; Cellular Component: chloroplast thylakoid (GO:0009534	K03453|0|vvi:100254194|sodium/pyruvate cotransporter BASS2, chloroplastic; K03453 bile acid:Na+ symporter, BASS family (A)	[P]	Inorganic ion transport and metabolism	Sodium Bile acid symporter family;; SBF-like CPA transporter family (DUF4137)	Sodium/pyruvate cotransporter BASS2, chloroplastic (Precursor) GN=F12C20.6 OS=Arabidopsis thaliana (Mouse-ear cress) PE=2 SV=1	Putative uncharacterized protein {ECO:0000313|EMBL:CBI28133.3} OS=Vitis vinifera (Grape) PE=4 SV=1	PREDICTED: sodium/pyruvate cotransporter BASS2, chloroplastic isoform X1 [Vitis vinifera]	PREDICTED: Vitis vinifera sodium/pyruvate cotransporter BASS2, chloroplastic (LOC100254194), transcript variant X2, mRNA
c154751.graph_c0	53.68	9.63	8.67	15.1	37.195	62	--	--	--	--	--	--	Peptide N-acetyl-beta-D-glucosaminyl asparaginase amidase A	Peptide-N4-(N-acetyl-beta-glucosaminyl)asparagine amidase A heavy chain OS=Prunus dulcis (Almond) PE=1 SV=2	Uncharacterized protein {ECO:0000313|EnsemblPlants:PGSC0003DMT400077209} OS=Solanum tuberosum (Potato) PE=4 SV=1	PREDICTED: peptide-N4-(N-acetyl-beta-glucosaminyl)asparagine amidase A-like [Solanum lycopersicum]	--
c154758.graph_c0	1.8	0.085	0.48	2.2	6.71	8.035	--	--	--	--	--	--	--	--	Envelope-like protein {ECO:0000313|EMBL:AAO73530.1} (Fragment) OS=Glycine max (Soybean) PE=4 SV=1	envelope-like protein [Glycine max]	--
c154764.graph_c0	30.91	4.085	5.805	16.67	79.29	105.895	[E]	Amino acid transport and metabolism	Molecular Function: ornithine decarboxylase activity (GO:0004586);; Biological Process: putrescine biosynthetic process from ornithine (GO:0033387);; Molecular Function: ornithine decarboxylase activator activity (GO:0042978);;	K01581|0|sot:102584472|ornithine decarboxylase-like; K01581 ornithine decarboxylase [EC:4.1.1.17] (A)	[E]	Amino acid transport and metabolism	Pyridoxal-dependent decarboxylase, pyridoxal binding domain;; Pyridoxal-dependent decarboxylase, C-terminal sheet domain	Ornithine decarboxylase OS=Datura stramonium (Jimsonweed) PE=2 SV=1	Uncharacterized protein {ECO:0000313|EnsemblPlants:PGSC0003DMT400025792} OS=Solanum tuberosum (Potato) PE=3 SV=1	ornithine decarboxylase [Solanum chacoense]	--
c154769.graph_c0	3.365	0.715	0.395	1.89	4.03	5.525	--	--	--	--	--	--	RNA recognition motif (a.k.a. RRM, RBD, or RNP domain);; RNA recognition motif. (a.k.a. RRM, RBD, or RNP domain);; RNA recognition motif. (a.k.a. RRM, RBD, or RNP domain)	Zinc finger CCCH domain-containing protein 46 GN=At3g51950 OS=Arabidopsis thaliana (Mouse-ear cress) PE=1 SV=1	Uncharacterized protein {ECO:0000313|EnsemblPlants:PGSC0003DMT400077123} OS=Solanum tuberosum (Potato) PE=4 SV=1	PREDICTED: zinc finger CCCH domain-containing protein 22-like isoform X2 [Nicotiana tomentosiformis]	PREDICTED: Cucumis melo zinc finger CCCH domain-containing protein 53 (LOC103488758), transcript variant X2, mRNA
c154774.graph_c0	19.565	23.695	19.845	14.585	28.75	31.635	--	--	Molecular Function: aminopeptidase activity (GO:0004177);; Cellular Component: nucleus (GO:0005634);; Molecular Function: metallopeptidase activity (GO:0008237);; Molecular Function: zinc ion binding (GO:0008270);; Cellular Component: plasmodesma (GO:0009	K03128|0.0|vvi:100266355|hypothetical protein LOC100266355	Formin-like protein 14 GN=FH14 OS=Arabidopsis thaliana (Mouse-ear cress) PE=3 SV=3	PREDICTED: transcription initiation factor TFIID subunit 2-like isoform 1 [Vitis vinifera]
c154788.graph_c0	15.68	5.015	10.95	6.045	11.31	11.52	[O]	Posttranslational modification, protein turnover, chaperones	Biological Process: protein peptidyl-prolyl isomerization (GO:0000413);; Molecular Function: peptidyl-prolyl cis-trans isomerase activity (GO:0003755);; Biological Process: protein folding (GO:0006457);; Cellular Component: chloroplast thylakoid membrane	--	Peptidyl-prolyl cis-trans isomerase CYP37, chloroplastic (Precursor) GN=CYP37 OS=Arabidopsis thaliana (Mouse-ear cress) PE=1 SV=3	PREDICTED: peptidyl-prolyl cis-trans isomerase CYP37, chloroplastic-like [Solanum lycopersicum]
c154790.graph_c0	30.31	23.37	28.49	22.64	37.92	46.79	--	--	Biological Process: mitotic cell cycle (GO:0000278);; Biological Process: double-strand break repair via homologous recombination (GO:0000724);; Cellular Component: nucleus (GO:0005634);; Biological Process: DNA replication initiation (GO:0006270);; Biolo	--	Chromatin assembly factor 1 subunit FAS1 OS=Arabidopsis thaliana (Mouse-ear cress) PE=1 SV=1	PREDICTED: chromatin assembly factor 1 subunit FAS1-like [Solanum lycopersicum]
c154796.graph_c1	3.275	0.78	0.195	12.35	20.585	25.88	--	--	Molecular Function: peroxidase activity (GO:0004601);; Molecular Function: iron ion binding (GO:0005506);; Molecular Function: calcium ion binding (GO:0005509);; Biological Process: defense response (GO:0006952);; Molecular Function: electron carrier acti	--	[PQ]	--	Respiratory burst NADPH oxidase;; EF-hand domain pair;; EF hand;; EF-hand domain;; FAD-binding domain	Respiratory burst oxidase homolog protein E GN=RBOHE OS=Arabidopsis thaliana (Mouse-ear cress) PE=2 SV=2	Uncharacterized protein {ECO:0000313|EnsemblPlants:Solyc07g042460.1.1} OS=Solanum lycopersicum (Tomato) PE=4 SV=1	PREDICTED: respiratory burst oxidase homolog protein E-like isoform X2 [Nicotiana sylvestris]	PREDICTED: Solanum tuberosum respiratory burst oxidase homolog protein E-like (LOC102588492), transcript variant X1, mRNA
c154802.graph_c0	2.49	33.24	86.96	14.13	75.98	79.025	--	--	--	--	--	PREDICTED: uncharacterized protein LOC101268840 [Solanum lycopersicum]
c154803.graph_c0	10.34	2.66	2.19	18.215	43.435	51.525	[J]	Translation, ribosomal structure and biogenesis	Molecular Function: structural constituent of ribosome (GO:0003735);; Biological Process: DNA-templated transcription, elongation (GO:0006354);; Biological Process: translation (GO:0006412);; Cellular Component: large ribosomal subunit (GO:0015934);;	K02935|1.24883e-84|sly:101248704|50S ribosomal protein L12, chloroplastic; K02935 large subunit ribosomal protein L7/L12 (A)	[J]	Translation, ribosomal structure and biogenesis	Ribosomal protein L7/L12 C-terminal domain	50S ribosomal protein L12-2, chloroplastic (Precursor) GN=RPL12-2 OS=Secale cereale (Rye) PE=2 SV=1	Uncharacterized protein {ECO:0000313|EnsemblPlants:Solyc09g010030.1.1} OS=Solanum lycopersicum (Tomato) PE=4 SV=1	PREDICTED: 50S ribosomal protein L12, chloroplastic [Solanum lycopersicum]	PREDICTED: Nicotiana sylvestris 50S ribosomal protein L12, chloroplastic-like (LOC104222691), mRNA
c154812.graph_c1	34.075	7.075	1.405	1.74	21.625	30.465	[Q]	Secondary metabolites biosynthesis, transport and catabolism	Molecular Function: monooxygenase activity (GO:0004497);; Molecular Function: iron ion binding (GO:0005506);; Molecular Function: electron carrier activity (GO:0009055);; Cellular Component: integral component of membrane (GO:0016021);; Biological Process	K12640|0|sot:102603315|cytochrome P450 85A1-like; K12640 brassinosteroid-6-oxidase 2 [EC:1.14.-.-] (A)	[QI]	--	Cytochrome P450	Cytochrome P450 85A1 GN=CYP85A1 OS=Solanum lycopersicum (Tomato) PE=2 SV=1	Cytochrome P450 CYP85A1 {ECO:0000313|EMBL:ABG36709.1} OS=Nicotiana tabacum (Common tobacco) PE=2 SV=1	cytochrome P450 CYP85A1 [Nicotiana tabacum]	PREDICTED: Malus x domestica cytochrome P450 85A (LOC103442442), mRNA
c154838.graph_c0	22.095	6.93	4.345	277.65	35.25	943.065	[M]	Cell wall/membrane/envelope biogenesis	Molecular Function: hydrolase activity, acting on ester bonds (GO:0016788);;	K01114|0|sly:101244700|non-specific phospholipase C1; K01114 phospholipase C [EC:3.1.4.3] (A)	--	--	Phosphoesterase family	Non-specific phospholipase C1 (Precursor) GN=NPC1 OS=Arabidopsis thaliana (Mouse-ear cress) PE=2 SV=1	Uncharacterized protein {ECO:0000313|EnsemblPlants:Solyc09g020190.2.1} OS=Solanum lycopersicum (Tomato) PE=4 SV=1	PREDICTED: non-specific phospholipase C1 [Nicotiana sylvestris]	PREDICTED: Solanum tuberosum uncharacterized LOC102590193 (LOC102590193), mRNA
c154841.graph_c0	3.13	5.52	7.53	4.15	12.1	17.425	[J]	Translation, ribosomal structure and biogenesis	Biological Process: methylation (GO:0032259);;	--	--	PREDICTED: uncharacterized RNA methyltransferase pc1998-like isoform 1 [Solanum lycopersicum]
c154846.graph_c1	14.965	2.02	6.39	55.615	74.02	539.155	[C]	Energy production and conversion	Molecular Function: UDP-N-acetylmuramate dehydrogenase activity (GO:0008762);; Molecular Function: reticuline oxidase activity (GO:0050468);; Molecular Function: flavin adenine dinucleotide binding (GO:0050660);; Biological Process: oxidation-reduction pr	--	--	--	Berberine and berberine like;; FAD binding domain	Tetrahydrocannabinolic acid synthase (Precursor) OS=Cannabis sativa (Hemp) PE=1 SV=1	Coffea canephora DH200=94 genomic scaffold, scaffold_68 {ECO:0000313|EMBL:CDP12589.1} OS=Coffea canephora (Robusta coffee) PE=4 SV=1	PREDICTED: reticuline oxidase-like protein [Nicotiana sylvestris]	Phaseolus vulgaris hypothetical protein (PHAVU_006G125400g) mRNA, complete cds
c154847.graph_c0	1.53	0.285	0.12	0.33	0.28	6.53	[RTKL]	--	Molecular Function: protein serine/threonine kinase activity (GO:0004674);; Molecular Function: ATP binding (GO:0005524);; Biological Process: protein phosphorylation (GO:0006468);; Cellular Component: integral component of membrane (GO:0016021);;	--	--	--	Leucine Rich repeats (2 copies);; Leucine rich repeat;; Leucine Rich Repeat;; Protein kinase domain;; Protein tyrosine kinase;; Leucine Rich repeat;; Leucine rich repeat;; Leucine rich repeat N-terminal domain	Probable LRR receptor-like serine/threonine-protein kinase At4g36180 (Precursor) GN=At4g36180 OS=Arabidopsis thaliana (Mouse-ear cress) PE=2 SV=1	Uncharacterized protein {ECO:0000313|EnsemblPlants:PGSC0003DMT400009133} OS=Solanum tuberosum (Potato) PE=4 SV=1	PREDICTED: probable LRR receptor-like serine/threonine-protein kinase At4g36180 [Nicotiana sylvestris]	PREDICTED: Solanum tuberosum probable LRR receptor-like serine/threonine-protein kinase At4g36180-like (LOC102580235), mRNA
c154873.graph_c0	1.35	0.33	0.175	0.32	1.125	3.495	--	--	--	--	[R]	General function prediction only	PPR repeat family;; PPR repeat;; Pentatricopeptide repeat domain;; PPR repeat;; Tetratricopeptide repeat	Pentatricopeptide repeat-containing protein At3g14730 GN=PCMP-E31 OS=Arabidopsis thaliana (Mouse-ear cress) PE=2 SV=1	Uncharacterized protein {ECO:0000313|EnsemblPlants:PGSC0003DMT400046405} OS=Solanum tuberosum (Potato) PE=4 SV=1	PREDICTED: pentatricopeptide repeat-containing protein At3g14730 isoform X1 [Nicotiana tomentosiformis]	PREDICTED: Solanum lycopersicum pentatricopeptide repeat-containing protein At3g14730 (LOC101254106), transcript variant X9, mRNA
c154880.graph_c0	14.97	56.785	26.74	11.8	77.785	71.195	[V]	Defense mechanisms	Molecular Function: nucleoside-triphosphatase activity (GO:0017111);;	--	ABC transporter C family member 9 GN=T2O9.140 OS=Arabidopsis thaliana (Mouse-ear cress) PE=2 SV=2	multidrug resistance protein ABC transporter family [Populus trichocarpa]
c154898.graph_c0	21.89	35.32	23.41	33.795	59.1	47.67	[O]	Posttranslational modification, protein turnover, chaperones	Cellular Component: plasma membrane (GO:0005886);; Molecular Function: zinc ion binding (GO:0008270);; Biological Process: ER-associated ubiquitin-dependent protein catabolic process (GO:0030433);;	K10601|0.0|rcu:RCOM_1324630|protein binding protein, putative	E3 ubiquitin protein ligase RIN2 GN=F24A6.70 OS=Arabidopsis thaliana (Mouse-ear cress) PE=1 SV=1	PREDICTED: E3 ubiquitin-protein ligase synoviolin-like [Solanum lycopersicum]
c154899.graph_c0	5.77	1.66	0.78	6.75	12.205	25.005	--	--	Molecular Function: signal transducer activity (GO:0004871);; Biological Process: signal transduction (GO:0007165);; Biological Process: response to light stimulus (GO:0009416);;	--	--	--	NPH3 family;; BTB/POZ domain	BTB/POZ domain-containing protein At1g30440 GN=At1g30440 OS=Arabidopsis thaliana (Mouse-ear cress) PE=1 SV=2	Hop-interacting protein THI063 {ECO:0000313|EMBL:AEW69824.1} OS=Solanum lycopersicum (Tomato) PE=2 SV=1	PREDICTED: BTB/POZ domain-containing protein At1g30440 [Nicotiana tomentosiformis]	PREDICTED: Nicotiana tomentosiformis BTB/POZ domain-containing protein At1g30440 (LOC104090206), mRNA
c154903.graph_c0	5.515	1.29	0.645	32.35	46.75	100.785	[G]	Carbohydrate transport and metabolism	Molecular Function: hydrolase activity, hydrolyzing O-glycosyl compounds (GO:0004553);; Biological Process: carbohydrate metabolic process (GO:0005975);; Molecular Function: cation binding (GO:0043169);;	K01214|0|sot:102577466|isoamylase isoform 1; K01214 isoamylase [EC:3.2.1.68] (A)	[G]	Carbohydrate transport and metabolism	Alpha amylase, catalytic domain;; Carbohydrate-binding module 48 (Isoamylase N-terminal domain)	Isoamylase 1, chloroplastic (Precursor) GN=ISA1 OS=Arabidopsis thaliana (Mouse-ear cress) PE=1 SV=1	Isoamylase {ECO:0000313|EMBL:AAY84833.1} OS=Ipomoea batatas (Sweet potato) PE=2 SV=1	isoamylase [Ipomoea batatas]	Ipomoea batatas isoamylase mRNA, complete cds
c154907.graph_c0	3.55	1.455	0.365	2.5	5.01	1.035	[S]	Function unknown	Molecular Function: protein kinase activity (GO:0004672);; Molecular Function: protein binding (GO:0005515);; Molecular Function: ATP binding (GO:0005524);; Cellular Component: plasma membrane (GO:0005886);; Biological Process: protein phosphorylation (GO	--	Leucine-rich repeat receptor-like protein kinase TDR (Precursor) GN=TDR OS=Arabidopsis thaliana (Mouse-ear cress) PE=1 SV=1	PREDICTED: leucine-rich repeat receptor-like protein kinase TDR-like [Solanum lycopersicum]
c154919.graph_c0	5.86	0.875	1.04	27.065	63.94	238.785	[P]	Inorganic ion transport and metabolism	Cellular Component: integral component of membrane (GO:0016021);; Biological Process: transmembrane transport (GO:0055085);;	--	--	--	Citrate transporter	--	Uncharacterized protein {ECO:0000313|EnsemblPlants:PGSC0003DMT400059042} OS=Solanum tuberosum (Potato) PE=4 SV=1	PREDICTED: uncharacterized protein LOC105172697 [Sesamum indicum]	PREDICTED: Solanum tuberosum uncharacterized LOC102582538 (LOC102582538), mRNA
c154931.graph_c0	12.775	2.195	0.36	23.22	20.325	40.965	--	--	Molecular Function: carboxypeptidase activity (GO:0004180);;	K16297|3.4017e-180|mtr:MTR_3g079560|Serine carboxypeptidase II-3; K16297 serine carboxypeptidase-like clade II [EC:3.4.16.-] (A)	[OE]	--	Serine carboxypeptidase	Serine carboxypeptidase II-3 chain B (Precursor) GN=CXP;2-3 OS=Hordeum vulgare (Barley) PE=2 SV=1	Carboxypeptidase {ECO:0000256|RuleBase:RU361156} OS=Medicago truncatula (Barrel medic) PE=3 SV=1	Serine carboxypeptidase II-3 [Medicago truncatula]	Selaginella moellendorffii serine carboxypeptidase-like enzyme (SCPLc4-2), mRNA
c154937.graph_c0	6.82	0.79	0.82	74.385	77.825	121.095	--	--	--	K18801|9.95473e-138|pop:POPTR_0019s10490g|POPTRDRAFT_249470; hypothetical protein; K18801 glucuronoxylan 4-O-methyltransferase [EC:2.1.1.112] (A)	--	--	Polysaccharide biosynthesis	Glucuronoxylan 4-O-methyltransferase 3 GN=GXM3 OS=Arabidopsis thaliana (Mouse-ear cress) PE=1 SV=1	Coffea canephora DH200=94 genomic scaffold, scaffold_6 {ECO:0000313|EMBL:CDP00853.1} OS=Coffea canephora (Robusta coffee) PE=4 SV=1	unnamed protein product [Coffea canephora]	PREDICTED: Glycine max glucuronoxylan 4-O-methyltransferase 3-like (LOC100780444), mRNA
c154941.graph_c0	74.105	26.04	12.02	35.165	63.65	17.215	[P]	Inorganic ion transport and metabolism	Cellular Component: plant-type vacuole (GO:0000325);; Molecular Function: voltage-gated calcium channel activity (GO:0005245);; Molecular Function: calcium ion binding (GO:0005509);; Cellular Component: vacuolar membrane (GO:0005774);; Cellular Component:	--	Two pore calcium channel protein 1A GN=TPC1A OS=Nicotiana tabacum (Common tobacco) PE=2 SV=1	RecName: Full=Two pore calcium channel protein 1A; AltName: Full=Voltage-dependent calcium channel protein TPC1A; Short=NtTPC1A
c154947.graph_c0	1.755	1.12	2.495	1.705	2.58	3.28	--	--	--	--	--	--
c154951.graph_c0	6.815	0.76	0.395	31.14	33.77	122.615	[O]	Posttranslational modification, protein turnover, chaperones	Molecular Function: ATP binding (GO:0005524);; Cellular Component: cytoplasm (GO:0005737);; Biological Process: protein refolding (GO:0042026);;	K04077|2.46582e-177|sot:102586554|chaperonin CPN60-like 2, mitochondrial-like; K04077 chaperonin GroEL (A)	[O]	Posttranslational modification, protein turnover, chaperones	TCP-1/cpn60 chaperonin family;; TCP-1/cpn60 chaperonin family	Chaperonin CPN60-like 2, mitochondrial (Precursor) GN=At3g13860 OS=Arabidopsis thaliana (Mouse-ear cress) PE=2 SV=2	Uncharacterized protein {ECO:0000313|EnsemblPlants:Solyc03g121640.2.1} OS=Solanum lycopersicum (Tomato) PE=3 SV=1	PREDICTED: chaperonin CPN60-like 2, mitochondrial [Nicotiana sylvestris]	PREDICTED: Nicotiana sylvestris chaperonin CPN60-like 2, mitochondrial (LOC104242891), mRNA
c154955.graph_c1	76.38	91.455	63.32	34.64	99.97	77.775	[D]	Cell cycle control, cell division, chromosome partitioning	Biological Process: cellulose biosynthetic process (GO:0030244);; Biological Process: Golgi vesicle transport (GO:0048193);;	--	MAR-binding filament-like protein 1 GN=MFP1 OS=Arabidopsis thaliana (Mouse-ear cress) PE=1 SV=2	PREDICTED: uncharacterized protein LOC101253716 [Solanum lycopersicum]
c154957.graph_c0	5.005	1.285	0.67	0.55	4.605	6.64	--	--	Molecular Function: signal transducer activity (GO:0004871);; Biological Process: signal transduction (GO:0007165);; Biological Process: response to light stimulus (GO:0009416);; Biological Process: determination of bilateral symmetry (GO:0009855);; Biolo	--	--	--	NPH3 family;; BTB/POZ domain	BTB/POZ domain-containing protein At5g48800 GN=At5g48800 OS=Arabidopsis thaliana (Mouse-ear cress) PE=2 SV=1	Uncharacterized protein {ECO:0000313|EnsemblPlants:PGSC0003DMT400045508} OS=Solanum tuberosum (Potato) PE=4 SV=1	PREDICTED: BTB/POZ domain-containing protein At5g48800 [Sesamum indicum]	PREDICTED: Nicotiana tomentosiformis BTB/POZ domain-containing protein At5g48800-like (LOC104104694), mRNA
c154961.graph_c0	14.12	13.585	15.335	12.725	20.31	29.045	--	--	--	--	--	PREDICTED: uncharacterized protein LOC101264543 [Solanum lycopersicum]
c154964.graph_c0	7.905	0.83	0.61	0.415	4.84	11.545	--	--	--	--	--	--	--	--	--	--	--
c154976.graph_c0	12.43	1.3	2.53	1.435	7.58	10.015	--	--	--	--	--	--	--	--	Uncharacterized protein {ECO:0000313|EnsemblPlants:PGSC0003DMT400054826} OS=Solanum tuberosum (Potato) PE=4 SV=1	PREDICTED: uncharacterized protein C27D6.1-like [Nicotiana tomentosiformis]	--
c154979.graph_c0	23.375	171.805	146.185	28.505	270.92	300.235	[G]	Carbohydrate transport and metabolism	Molecular Function: mannose-6-phosphate isomerase activity (GO:0004476);; Biological Process: carbohydrate metabolic process (GO:0005975);; Biological Process: response to light stimulus (GO:0009416);; Biological Process: embryo development ending in seed	K01809|0.0|vvi:100263511|hypothetical protein LOC100263511	Mannose-6-phosphate isomerase 1 GN=F16B3.20 OS=Arabidopsis thaliana (Mouse-ear cress) PE=1 SV=1	PREDICTED: mannose-6-phosphate isomerase 2-like [Solanum lycopersicum]
c154985.graph_c0	4.085	0.315	0.315	17.56	46.01	54.555	--	--	--	--	--	--	--	Uncharacterized protein At4g00950 GN=At4g00950 OS=Arabidopsis thaliana (Mouse-ear cress) PE=2 SV=1	Coffea canephora DH200=94 genomic scaffold, scaffold_35 {ECO:0000313|EMBL:CDP08659.1} OS=Coffea canephora (Robusta coffee) PE=4 SV=1	unnamed protein product [Coffea canephora]	--
c154987.graph_c0	53.78	63.725	59.435	36.99	64.895	88.055	--	--	Cellular Component: mitochondrion (GO:0005739);; Biological Process: transcription, DNA-templated (GO:0006351);; Molecular Function: ligase activity (GO:0016874);;	--	U-box domain-containing protein 4 GN=PUB4 OS=Arabidopsis thaliana (Mouse-ear cress) PE=1 SV=3	PREDICTED: U-box domain-containing protein 4-like [Solanum lycopersicum]
c154997.graph_c0	4.55	9.07	4.315	6.4	12.785	9.125	--	--	Molecular Function: zinc ion binding (GO:0008270);;	--	--	unknown [Zea mays]
c155006.graph_c0	16.26	8.365	18.56	10.31	20.98	30.175	--	--	Molecular Function: hydrolase activity (GO:0016787);;	K03787|6e-11|rcu:RCOM_0912250|5'-nucleotidase surE, putative (EC:3.1.3.5)	--	hypothetical protein PRUPE_ppa008995mg [Prunus persica]
c155009.graph_c0	16.04	1.775	2.46	7.14	23.29	31.265	[R]	General function prediction only	--	K08869|0|sot:102582356|probable serine/threonine-protein kinase abkC-like; K08869 aarF domain-containing kinase (A)	[R]	General function prediction only	ABC1 family	Uncharacterized aarF domain-containing protein kinase At1g79600, chloroplastic (Precursor) GN=At1g79600 OS=Arabidopsis thaliana (Mouse-ear cress) PE=2 SV=1	Coffea canephora DH200=94 genomic scaffold, scaffold_4 {ECO:0000313|EMBL:CDO99646.1} OS=Coffea canephora (Robusta coffee) PE=4 SV=1	PREDICTED: probable serine/threonine-protein kinase abkC [Nicotiana sylvestris]	PREDICTED: Nicotiana tomentosiformis probable serine/threonine-protein kinase abkC (LOC104098644), mRNA
c155014.graph_c0	2.305	0.145	0.035	0	6.31	9.71	--	--	--	--	--	--	--	--	Uncharacterized protein {ECO:0000313|EnsemblPlants:Solyc03g062900.2.1} OS=Solanum lycopersicum (Tomato) PE=4 SV=1	PREDICTED: uncharacterized protein LOC104223148 isoform X1 [Nicotiana sylvestris]	Ipomoea batatas microsatellite Stv_Ipb_1635 sequence
c155023.graph_c0	33.115	14.38	34.165	5.925	35.935	36.825	--	--	--	--	Probable WRKY transcription factor 53 GN=WRKY53 OS=Arabidopsis thaliana (Mouse-ear cress) PE=1 SV=1	PREDICTED: probable WRKY transcription factor 53-like [Solanum lycopersicum]
c155031.graph_c0	51.965	29.355	13.695	17.61	68.805	136.725	[V]	Defense mechanisms	Molecular Function: ATP binding (GO:0005524);; Biological Process: ATP catabolic process (GO:0006200);; Biological Process: transport (GO:0006810);; Cellular Component: integral component of membrane (GO:0016021);; Molecular Function: ATPase activity (GO:	--	[Q]	Secondary metabolites biosynthesis, transport and catabolism	ABC-2 type transporter	Pleiotropic drug resistance protein 3 GN=PDR3 OS=Nicotiana tabacum (Common tobacco) PE=2 SV=1	Uncharacterized protein {ECO:0000313|EnsemblPlants:Solyc01g101070.2.1} OS=Solanum lycopersicum (Tomato) PE=4 SV=1	PREDICTED: pleiotropic drug resistance protein 3 [Nicotiana sylvestris]	PREDICTED: Nicotiana sylvestris pleiotropic drug resistance protein 3 (LOC104217163), mRNA
c155046.graph_c1	3.775	0.9	1.49	6.6	12.3	15.24	--	--	--	--	--	--	--	--	Uncharacterized protein {ECO:0000313|EnsemblPlants:PGSC0003DMT400052535} OS=Solanum tuberosum (Potato) PE=4 SV=1	PREDICTED: uncharacterized protein LOC102586176, partial [Solanum tuberosum]	--
c155053.graph_c0	5.16	0.29	0.95	22.38	67.905	80.72	--	--	--	--	--	--	--	Protein PHYTOCHROME KINASE SUBSTRATE 4 GN=PKS4 OS=Arabidopsis thaliana (Mouse-ear cress) PE=1 SV=1	Uncharacterized protein {ECO:0000313|EnsemblPlants:PGSC0003DMT400072259} OS=Solanum tuberosum (Potato) PE=4 SV=1	PREDICTED: protein PHYTOCHROME KINASE SUBSTRATE 4-like [Solanum tuberosum]	--
c155055.graph_c0	26.86	6.47	9.115	10.155	241.85	306.43	[J]	Translation, ribosomal structure and biogenesis	--	K02935|3.71511e-48|sly:101262273|50S ribosomal protein L12, cyanelle; K02935 large subunit ribosomal protein L7/L12 (A)	[J]	Translation, ribosomal structure and biogenesis	Ribosomal protein L7/L12 C-terminal domain	50S ribosomal protein L12, chloroplastic (Precursor) GN=RPL12 OS=Spinacia oleracea (Spinach) PE=1 SV=2	Uncharacterized protein {ECO:0000313|EnsemblPlants:Solyc02g088760.2.1} OS=Solanum lycopersicum (Tomato) PE=3 SV=1	PREDICTED: 50S ribosomal protein L12, cyanelle [Solanum lycopersicum]	Citrus clementina hypothetical protein (CICLE_v10026576mg) mRNA, complete cds
c155059.graph_c0	6.195	10.045	3.315	4.99	14.135	7.785	--	--	Cellular Component: chloroplast (GO:0009507);; Biological Process: chloroplast relocation (GO:0009902);; Biological Process: thylakoid membrane organization (GO:0010027);; Biological Process: stomatal complex morphogenesis (GO:0010103);; Biological Proces	--	Pentatricopeptide repeat-containing protein At4g34830, chloroplastic (Precursor) GN=At4g34830/At4g34820 OS=Arabidopsis thaliana (Mouse-ear cress) PE=2 SV=2	PREDICTED: pentatricopeptide repeat-containing protein At4g34830, chloroplastic-like [Solanum lycopersicum]
c155064.graph_c0	11.71	2.5	2.2	12.85	88.9	130.52	--	--	--	--	[R]	General function prediction only	Reverse transcriptase (RNA-dependent DNA polymerase)	--	Putative uncharacterized protein {ECO:0000313|EMBL:EEE61581.1} OS=Oryza sativa subsp. japonica (Rice) PE=4 SV=1	hypothetical protein OsJ_15963 [Oryza sativa Japonica Group]	--
c155075.graph_c0	7.13	0.16	0.8	15.45	72.37	105.245	[Q]	Secondary metabolites biosynthesis, transport and catabolism	Molecular Function: copper ion binding (GO:0005507);; Biological Process: lignin catabolic process (GO:0046274);; Cellular Component: apoplast (GO:0048046);; Molecular Function: hydroquinone:oxygen oxidoreductase activity (GO:0052716);; Biological Process	--	[Q]	Secondary metabolites biosynthesis, transport and catabolism	Multicopper oxidase;; Multicopper oxidase;; Multicopper oxidase	Laccase-7 (Precursor) GN=LAC7 OS=Arabidopsis thaliana (Mouse-ear cress) PE=2 SV=1	Uncharacterized protein {ECO:0000313|EnsemblPlants:Solyc07g049460.2.1} OS=Solanum lycopersicum (Tomato) PE=4 SV=1	PREDICTED: laccase-7-like [Nicotiana tomentosiformis]	Citrus clementina hypothetical protein (CICLE_v10011377mg) mRNA, complete cds
c155081.graph_c0	2.65	0.62	0.195	36.99	64.895	88.055	--	--	--	K14977|0|sly:101248901|(S)-ureidoglycine aminohydrolase; K14977 (S)-ureidoglycine aminohydrolase [EC:3.5.3.26] (A)	--	--	Cupin domain;; AraC-like ligand binding domain	(S)-ureidoglycine aminohydrolase (Precursor) OS=Arabidopsis thaliana (Mouse-ear cress) PE=1 SV=1	Uncharacterized protein {ECO:0000313|EnsemblPlants:Solyc08g077840.2.1} OS=Solanum lycopersicum (Tomato) PE=4 SV=1	PREDICTED: (S)-ureidoglycine aminohydrolase [Solanum lycopersicum]	PREDICTED: Solanum tuberosum ureidoglycine aminohydrolase-like (LOC102579476), partial mRNA
c155088.graph_c0	19.305	7.92	4.01	8.43	17.07	4.35	[M]	Cell wall/membrane/envelope biogenesis	Biological Process: terpenoid metabolic process (GO:0006721);; Molecular Function: UDP-N-acetylmuramate dehydrogenase activity (GO:0008762);; Cellular Component: chloroplast part (GO:0044434);; Molecular Function: flavin adenine dinucleotide binding (GO:0	--	--	PREDICTED: UDP-N-acetylenolpyruvoylglucosamine reductase [Vitis vinifera]
c155107.graph_c0	12.105	2.79	4.89	5.695	8.65	10.125	[S]	Function unknown	--	--	[S]	Function unknown	NUC153 domain	--	Uncharacterized protein {ECO:0000313|EnsemblPlants:PGSC0003DMT400009242} OS=Solanum tuberosum (Potato) PE=4 SV=1	PREDICTED: pre-rRNA-processing protein ESF1 [Nicotiana tomentosiformis]	PREDICTED: Nicotiana sylvestris pre-rRNA-processing protein ESF1 (LOC104218573), mRNA
c155136.graph_c0	19.94	5.69	1.875	29.48	49.585	54.955	--	--	Molecular Function: aspartic-type endopeptidase activity (GO:0004190);; Biological Process: proteolysis (GO:0006508);;	--	[O]	Posttranslational modification, protein turnover, chaperones	Xylanase inhibitor N-terminal;; Eukaryotic aspartyl protease;; Xylanase inhibitor C-terminal	Protein ASPARTIC PROTEASE IN GUARD CELL 2 (Precursor) GN=ASPG2 OS=Arabidopsis thaliana (Mouse-ear cress) PE=2 SV=1	Uncharacterized protein {ECO:0000313|EMBL:KDP40540.1} OS=Jatropha curcas (Barbados nut) PE=4 SV=1	hypothetical protein JCGZ_24539 [Jatropha curcas]	PREDICTED: Eucalyptus grandis aspartic proteinase nepenthesin-1-like (LOC104454535), mRNA
c155142.graph_c0	2.975	0.565	0.17	13.925	25.245	29.265	--	--	--	--	--	--	--	--	--	--	Carica papaya mitochondrion, complete genome
c155153.graph_c0	11.81	6.32	12.19	2.05	28.6	17.105	--	--	--	--	Dehydration-responsive element-binding protein 1E OS=Arabidopsis thaliana (Mouse-ear cress) PE=2 SV=1	DREB1 [Vaccinium vitis-idaea]
c155161.graph_c0	1.32	0.13	0.495	12.715	42.74	56.845	[R]	General function prediction only	Biological Process: response to oxygen-containing compound (GO:1901700);;	--	[S]	Function unknown	WD domain, G-beta repeat	Peroxisome biogenesis protein 7 GN=PEX7 OS=Arabidopsis thaliana (Mouse-ear cress) PE=1 SV=2	Uncharacterized protein {ECO:0000313|EnsemblPlants:PGSC0003DMT400059646} OS=Solanum tuberosum (Potato) PE=4 SV=1	PREDICTED: WD repeat-containing protein 76-like [Nicotiana tomentosiformis]	PREDICTED: Nicotiana tomentosiformis WD repeat-containing protein 76-like (LOC104120496), mRNA
c155167.graph_c0	5.45	0.975	0.485	5.155	22.59	28.16	[A]	RNA processing and modification	Molecular Function: exonuclease activity (GO:0004527);;	K12603|6.25827e-114|sot:102585458|carbon catabolite repressor protein 4 homolog 4-like; K12603 CCR4-NOT transcription complex subunit 6 [EC:3.1.13.4] (A)	[K]	Transcription	Endonuclease/Exonuclease/phosphatase family;; Endonuclease/Exonuclease/phosphatase family	Carbon catabolite repressor protein 4 homolog 4 GN=CCR4-4 OS=Arabidopsis thaliana (Mouse-ear cress) PE=2 SV=1	Uncharacterized protein {ECO:0000313|EnsemblPlants:PGSC0003DMT400040652} OS=Solanum tuberosum (Potato) PE=4 SV=1	PREDICTED: carbon catabolite repressor protein 4 homolog 4 isoform X3 [Nicotiana sylvestris]	PREDICTED: Pyrus x bretschneideri carbon catabolite repressor protein 4 homolog 4 (LOC103931121), transcript variant X2, mRNA
c155174.graph_c0	2.25	0	0.015	3.37	1.515	9.24	[P]	Inorganic ion transport and metabolism	Molecular Function: transporter activity (GO:0005215);; Biological Process: transport (GO:0006810);; Cellular Component: membrane (GO:0016020);;	--	[P]	Inorganic ion transport and metabolism	Natural resistance-associated macrophage protein	Metal transporter Nramp5 GN=OJ1057_E05.110 OS=Oryza sativa subsp. japonica (Rice) PE=2 SV=1	Uncharacterized protein {ECO:0000313|EnsemblPlants:Solyc11g018530.1.1} OS=Solanum lycopersicum (Tomato) PE=2 SV=1	PREDICTED: metal transporter Nramp5-like isoform X1 [Sesamum indicum]	PREDICTED: Citrus sinensis metal transporter Nramp5-like (LOC102625328), mRNA
c155176.graph_c0	3.855	0.18	0.09	62.42	105.84	220.14	[T]	Signal transduction mechanisms	--	K01102|0|sot:102603660|probable protein phosphatase 2C 38-like; K01102 pyruvate dehydrogenase phosphatase [EC:3.1.3.43] (A)	[T]	Signal transduction mechanisms	Protein phosphatase 2C	Probable protein phosphatase 2C 60 OS=Oryza sativa subsp. japonica (Rice) PE=2 SV=1	Uncharacterized protein {ECO:0000313|EnsemblPlants:PGSC0003DMT400028715} OS=Solanum tuberosum (Potato) PE=3 SV=1	PREDICTED: probable protein phosphatase 2C 38 [Nicotiana tomentosiformis]	PREDICTED: Solanum tuberosum probable protein phosphatase 2C 38-like (LOC102601017), mRNA
c155182.graph_c1	187.475	209.84	189.95	91.405	252.71	294.385	[U]	Intracellular trafficking, secretion, and vesicular transport	Biological Process: MAPK cascade (GO:0000165);; Biological Process: respiratory burst involved in defense response (GO:0002679);; Molecular Function: SNAP receptor activity (GO:0005484);; Cellular Component: trans-Golgi network (GO:0005802);; Cellular Com	--	Syntaxin-121 GN=F26K24.11 OS=Arabidopsis thaliana (Mouse-ear cress) PE=1 SV=1	PREDICTED: syntaxin-121-like [Solanum lycopersicum]
c155242.graph_c0	1.815	1.625	2.37	1.09	1.57	3.67	--	--	Cellular Component: nucleus (GO:0005634);; Molecular Function: metal ion binding (GO:0046872);;	--	PHD finger protein MALE MEIOCYTE DEATH 1 GN=F15E12.11 OS=Arabidopsis thaliana (Mouse-ear cress) PE=2 SV=1	PREDICTED: PHD finger protein MALE MEIOCYTE DEATH 1-like [Solanum lycopersicum]
c155252.graph_c5	5.37	20.29	14.005	6.765	24.565	29.515	--	--	--	--	--	PREDICTED: uncharacterized protein LOC100267639 [Vitis vinifera]
c155265.graph_c0	150.255	112.94	145.42	55.345	201.615	190.55	--	--	Cellular Component: trans-Golgi network (GO:0005802);; Cellular Component: plasma membrane (GO:0005886);; Biological Process: protein targeting to membrane (GO:0006612);; Biological Process: membrane fusion (GO:0006944);; Biological Process: response to e	--	Phosphatidylinositol:ceramide inositolphosphotransferase 1 GN=F5K20.320 OS=Arabidopsis thaliana (Mouse-ear cress) PE=2 SV=1	PREDICTED: phosphatidylinositol:ceramide inositolphosphotransferase 2-like [Solanum lycopersicum]
c155277.graph_c0	1.495	5.71	12.1	6.885	23.235	24.355	--	--	Molecular Function: cellulase activity (GO:0008810);; Biological Process: fruit ripening (GO:0009835);; Biological Process: cellulose catabolic process (GO:0030245);;	--	Endoglucanase 1 (Precursor) GN=CEL1 OS=Persea americana (Avocado) PE=2 SV=1	endo-beta-1,4-glucanase [Capsicum annuum]
c155294.graph_c0	0.64	1.58	5.56	0.32	7.095	11.635	--	--	Cellular Component: plastid (GO:0009536);; Biological Process: chlorophyll catabolic process (GO:0015996);; Molecular Function: chlorophyllase activity (GO:0047746);;	--	Chlorophyllase-2, chloroplastic (Precursor) GN=CLH2 OS=Arabidopsis thaliana (Mouse-ear cress) PE=1 SV=1	putative chlorophyllase [Nicotiana tabacum]
c155305.graph_c1	2.815	3.2	5.85	2.495	9.455	2.445	--	--	--	--	--	--
c155325.graph_c0	13.96	17.565	12.92	15.955	21.73	25.94	[V]	Defense mechanisms	Biological Process: microtubule cytoskeleton organization (GO:0000226);; Cellular Component: plant-type vacuole (GO:0000325);; Biological Process: cytokinesis by cell plate formation (GO:0000911);; Molecular Function: ATP binding (GO:0005524);; Cellular C	--	ABC transporter C family member 5 GN=F20D22.11 OS=Arabidopsis thaliana (Mouse-ear cress) PE=2 SV=2	PREDICTED: ABC transporter C family member 5-like [Solanum lycopersicum]
c155398.graph_c0	11.755	3.02	1.86	0.84	6.79	4.795	--	--	Molecular Function: peroxidase activity (GO:0004601);; Biological Process: response to oxidative stress (GO:0006979);; Molecular Function: heme binding (GO:0020037);; Molecular Function: metal ion binding (GO:0046872);; Biological Process: oxidation-reduc	--	Cationic peroxidase 1 (Precursor) GN=PNC1 OS=Arachis hypogaea (Peanut) PE=1 SV=2	PREDICTED: peroxidase 4-like isoform 2 [Solanum lycopersicum]
c155415.graph_c0	75.665	10.415	4.075	0.985	26.44	12.48	[R]	General function prediction only	Cellular Component: cytoplasm (GO:0005737);; Biological Process: biosynthetic process (GO:0009058);; Molecular Function: oxidoreductase activity, acting on paired donors, with incorporation or reduction of molecular oxygen, 2-oxoglutarate as one donor, an	--	Feruloyl CoA ortho-hydroxylase 2 GN=F6&apos;H2 OS=Arabidopsis thaliana (Mouse-ear cress) PE=1 SV=1	PREDICTED: probable 2-oxoglutarate/Fe(II)-dependent dioxygenase [Vitis vinifera]
c155447.graph_c0	0.44	0.29	0.75	0.52	0.365	1.74	--	--	Cellular Component: exocyst (GO:0000145);; Cellular Component: nucleus (GO:0005634);; Biological Process: iron ion transport (GO:0006826);; Biological Process: amino acid transport (GO:0006865);; Biological Process: vesicle docking involved in exocytosis	K07195|0.0|rcu:RCOM_0469800|protein binding protein, putative	--	protein binding protein, putative [Ricinus communis]
c155454.graph_c0	58.63	19.51	7.645	13.38	35.015	13.01	--	--	Cellular Component: plastid (GO:0009536);;	--	--	PREDICTED: uncharacterized protein LOC101265170 [Solanum lycopersicum]
c155480.graph_c0	48.575	54.73	46.24	44.615	98.96	71.585	[P]	Inorganic ion transport and metabolism	Molecular Function: magnesium ion binding (GO:0000287);; Molecular Function: phospholipid-translocating ATPase activity (GO:0004012);; Molecular Function: ATP binding (GO:0005524);; Cellular Component: plasma membrane (GO:0005886);; Biological Process: ca	K01530|0.0|vvi:100256123|hypothetical protein LOC100256123	Putative phospholipid-transporting ATPase 9 GN=ALA9 OS=Arabidopsis thaliana (Mouse-ear cress) PE=3 SV=1	PREDICTED: putative phospholipid-transporting ATPase 9-like [Solanum lycopersicum]
c155519.graph_c0	10.83	3.43	1.585	6.945	9.14	3.32	[Z]	Cytoskeleton	Molecular Function: microtubule motor activity (GO:0003777);; Molecular Function: transmembrane receptor protein serine/threonine kinase activity (GO:0004675);; Molecular Function: ATP binding (GO:0005524);; Cellular Component: cytosol (GO:0005829);; Cell	--	Armadillo repeat-containing kinesin-like protein 2 GN=ARK2 OS=Arabidopsis thaliana (Mouse-ear cress) PE=1 SV=2	PREDICTED: armadillo repeat-containing kinesin-like protein 2-like [Solanum lycopersicum]
c155596.graph_c0	4.53	5.5	2.975	5.4	8.065	7.09	[L]	Replication, recombination and repair	Biological Process: regulation of DNA repair (GO:0006282);; Biological Process: meiosis (GO:0007126);; Biological Process: regulation of chromosome organization (GO:0033044);; Cellular Component: intracellular membrane-bounded organelle (GO:0043231);; Bio	--	Cell cycle checkpoint protein RAD17 GN=RAD17 OS=Arabidopsis thaliana (Mouse-ear cress) PE=2 SV=1	unnamed protein product [Vitis vinifera]
c155621.graph_c0	363.285	331.985	301.04	106.725	694.175	394.725	[KL]	--	Cellular Component: core TFIIH complex (GO:0000439);; Molecular Function: DNA binding (GO:0003677);; Molecular Function: ATP-dependent DNA helicase activity (GO:0004003);; Molecular Function: ATP binding (GO:0005524);; Cellular Component: cytoplasm (GO:00	K10843|0.0|vvi:100250174|hypothetical protein LOC100250174	DNA repair helicase XPB1 GN=XPB1 OS=Arabidopsis thaliana (Mouse-ear cress) PE=2 SV=3	PREDICTED: DNA repair helicase XPB1-like [Vitis vinifera]
c155623.graph_c0	50.665	44.285	60.135	20	75.225	70.8	--	--	--	--	F-box protein SKIP2 GN=SKIP2 OS=Arabidopsis thaliana (Mouse-ear cress) PE=1 SV=1	PREDICTED: F-box protein At1g47056-like [Solanum lycopersicum]
c155628.graph_c0	4.545	0.35	2.815	0.79	2.08	2.985	--	--	--	--	--	--
c155699.graph_c0	13.965	15.165	12.46	13.54	19.985	25.67	--	--	Biological Process: mRNA splicing, via spliceosome (GO:0000398);; Molecular Function: nucleic acid binding (GO:0003676);; Cellular Component: nuclear lumen (GO:0031981);; Biological Process: regulation of circadian rhythm (GO:0042752);;	K13103|0.0|vvi:100251031|hypothetical protein LOC100251031	--	PREDICTED: tuftelin-interacting protein 11-like isoform 1 [Solanum lycopersicum]
c155708.graph_c0	5.405	11.665	4.77	11.6	26.69	11.98	--	--	--	--	--	PREDICTED: uncharacterized protein LOC101250820 [Solanum lycopersicum]
c155737.graph_c0	22.04	22.3	8.315	12.14	61.075	35.11	--	--	Cellular Component: membrane (GO:0016020);; Biological Process: single-organism transport (GO:0044765);;	--	Probable cyclic nucleotide-gated ion channel 20, chloroplastic (Precursor) GN=MKP6.28 OS=Arabidopsis thaliana (Mouse-ear cress) PE=2 SV=1	PREDICTED: probable cyclic nucleotide-gated ion channel 20, chloroplastic-like [Solanum lycopersicum]
c155760.graph_c0	34.76	43.405	45.445	12.7	33.18	34.6	--	--	Molecular Function: RNA binding (GO:0003723);; Cellular Component: mitochondrion (GO:0005739);; Cellular Component: chloroplast (GO:0009507);;	--	Uncharacterized CRM domain-containing protein At3g25440, chloroplastic (Precursor) GN=At3g25440 OS=Arabidopsis thaliana (Mouse-ear cress) PE=2 SV=1	PREDICTED: uncharacterized CRM domain-containing protein At3g25440, chloroplastic-like [Solanum lycopersicum]
c155767.graph_c0	13.98	16.915	14.615	9.32	32.55	20.335	--	--	--	--	--	--
c155825.graph_c0	40.1	45.535	51.465	17.32	35.12	40.355	--	--	--	--	PHD finger protein At3g20280 GN=At3g20280 OS=Arabidopsis thaliana (Mouse-ear cress) PE=2 SV=1	PREDICTED: uncharacterized protein LOC101263491 [Solanum lycopersicum]
c155854.graph_c0	6.21	4.825	8.91	4.35	19.91	19.135	--	--	Molecular Function: sequence-specific DNA binding transcription factor activity (GO:0003700);; Molecular Function: peptide-aspartate beta-dioxygenase activity (GO:0004597);; Cellular Component: nucleus (GO:0005634);; Biological Process: regulation of tran	--	F-box protein At5g06550 GN=At5g06550 OS=Arabidopsis thaliana (Mouse-ear cress) PE=2 SV=1	PREDICTED: lysine-specific demethylase 8-like [Vitis vinifera]
c155870.graph_c0	235.245	48.61	133.45	49.575	65.855	124.22	[M]	Cell wall/membrane/envelope biogenesis	--	--	Thaumatin-like protein 1 (Precursor) GN=TL1 OS=Pyrus pyrifolia (Chinese pear) PE=1 SV=1	PREDICTED: thaumatin-like protein 1-like [Solanum lycopersicum]
c155926.graph_c0	1.045	1.195	2.105	0.29	4.755	1.99	--	--	--	--	--	--
c155951.graph_c0	81.66	77.125	88.88	39.985	62.75	88.595	--	--	Cellular Component: ubiquitin ligase complex (GO:0000151);; Molecular Function: ubiquitin-protein ligase activity (GO:0004842);; Cellular Component: kinesin complex (GO:0005871);; Biological Process: protein ubiquitination (GO:0016567);; Molecular Functio	--	U-box domain-containing protein 14 GN=PUB14 OS=Arabidopsis thaliana (Mouse-ear cress) PE=1 SV=1	PREDICTED: U-box domain-containing protein 14-like isoform 1 [Solanum lycopersicum]
c156036.graph_c0	115.64	129.345	123.005	84.755	160.45	171.46	--	--	--	--	--	PREDICTED: uncharacterized protein LOC101244434 isoform 1 [Solanum lycopersicum]
c156053.graph_c0	133.235	82.335	251.3	37.69	182.31	236.025	--	--	Molecular Function: protein binding (GO:0005515);; Biological Process: response to oxidative stress (GO:0006979);; Biological Process: response to absence of light (GO:0009646);; Biological Process: response to salicylic acid (GO:0009751);; Biological Pro	--	Nematode resistance protein-like HSPRO2 GN=HSPRO2 OS=Arabidopsis thaliana (Mouse-ear cress) PE=1 SV=1	HSPRO [Nicotiana attenuata]
c156075.graph_c3	9.17	11.99	5.44	2.915	29.77	12.395	--	--	--	--	--	--
c156125.graph_c2	12.33	15.03	14.995	9.965	23.285	28.335	[RTKL]	--	Molecular Function: protein serine/threonine kinase activity (GO:0004674);; Molecular Function: ATP binding (GO:0005524);; Biological Process: protein phosphorylation (GO:0006468);;	--	Probable LRR receptor-like serine/threonine-protein kinase RFK1 (Precursor) GN=RKF1 OS=Arabidopsis thaliana (Mouse-ear cress) PE=1 SV=1	unnamed protein product [Vitis vinifera]
c156184.graph_c0	7.6	14.695	6.755	5.405	17.77	13.96	[RTKL]	--	Molecular Function: protein serine/threonine kinase activity (GO:0004674);; Molecular Function: ATP binding (GO:0005524);; Cellular Component: plasma membrane (GO:0005886);; Biological Process: protein phosphorylation (GO:0006468);; Biological Process: ce	--	Probable LRR receptor-like serine/threonine-protein kinase At1g67720 (Precursor) GN=At1g67720 OS=Arabidopsis thaliana (Mouse-ear cress) PE=2 SV=1	PREDICTED: probable LRR receptor-like serine/threonine-protein kinase At1g67720-like [Solanum lycopersicum]
c156250.graph_c0	74.16	80.115	90.985	51.61	76.23	114.72	--	--	Molecular Function: DNA binding (GO:0003677);; Molecular Function: ubiquitin-protein ligase activity (GO:0004842);; Molecular Function: zinc ion binding (GO:0008270);; Biological Process: protein ubiquitination (GO:0016567);;	--	Formin-like protein 5 GN=P0453E05.107 OS=Oryza sativa subsp. japonica (Rice) PE=2 SV=2	PREDICTED: uncharacterized protein LOC101256712 [Solanum lycopersicum]
c156266.graph_c0	15.91	19.825	22.315	19.51	25.645	49.32	[J]	Translation, ribosomal structure and biogenesis	Biological Process: RNA modification (GO:0009451);; Molecular Function: isomerase activity (GO:0016853);;	--	--	PREDICTED: tRNA pseudouridine synthase A-like [Solanum lycopersicum]
c156289.graph_c0	65.095	76.53	62.945	38.01	79.795	74.305	--	--	Cellular Component: intracellular part (GO:0044424);; Molecular Function: organic cyclic compound binding (GO:0097159);; Molecular Function: heterocyclic compound binding (GO:1901363);;	--	Telomere repeat-binding protein 4 GN=MAC12.23 OS=Arabidopsis thaliana (Mouse-ear cress) PE=1 SV=1	telomere binding protein [Solanum lycopersicum]
c156313.graph_c1	26.35	3.52	1.195	0.635	7.61	1.48	--	--	Molecular Function: protein serine/threonine kinase activity (GO:0004674);; Molecular Function: ATP binding (GO:0005524);; Biological Process: protein phosphorylation (GO:0006468);;	--	Probable LRR receptor-like serine/threonine-protein kinase At1g53430 (Precursor) GN=At1g53430 OS=Arabidopsis thaliana (Mouse-ear cress) PE=1 SV=1	PREDICTED: probable LRR receptor-like serine/threonine-protein kinase At1g07650-like [Solanum lycopersicum]
c156321.graph_c0	5.265	9.835	5.765	3.36	23.46	6.73	--	--	Biological Process: maltose metabolic process (GO:0000023);; Molecular Function: beta-phosphoglucomutase activity (GO:0008801);; Cellular Component: chloroplast thylakoid (GO:0009534);; Cellular Component: chloroplast stroma (GO:0009570);; Biological Proc	--	Imidazoleglycerol-phosphate dehydratase GN=HIS3 OS=Phytophthora parasitica (Potato buckeye rot agent) PE=3 SV=1	PREDICTED: NHL repeat-containing protein 2-like [Solanum lycopersicum]
c156330.graph_c0	14.6	15.525	17.26	5.855	9.67	18.56	[RTKL]	--	Molecular Function: calmodulin-dependent protein kinase activity (GO:0004683);; Molecular Function: ATP binding (GO:0005524);; Biological Process: protein phosphorylation (GO:0006468);; Biological Process: signal transduction (GO:0007165);; Biological Pro	--	CBL-interacting serine/threonine-protein kinase 24 OS=Arabidopsis thaliana (Mouse-ear cress) PE=1 SV=1	calcineurin B-like interacting protein kinase [Solanum lycopersicum]
c156330.graph_c1	7.94	8.46	14.295	12.49	17.08	20.625	--	--	Cellular Component: intracellular part (GO:0044424);;	--	Putative auxin efflux carrier component 8 GN=MQK4.28 OS=Arabidopsis thaliana (Mouse-ear cress) PE=3 SV=2	PREDICTED: uncharacterized protein LOC101254514 [Solanum lycopersicum]
c156346.graph_c0	28.72	16.9	31.93	19.055	24.315	38.915	--	--	Molecular Function: DNA binding (GO:0003677);; Molecular Function: aspartic-type endopeptidase activity (GO:0004190);; Cellular Component: extracellular region (GO:0005576);; Biological Process: proteolysis (GO:0006508);; Biological Process: response to c	--	Protein ASPARTIC PROTEASE IN GUARD CELL 1 (Precursor) GN=ASPG1 OS=Arabidopsis thaliana (Mouse-ear cress) PE=1 SV=1	PREDICTED: aspartic proteinase nepenthesin-2-like [Solanum lycopersicum]
c156351.graph_c2	13.79	2.865	1.44	2.37	5.005	2.915	--	--	--	--	TMV resistance protein N GN=N OS=Nicotiana glutinosa (Tobacco) PE=1 SV=1	PREDICTED: TMV resistance protein N-like [Solanum lycopersicum]
c156357.graph_c0	12.625	21.29	21.88	17.88	30.285	47.38	--	--	Cellular Component: nucleus (GO:0005634);;	--	--	unnamed protein product [Vitis vinifera]
c156359.graph_c1	38.05	28.885	41.16	18.215	43.435	51.525	[RTKL]	--	Molecular Function: protein serine/threonine kinase activity (GO:0004674);; Molecular Function: protein tyrosine kinase activity (GO:0004713);; Molecular Function: ATP binding (GO:0005524);; Cellular Component: nucleolus (GO:0005730);; Cellular Component:	--	Protein kinase APK1B, chloroplastic (Precursor) GN=APK1B OS=Arabidopsis thaliana (Mouse-ear cress) PE=2 SV=2	PREDICTED: probable serine/threonine-protein kinase NAK-like [Solanum lycopersicum]
c156359.graph_c2	34.72	26.995	36.895	17.49	52.18	53.84	--	--	Molecular Function: protein serine/threonine kinase activity (GO:0004674);; Molecular Function: ATP binding (GO:0005524);; Cellular Component: nucleus (GO:0005634);; Biological Process: protein phosphorylation (GO:0006468);; Biological Process: response t	--	Protein kinase APK1A, chloroplastic (Precursor) GN=APK1A OS=Arabidopsis thaliana (Mouse-ear cress) PE=2 SV=1	serine/threonine kinase [Nicotiana tabacum]
c156374.graph_c0	43.855	51.675	45.085	38.13	67.23	82.205	--	--	Cellular Component: endosome (GO:0005768);; Cellular Component: plasma membrane (GO:0005886);; Molecular Function: peptidase activity (GO:0008233);; Cellular Component: cytoplasmic membrane-bounded vesicle (GO:0016023);;	--	Signal peptide peptidase-like 5 (Precursor) OS=Oryza sativa subsp. japonica (Rice) PE=2 SV=1	Signal peptide peptidase-like 2B [Medicago truncatula]
c156398.graph_c1	2.1	0.55	2.08	1.01	4.61	4.15	--	--	--	--	--	PREDICTED: uncharacterized protein LOC101266285 isoform 2 [Solanum lycopersicum]
c156425.graph_c0	11.53	7.985	12.14	16.075	818.69	466.045	--	--	Biological Process: carbohydrate metabolic process (GO:0005975);; Molecular Function: cellulase activity (GO:0008810);; Molecular Function: carbohydrate binding (GO:0030246);;	--	Endoglucanase 6 (Precursor) GN=At1g64390 OS=Arabidopsis thaliana (Mouse-ear cress) PE=2 SV=2	endo-beta-1,4-D-glucanase precursor [Solanum lycopersicum]
c156427.graph_c0	123.38	81.3	132.315	46.28	69.715	122.4	[TK]	--	Biological Process: signal transduction (GO:0007165);; Molecular Function: GTP diphosphokinase activity (GO:0008728);; Cellular Component: chloroplast (GO:0009507);; Biological Process: response to wounding (GO:0009611);; Biological Process: response to a	--	--	RelA/SpoT-like protein [Ipomoea nil]
c156447.graph_c0	35.535	48.25	20.525	29.505	67.175	50.615	[E]	Amino acid transport and metabolism	Molecular Function: acetolactate synthase activity (GO:0003984);; Cellular Component: cytosol (GO:0005829);; Biological Process: gluconeogenesis (GO:0006094);; Biological Process: leucine metabolic process (GO:0006551);; Biological Process: valine metabol	K01653|1e-131|pop:POPTR_419949|hypothetical protein	Acetolactate synthase small subunit 1, chloroplastic (Precursor) GN=VAT1 OS=Arabidopsis thaliana (Mouse-ear cress) PE=1 SV=1	ACT domain-containing small subunit of acetolactate synthase protein isoform 1 [Theobroma cacao]
c156457.graph_c0	1.035	4.535	1.515	11.51	21.595	2.7	--	--	Cellular Component: plasma membrane (GO:0005886);; Biological Process: cell-cell junction assembly (GO:0007043);; Biological Process: glucuronoxylan metabolic process (GO:0010413);; Cellular Component: integral component of membrane (GO:0016021);; Biologi	--	Casparian strip membrane protein 1 OS=Nicotiana tabacum (Common tobacco) PE=2 SV=1	PREDICTED: casparian strip membrane protein 1-like [Solanum lycopersicum]
c156547.graph_c0	10.21	22.985	4.215	4.155	38.4	13.935	--	--	Molecular Function: glucose-6-phosphate dehydrogenase activity (GO:0004345);; Molecular Function: protein binding (GO:0005515);; Biological Process: pentose-phosphate shunt, oxidative branch (GO:0009051);; Cellular Component: chloroplast stroma (GO:000957	K00036|1e-170|rcu:RCOM_0347870|glucose-6-phosphate 1-dehydrogenase, putative (EC:1.1.1.49)	Glucose-6-phosphate 1-dehydrogenase, chloroplastic (Precursor) OS=Solanum tuberosum (Potato) PE=1 SV=1	PREDICTED: glucose-6-phosphate 1-dehydrogenase, chloroplastic-like [Solanum lycopersicum]
c156550.graph_c0	2.12	2.83	1.305	4.155	8.865	3.43	--	--	Cellular Component: membrane (GO:0016020);; Molecular Function: transmembrane transporter activity (GO:0022857);; Biological Process: transmembrane transport (GO:0055085);;	--	Nucleobase-ascorbate transporter 2 GN=NAT2 OS=Arabidopsis thaliana (Mouse-ear cress) PE=2 SV=2	PREDICTED: nucleobase-ascorbate transporter 2-like [Solanum lycopersicum]
c156572.graph_c2	31.87	19.205	38.775	22.91	22.6	49.535	[R]	General function prediction only	Cellular Component: cytoplasm (GO:0005737);; Biological Process: metabolic process (GO:0008152);; Molecular Function: hydrolase activity (GO:0016787);;	--	--	PREDICTED: putative aminoacrylate hydrolase RutD-like isoform 1 [Solanum lycopersicum]
c156699.graph_c1	0.205	0.27	1.785	0.22	0.66	1.66	--	--	Cellular Component: cytoplasm (GO:0005737);; Biological Process: metabolic process (GO:0008152);; Molecular Function: hydrolase activity (GO:0016787);;	--	--	PREDICTED: monoacylglycerol lipase abhd6-B-like [Solanum lycopersicum]
c156715.graph_c0	11.35	5.06	11.17	8.085	12.33	16.99	--	--	Cellular Component: nucleus (GO:0005634);; Biological Process: response to wounding (GO:0009611);; Biological Process: response to mechanical stimulus (GO:0009612);; Biological Process: response to chitin (GO:0010200);;	--	--	PREDICTED: uncharacterized protein LOC101243886 [Solanum lycopersicum]
c156751.graph_c0	0.21	4.975	4.75	0.495	3.355	10.5	--	--	--	--	--	retropepsin-like protein [Phaseolus vulgaris]
c156764.graph_c0	3.16	3.385	3.885	2.57	3.14	5.645	--	--	Cellular Component: cytoplasm (GO:0005737);; Molecular Function: flavonol synthase activity (GO:0045431);; Biological Process: flavonol biosynthetic process (GO:0051555);; Biological Process: oxidation-reduction process (GO:0055114);; Biological Process:	--	Flavonol synthase/flavanone 3-hydroxylase GN=FL OS=Petunia hybrida (Petunia) PE=2 SV=1	PREDICTED: protein SRG1-like [Solanum lycopersicum]
c156801.graph_c0	0.23	1.46	7.455	1.065	5.325	10.35	--	--	Cellular Component: extracellular region (GO:0005576);; Cellular Component: Golgi apparatus (GO:0005794);; Cellular Component: plasma membrane (GO:0005886);; Biological Process: carbohydrate metabolic process (GO:0005975);; Molecular Function: cellulase a	--	Endoglucanase 3 (Precursor) GN=CEL5 OS=Arabidopsis thaliana (Mouse-ear cress) PE=2 SV=2	endo-beta-1,4-glucanase [Nicotiana tabacum]
c156838.graph_c0	46.765	36.665	9.475	19.605	51.605	21.7	[Q]	Secondary metabolites biosynthesis, transport and catabolism	Molecular Function: iron ion binding (GO:0005506);; Molecular Function: steroid hydroxylase activity (GO:0008395);; Molecular Function: electron carrier activity (GO:0009055);; Cellular Component: chloroplast (GO:0009507);; Biological Process: leaf morpho	K12637|0.0|vvi:100259060|hypothetical protein LOC100259060	3-epi-6-deoxocathasterone 23-monooxygenase OS=Arabidopsis thaliana (Mouse-ear cress) PE=2 SV=3	PREDICTED: 3-epi-6-deoxocathasterone 23-monooxygenase-like [Solanum lycopersicum]
c156847.graph_c0	9.98	3.44	12.295	1.83	8.415	14.365	--	--	Cellular Component: vacuole (GO:0005773);; Biological Process: single-organism cellular process (GO:0044763);; Biological Process: regulation of biological process (GO:0050789);;	--	--	PREDICTED: uncharacterized protein LOC100257102 [Vitis vinifera]
c156859.graph_c0	20.915	35.22	21.545	17.275	45.3	48.5	[O]	Posttranslational modification, protein turnover, chaperones	Molecular Function: cysteine-type peptidase activity (GO:0008234);;	K11835|0.0|vvi:100252957|hypothetical protein LOC100252957	Ubiquitin carboxyl-terminal hydrolase 8 GN=UBP8 OS=Arabidopsis thaliana (Mouse-ear cress) PE=1 SV=2	PREDICTED: ubiquitin carboxyl-terminal hydrolase 8-like [Vitis vinifera]
c156884.graph_c0	50.9	7.645	7.355	9.125	15.38	10.505	--	--	Biological Process: carbohydrate metabolic process (GO:0005975);; Cellular Component: plasmodesma (GO:0009506);; Molecular Function: glucan endo-1,3-beta-D-glucosidase activity (GO:0042973);; Cellular Component: anchored component of plasma membrane (GO:0	--	Glucan endo-1,3-beta-glucosidase 8 (Precursor) GN=At1g64760 OS=Arabidopsis thaliana (Mouse-ear cress) PE=1 SV=2	PREDICTED: glucan endo-1,3-beta-glucosidase 8-like [Solanum lycopersicum]
c156911.graph_c0	3.545	9.285	6.58	15.64	33	16.65	--	--	Biological Process: detoxification of cadmium ion (GO:0071585);;	--	--	hypothetical protein ZEAMMB73_665394 [Zea mays]
c156953.graph_c0	16.72	15.965	21.145	11.4	20.01	26.14	--	--	Cellular Component: cell wall (GO:0005618);; Cellular Component: phragmoplast (GO:0009524);; Biological Process: endosperm development (GO:0009960);; Biological Process: actin nucleation (GO:0045010);; Biological Process: seed morphogenesis (GO:0048317);;	--	Formin-like protein 5 GN=MRB17.15 OS=Arabidopsis thaliana (Mouse-ear cress) PE=2 SV=2	PREDICTED: formin-like protein 5-like [Vitis vinifera]
c156975.graph_c1	0.84	1.375	2.285	0.29	2.805	1.565	--	--	--	--	--	--
c157020.graph_c1	27.865	38.465	30.45	23.225	37.26	76.455	--	--	Biological Process: maltose metabolic process (GO:0000023);; Cellular Component: intracellular (GO:0005622);; Biological Process: starch biosynthetic process (GO:0019252);;	--	--	PREDICTED: uncharacterized protein LOC101258865 [Solanum lycopersicum]
c157024.graph_c0	72.05	128.795	177.265	56.795	345.49	186.495	--	--	--	--	--	--
c157030.graph_c0	2.185	2.08	0.47	3.325	5.475	0.725	[J]	Translation, ribosomal structure and biogenesis	Molecular Function: amidase activity (GO:0004040);; Cellular Component: cytosol (GO:0005829);; Biological Process: indoleacetic acid biosynthetic process (GO:0009684);; Biological Process: leaf morphogenesis (GO:0009965);; Molecular Function: transferase	--	Amidase 1 GN=F7G19.15 OS=Arabidopsis thaliana (Mouse-ear cress) PE=1 SV=1	indole-3-acetamide hydrolase [Nicotiana tabacum]
c157069.graph_c0	15.265	9.765	2.865	21.255	23.84	5.405	[E]	Amino acid transport and metabolism	Molecular Function: serine-type endopeptidase activity (GO:0004252);; Biological Process: proteolysis (GO:0006508);;	K01303|0.0|vvi:100242540|hypothetical protein LOC100242540	Probable glutamyl endopeptidase, chloroplastic (Precursor) GN=GEP OS=Arabidopsis thaliana (Mouse-ear cress) PE=2 SV=2	PREDICTED: acylamino-acid-releasing enzyme-like [Solanum lycopersicum]
c157070.graph_c0	9.425	9.15	9.685	11.855	19.175	20.795	--	--	Cellular Component: chloroplast envelope (GO:0009941);;	--	--	PREDICTED: uncharacterized protein LOC101259600 [Solanum lycopersicum]
c157080.graph_c1	4.79	9.66	13.785	13.58	24.205	15.975	[RTKL]	--	Molecular Function: nucleotide binding (GO:0000166);; Molecular Function: protein serine/threonine kinase activity (GO:0004674);; Biological Process: protein autophosphorylation (GO:0046777);;	--	Receptor-like cytosolic serine/threonine-protein kinase RBK1 GN=RBK1 OS=Arabidopsis thaliana (Mouse-ear cress) PE=1 SV=1	PREDICTED: receptor-like cytosolic serine/threonine-protein kinase RBK1-like isoform 1 [Solanum lycopersicum]
c157085.graph_c1	7.25	23.35	17.775	10.55	34.735	40.59	--	--	--	--	--	hypothetical protein PRUPE_ppa002347mg [Prunus persica]
c157126.graph_c0	92.74	100.88	100.255	41.735	99.96	95.275	--	--	Molecular Function: calcium ion binding (GO:0005509);; Cellular Component: nucleus (GO:0005634);; Cellular Component: cytoplasm (GO:0005737);;	K11583|0.0|vvi:100250118|hypothetical protein LOC100250118	Probable serine/threonine protein phosphatase 2A regulatory subunit B&apos;&apos;gamma GN=B&apos;&apos;GAMMA OS=Arabidopsis thaliana (Mouse-ear cress) PE=2 SV=1	PREDICTED: serine/threonine-protein phosphatase 2A regulatory subunit B&apos;&apos; subunit alpha-like [Solanum lycopersicum]
c157170.graph_c1	35.545	43.59	37.115	26.29	47.02	62.11	--	--	--	--	--	PREDICTED: uncharacterized protein LOC101252808 [Solanum lycopersicum]
c157170.graph_c2	27.64	30.475	45.92	11.475	26.745	69.24	--	--	--	--	--	PREDICTED: uncharacterized protein LOC101246921 [Solanum lycopersicum]
c157205.graph_c0	9.935	0.38	1.625	4.35	12.37	27.565	--	--	--	--	--	--	--	--	Uncharacterized protein {ECO:0000313|EnsemblPlants:PGSC0003DMT400044272} OS=Solanum tuberosum (Potato) PE=4 SV=1	PREDICTED: uncharacterized protein LOC104088089 [Nicotiana tomentosiformis]	--
c157210.graph_c0	40.195	10.455	7.25	6.685	60.55	196.625	--	--	--	--	--	--	Leucine Rich repeats (2 copies)	--	Uncharacterized protein {ECO:0000313|EnsemblPlants:PGSC0003DMT400071445} OS=Solanum tuberosum (Potato) PE=4 SV=1	PREDICTED: TMV resistance protein N-like [Solanum tuberosum]	--
c157220.graph_c0	18.88	2.735	4.26	8.02	8.585	17.235	[M]	Cell wall/membrane/envelope biogenesis	Biological Process: response to hypoxia (GO:0001666);; Cellular Component: mitochondrion (GO:0005739);; Biological Process: unsaturated fatty acid biosynthetic process (GO:0006636);; Biological Process: phosphatidylglycerol biosynthetic process (GO:000665	K09480|0|sly:101247974|digalactosyldiacylglycerol synthase 1, chloroplastic-like; K09480 digalactosyldiacylglycerol synthase [EC:2.4.1.241] (A)	--	--	Glycosyl transferases group 1;; Glycosyl transferases group 1	Digalactosyldiacylglycerol synthase 1, chloroplastic (Precursor) GN=DGD1 OS=Glycine max (Soybean) PE=2 SV=1	Digalactosyldiacylglycerol synthase 1 {ECO:0000313|EMBL:AHM22933.1} OS=Nicotiana tabacum (Common tobacco) PE=2 SV=1	PREDICTED: digalactosyldiacylglycerol synthase 1, chloroplastic-like [Nicotiana tomentosiformis]	PREDICTED: Nicotiana sylvestris digalactosyldiacylglycerol synthase 1, chloroplastic-like (LOC104218748), mRNA
c157234.graph_c0	20.15	1.61	1.985	6.195	41.755	262.21	--	--	--	--	[R]	General function prediction only	Trafficking protein particle complex subunit 10, TRAPPC10;; Foie gras liver health family 1	Trafficking protein particle complex II-specific subunit 130 homolog {ECO:0000305} OS=Arabidopsis thaliana (Mouse-ear cress) PE=1 SV=1	Uncharacterized protein {ECO:0000313|EnsemblPlants:Solyc07g063440.2.1} OS=Solanum lycopersicum (Tomato) PE=4 SV=1	PREDICTED: trafficking protein particle complex subunit 10 isoform X1 [Nicotiana tomentosiformis]	PREDICTED: Nicotiana sylvestris trafficking protein particle complex subunit 10 (LOC104220750), transcript variant X1, mRNA
c157237.graph_c1	2.84	4.1	0.595	6.235	6.9	1.265	[Q]	Secondary metabolites biosynthesis, transport and catabolism	Cellular Component: mitochondrion (GO:0005739);; Cellular Component: chloroplast (GO:0009507);; Biological Process: carotenoid biosynthetic process (GO:0016117);; Molecular Function: carotenoid isomerase activity (GO:0046608);; Molecular Function: all-tra	--	Prolycopene isomerase, chloroplastic (Precursor) GN=CRTISO OS=Daucus carota (Carrot) PE=2 SV=1	PREDICTED: prolycopene isomerase, chloroplastic-like [Solanum lycopersicum]
c157264.graph_c0	13.57	4.84	3.615	98.83	142.12	202.235	[J]	Translation, ribosomal structure and biogenesis	Molecular Function: copper ion binding (GO:0005507);; Biological Process: translation (GO:0006412);; Molecular Function: methyltransferase activity (GO:0008168);; Biological Process: methylation (GO:0032259);;	--	[J]	Translation, ribosomal structure and biogenesis	Mitochondrial small ribosomal subunit Rsm22;; Methyltransferase domain;; Mitochondrial small ribosomal subunit Rsm22	--	Uncharacterized protein {ECO:0000313|EnsemblPlants:PGSC0003DMT400031932} OS=Solanum tuberosum (Potato) PE=4 SV=1	PREDICTED: 37S ribosomal protein S22, mitochondrial-like isoform X1 [Nicotiana tomentosiformis]	PREDICTED: Nicotiana sylvestris 37S ribosomal protein S22, mitochondrial-like (LOC104237739), transcript variant X4, misc_RNA
c157269.graph_c0	1.665	0.29	0.23	0.925	2.51	4.8	[RTKL]	--	Biological Process: transition metal ion transport (GO:0000041);; Biological Process: response to molecule of bacterial origin (GO:0002237);; Molecular Function: protein serine/threonine kinase activity (GO:0004674);; Molecular Function: transmembrane rec	--	--	--	Leucine Rich repeats (2 copies);; Leucine rich repeat;; Protein kinase domain;; Protein tyrosine kinase;; Leucine Rich Repeat;; Leucine rich repeat;; Leucine Rich repeat;; Leucine rich repeat N-terminal domain	Receptor-like protein kinase 2 (Precursor) GN=RCH2 OS=Arabidopsis thaliana (Mouse-ear cress) PE=1 SV=1	Uncharacterized protein {ECO:0000313|EnsemblPlants:Solyc09g091400.2.1} OS=Solanum lycopersicum (Tomato) PE=4 SV=1	PREDICTED: receptor-like protein kinase 2 isoform X1 [Nicotiana tomentosiformis]	PREDICTED: Nicotiana tomentosiformis receptor-like protein kinase 2 (LOC104118119), transcript variant X2, mRNA
c157275.graph_c0	2.5	3.84	2.575	2.745	11.89	5.965	[RTKL]	--	Biological Process: response to molecule of fungal origin (GO:0002238);; Molecular Function: protein kinase activity (GO:0004672);;	--	Proline-rich receptor-like protein kinase PERK1 GN=PERK1 OS=Arabidopsis thaliana (Mouse-ear cress) PE=1 SV=1	PREDICTED: uncharacterized protein LOC101256623 [Solanum lycopersicum]
c157276.graph_c1	23.445	8.405	5.03	33.9	276.57	434.73	--	--	--	--	--	--	--	--	Uncharacterized protein {ECO:0000313|EnsemblPlants:Solyc03g082490.2.1} OS=Solanum lycopersicum (Tomato) PE=4 SV=1	PREDICTED: uncharacterized protein LOC104115821 isoform X3 [Nicotiana tomentosiformis]	PREDICTED: Vitis vinifera uncharacterized LOC100252015 (LOC100252015), transcript variant X5, mRNA
c157278.graph_c1	32.865	30.365	34.935	21.44	30.13	52.34	[BK]	--	Molecular Function: protein binding (GO:0005515);; Cellular Component: nucleus (GO:0005634);; Biological Process: sister chromatid cohesion (GO:0007062);; Biological Process: chromatin silencing by small RNA (GO:0031048);; Biological Process: meiotic chro	K11649|0.0|vvi:100253973|hypothetical protein LOC100253973	SWI/SNF complex subunit SWI3C GN=F8K7.13 OS=Arabidopsis thaliana (Mouse-ear cress) PE=1 SV=1	PREDICTED: SWI/SNF complex subunit SWI3C-like [Solanum lycopersicum]
c157291.graph_c0	4.64	1.515	0.955	21.565	37.75	57.69	[RTKL]	--	Molecular Function: ATP binding (GO:0005524);; Biological Process: protein phosphorylation (GO:0006468);; Cellular Component: integral component of membrane (GO:0016021);; Molecular Function: tau-protein kinase activity (GO:0050321);;	--	--	--	Protein kinase domain;; Protein tyrosine kinase;; Leucine rich repeat;; Leucine Rich repeats (2 copies);; Leucine Rich Repeat;; Leucine rich repeat N-terminal domain	Probable inactive receptor kinase At2g26730 (Precursor) GN=At2g26730 OS=Arabidopsis thaliana (Mouse-ear cress) PE=1 SV=1	Uncharacterized protein {ECO:0000313|EnsemblPlants:Solyc03g111670.2.1} OS=Solanum lycopersicum (Tomato) PE=4 SV=1	PREDICTED: probable inactive receptor kinase At2g26730 [Solanum lycopersicum]	PREDICTED: Prunus mume probable inactive receptor kinase At2g26730 (LOC103340999), mRNA
c157301.graph_c0	3.605	0.13	0.26	45.045	98.28	127.515	[RTKL]	--	--	K04730|0|sot:102579664|inactive protein kinase SELMODRAFT_444075-like; K04730 interleukin-1 receptor-associated kinase 1 [EC:2.7.11.1] (A)	[T]	Signal transduction mechanisms	Protein kinase domain;; Protein tyrosine kinase	Proline-rich receptor-like protein kinase PERK12 OS=Arabidopsis thaliana (Mouse-ear cress) PE=2 SV=2	Uncharacterized protein {ECO:0000313|EnsemblPlants:Solyc04g063370.1.1} OS=Solanum lycopersicum (Tomato) PE=4 SV=1	PREDICTED: serine/threonine-protein kinase At5g01020-like [Solanum lycopersicum]	PREDICTED: Solanum lycopersicum serine/threonine-protein kinase At5g01020-like (LOC101267516), mRNA
c157309.graph_c0	71.04	258.325	148.35	44.205	924.615	183.48	[GHR]	--	Molecular Function: magnesium ion binding (GO:0000287);; Biological Process: response to hypoxia (GO:0001666);; Molecular Function: pyruvate decarboxylase activity (GO:0004737);; Biological Process: metabolic process (GO:0008152);; Cellular Component: mem	K01568|0.0|rcu:RCOM_0489390|pyruvate decarboxylase, putative (EC:4.1.1.1)	Pyruvate decarboxylase 1 GN=PDC1 OS=Arabidopsis thaliana (Mouse-ear cress) PE=2 SV=1	Thiamine pyrophosphate dependent pyruvate decarboxylase family protein [Theobroma cacao]
c157310.graph_c1	34.925	10.75	5.955	11.885	18.88	16.68	[S]	Function unknown	Cellular Component: plasma membrane (GO:0005886);; Cellular Component: integral component of membrane (GO:0016021);;	--	--	PREDICTED: uncharacterized protein RSN1-like [Solanum lycopersicum]
c157349.graph_c0	18.83	0.59	0.82	4.69	22.67	31.595	--	--	Molecular Function: voltage-gated potassium channel activity (GO:0005249);; Molecular Function: calmodulin binding (GO:0005516);; Biological Process: potassium ion transport (GO:0006813);; Cellular Component: integral component of membrane (GO:0016021);;	K05391|0|sot:102583901|putative cyclic nucleotide-gated ion channel 15-like; K05391 cyclic nucleotide gated channel, other eukaryote (A)	[PT]	--	Ion transport protein;; Cyclic nucleotide-binding domain	Putative cyclic nucleotide-gated ion channel 15 GN=CNGC15 OS=Arabidopsis thaliana (Mouse-ear cress) PE=3 SV=1	Uncharacterized protein {ECO:0000313|EnsemblPlants:PGSC0003DMT400020893} OS=Solanum tuberosum (Potato) PE=4 SV=1	PREDICTED: putative cyclic nucleotide-gated ion channel 15 [Sesamum indicum]	PREDICTED: Nicotiana tomentosiformis putative cyclic nucleotide-gated ion channel 15 (LOC104105368), mRNA
c157356.graph_c0	9.37	1.87	1.09	146.74	267.585	379.565	--	--	--	--	--	--	--	--	Uncharacterized protein {ECO:0000313|EMBL:ERP50361.1} OS=Populus trichocarpa (Western balsam poplar) PE=4 SV=1	PREDICTED: uncharacterized protein LOC104087015 [Nicotiana tomentosiformis]	--
c157358.graph_c3	14.62	95.355	98.51	23.765	68.91	243.24	--	--	Cellular Component: nucleus (GO:0005634);; Biological Process: response to wounding (GO:0009611);; Biological Process: response to abiotic stimulus (GO:0009628);; Biological Process: response to auxin (GO:0009733);; Biological Process: response to salicyl	K13464|3e-45|rcu:RCOM_1437820|hypothetical protein	Protein TIFY 9 GN=T31B5.40 OS=Arabidopsis thaliana (Mouse-ear cress) PE=1 SV=1	conserved hypothetical protein [Ricinus communis]
c157373.graph_c0	7.135	9.03	8.455	7.59	15.865	16.68	--	--	--	--	Putative F-box/FBD/LRR-repeat protein At3g59240 GN=At3g59240 OS=Arabidopsis thaliana (Mouse-ear cress) PE=4 SV=1	PREDICTED: putative F-box protein At3g58860-like [Solanum lycopersicum]
c157377.graph_c0	4.05	2.995	0.83	12.68	21.905	36.885	[P]	Inorganic ion transport and metabolism	Biological Process: rRNA processing (GO:0006364);; Cellular Component: chloroplast outer membrane (GO:0009707);; Biological Process: chloroplast relocation (GO:0009902);; Biological Process: thylakoid membrane organization (GO:0010027);; Biological Proces	--	--	--	Anion-transporting ATPase	Protein CHUP1, chloroplastic GN=CHUP1 OS=Arabidopsis thaliana (Mouse-ear cress) PE=1 SV=1	Putative uncharacterized protein {ECO:0000313|EMBL:EEF38005.1} OS=Ricinus communis (Castor bean) PE=4 SV=1	conserved hypothetical protein [Ricinus communis]	PREDICTED: Sesamum indicum protein CHUP1, chloroplastic (LOC105161375), mRNA
c157391.graph_c0	3.09	0.275	0.625	8.58	17.245	24.96	--	--	--	--	--	--	C2 domain	--	Uncharacterized protein {ECO:0000313|EnsemblPlants:PGSC0003DMT400054936} OS=Solanum tuberosum (Potato) PE=4 SV=1	PREDICTED: uncharacterized protein LOC102581084 [Solanum tuberosum]	Phaseolus vulgaris hypothetical protein (PHAVU_004G076600g) mRNA, complete cds
c157393.graph_c1	15.21	1.505	1.52	4.525	7.7	8.54	[R]	General function prediction only	Molecular Function: acid phosphatase activity (GO:0003993);; Molecular Function: metal ion binding (GO:0046872);;	--	[G]	Carbohydrate transport and metabolism	Iron/zinc purple acid phosphatase-like protein C;; Calcineurin-like phosphoesterase;; Calcineurin-like phosphoesterase superfamily domain	Probable inactive purple acid phosphatase 27 (Precursor) GN=PAP27 OS=Arabidopsis thaliana (Mouse-ear cress) PE=2 SV=1	Uncharacterized protein {ECO:0000313|EnsemblPlants:Solyc08g083250.2.1} OS=Solanum lycopersicum (Tomato) PE=4 SV=1	PREDICTED: probable inactive purple acid phosphatase 27 [Nicotiana sylvestris]	Manihot esculenta calcineurin-like phosphoesterase (PAP27) mRNA, complete cds
c157411.graph_c0	3.01	13.455	20.19	7.66	27.33	27.835	[R]	General function prediction only	Biological Process: RNA splicing, via endonucleolytic cleavage and ligation (GO:0000394);; Molecular Function: phosphodiesterase I activity (GO:0004528);; Cellular Component: nucleus (GO:0005634);; Cellular Component: vacuole (GO:0005773);; Biological Pro	--	--	PREDICTED: ectonucleotide pyrophosphatase/phosphodiesterase family member 1-like [Solanum lycopersicum]
c157416.graph_c0	35.59	33.61	36.09	23.465	62.03	53.81	[S]	Function unknown	Biological Process: response to molecule of bacterial origin (GO:0002237);; Molecular Function: protein serine/threonine kinase activity (GO:0004674);; Molecular Function: transmembrane receptor protein tyrosine kinase activity (GO:0004714);; Molecular Fu	--	Receptor-like protein kinase HAIKU2 (Precursor) GN=IKU2 OS=Arabidopsis thaliana (Mouse-ear cress) PE=1 SV=1	PREDICTED: receptor-like protein kinase HAIKU2-like [Solanum lycopersicum]
c157417.graph_c0	7.34	9.735	8.38	8.495	18.43	17.23	[I]	Lipid transport and metabolism	Molecular Function: dodecenoyl-CoA delta-isomerase activity (GO:0004165);; Cellular Component: peroxisome (GO:0005777);; Biological Process: fatty acid beta-oxidation (GO:0006635);; Molecular Function: carnitine racemase activity (GO:0008809);; Biological	--	--	PREDICTED: uncharacterized protein LOC101256710 [Solanum lycopersicum]
c157419.graph_c0	4.965	0.885	0.48	11.275	27.605	41.965	--	--	--	K10457|0|vvi:100267149|ring canal kelch homolog; K10457 kelch-like protein 20 (A)	[R]	General function prediction only	Development and cell death domain;; Kelch motif;; Kelch motif;; Kelch motif;; Galactose oxidase, central domain;; Kelch motif;; Galactose oxidase, central domain;; Kelch motif;; Macrophage migration inhibitory factor (MIF)	B2 protein OS=Daucus carota (Wild carrot) PE=2 SV=1	Coffea canephora DH200=94 genomic scaffold, scaffold_22 {ECO:0000313|EMBL:CDP06421.1} OS=Coffea canephora (Robusta coffee) PE=4 SV=1	PREDICTED: kelch-like protein 3 isoform X1 [Nicotiana sylvestris]	PREDICTED: Nicotiana tomentosiformis uncharacterized LOC104113899 (LOC104113899), mRNA
c157424.graph_c1	18.955	6.73	3.435	27.75	188.69	232.865	--	--	--	--	[K]	Transcription	Associated with HOX;; Homeobox KN domain;; Homeobox domain	BEL1-like homeodomain protein 6 GN=BLH6 OS=Arabidopsis thaliana (Mouse-ear cress) PE=1 SV=1	BEL1-like homeodomain protein 6 isoform 1 {ECO:0000313|EMBL:EOX97922.1} OS=Theobroma cacao (Cacao) PE=4 SV=1	BEL1-like homeodomain protein 6 isoform 1 [Theobroma cacao]	PREDICTED: Vitis vinifera BEL1-like homeodomain protein 3 (LOC100262246), transcript variant X2, mRNA
c157437.graph_c0	6.385	0.2	0	34.39	51.005	56.415	[Q]	Secondary metabolites biosynthesis, transport and catabolism	--	--	[Q]	Secondary metabolites biosynthesis, transport and catabolism	Multicopper oxidase;; Multicopper oxidase	L-ascorbate oxidase homolog (Precursor) OS=Nicotiana tabacum (Common tobacco) PE=1 SV=1	Uncharacterized protein {ECO:0000313|EMBL:EYU44358.1} OS=Erythranthe guttata (Yellow monkey flower) PE=4 SV=1	hypothetical protein MIMGU_mgv1a004238mg [Erythranthe guttata]	--
c157445.graph_c0	9.28	0.565	2.415	15.39	55.44	107.53	--	--	--	--	[T]	Signal transduction mechanisms	T-complex protein 11	--	Putative uncharacterized protein {ECO:0000313|EMBL:CCB61739.1} OS=Vitis vinifera (Grape) PE=4 SV=1	PREDICTED: uncharacterized protein LOC104108216 isoform X1 [Nicotiana tomentosiformis]	--
c157470.graph_c1	21.265	4.525	3.21	6.355	18.095	21.355	[G]	Carbohydrate transport and metabolism	Molecular Function: catalytic activity (GO:0003824);;	K01187|0|sot:102597879|alpha-glucosidase-like; K01187 alpha-glucosidase [EC:3.2.1.20] (A)	[G]	Carbohydrate transport and metabolism	Glycosyl hydrolases family 31;; Galactose mutarotase-like	Alpha-glucosidase (Precursor) OS=Spinacia oleracea (Spinach) PE=1 SV=1	Coffea canephora DH200=94 genomic scaffold, scaffold_68 {ECO:0000313|EMBL:CDP12608.1} OS=Coffea canephora (Robusta coffee) PE=3 SV=1	PREDICTED: alpha-glucosidase-like [Solanum tuberosum]	PREDICTED: Solanum tuberosum alpha-glucosidase-like (LOC102597879), mRNA
c157490.graph_c0	3.19	0.54	0.17	10.065	17.52	21.165	--	--	--	--	--	--	Subtilase family;; Peptidase inhibitor I9	Subtilisin-like protease SBT3.3 {ECO:0000303|PubMed:16193095} (Precursor) OS=Arabidopsis thaliana (Mouse-ear cress) PE=2 SV=1	Uncharacterized protein {ECO:0000313|EnsemblPlants:Solyc02g069630.2.1} OS=Solanum lycopersicum (Tomato) PE=3 SV=1	PREDICTED: subtilisin-like protease [Nicotiana sylvestris]	PREDICTED: Nicotiana tomentosiformis subtilisin-like protease (LOC104097851), mRNA
c157491.graph_c0	8.915	30.935	24.6	5.84	125.665	57.24	--	--	Biological Process: mitotic cell cycle (GO:0000278);; Cellular Component: DNA-directed RNA polymerase IV complex (GO:0000418);; Cellular Component: DNA-directed RNA polymerase V complex (GO:0000419);; Biological Process: double-strand break repair via hom	--	DNA-directed RNA polymerase E subunit 1 GN=At2g40030 OS=Arabidopsis thaliana (Mouse-ear cress) PE=1 SV=1	PREDICTED: LOW QUALITY PROTEIN: DNA-directed RNA polymerase E subunit 1 [Solanum lycopersicum]
c157495.graph_c0	9.13	2.17	2.695	18.955	35.27	40.43	[R]	General function prediction only	Molecular Function: zinc ion binding (GO:0008270);; Molecular Function: mannitol dehydrogenase activity (GO:0046029);; Biological Process: oxidation-reduction process (GO:0055114);;	K00083|0|cit:102617066|probable cinnamyl alcohol dehydrogenase 6-like; K00083 cinnamyl-alcohol dehydrogenase [EC:1.1.1.195] (A)	[Q]	Secondary metabolites biosynthesis, transport and catabolism	Alcohol dehydrogenase GroES-like domain;; Zinc-binding dehydrogenase	Probable cinnamyl alcohol dehydrogenase 6 GN=OSJNBa0065B15.8 OS=Oryza sativa subsp. japonica (Rice) PE=2 SV=2	Putative cinnamyl alcohol dehydrogenase {ECO:0000313|EMBL:ACV74414.1} OS=Camellia sinensis (Tea) PE=2 SV=1	PREDICTED: probable cinnamyl alcohol dehydrogenase 6 [Nicotiana tomentosiformis]	Populus trichocarpa clone WS0126_I21 unknown mRNA
c157498.graph_c0	13.93	1.93	0.975	18.615	27.015	29.74	[Q]	Secondary metabolites biosynthesis, transport and catabolism	Molecular Function: monooxygenase activity (GO:0004497);; Molecular Function: iron ion binding (GO:0005506);; Molecular Function: electron carrier activity (GO:0009055);; Molecular Function: oxidoreductase activity, acting on paired donors, with incorpora	--	[QI]	--	Cytochrome P450	Cytochrome P450 CYP72A219 OS=Panax ginseng (Korean ginseng) PE=2 SV=1	Uncharacterized protein {ECO:0000313|EnsemblPlants:Solyc07g055540.2.1} OS=Solanum lycopersicum (Tomato) PE=3 SV=1	PREDICTED: cytochrome P450 CYP72A219-like [Solanum lycopersicum]	PREDICTED: Nicotiana tomentosiformis cytochrome P450 CYP72A219-like (LOC104109610), mRNA
[truncated: 255 more rows]
