# Supplementary material for: Transcript profile analysis reveals important roles of jasmonic acid signalling pathway in the response of sweet potato to salt stress
Source: Sci Rep. 2017 Jan 13;7:40819. doi: 10.1038/srep40819 (PMC5234020; doi:10.1038/srep40819)
Supplement: Supplementary Dataset 3 [file srep40819-s3.xls]

## Sheet: Sheet1
Transcript profile analysis reveals important roles of jasmonic acid signalling pathway in the response of sweet potato to salt stress
Huan Zhang1, Qian Zhang1, Hong Zhai1, Yan Li1, Xiangfeng Wang1, Qingchang Liu1,* & Shaozhen He1,*
ID	FPKM-LZX.0h	FPKM-LZX.12h	FPKM-LZX.48h	FPKM-ND98.0h	FPKM-ND98.12h	FPKM-ND98.48h	COG_class	COG_class_annotation	GO_annotation	KEGG_annotation	Swissprot_annotation	nr_annotation
Supplementary Table S5. DNA methylation- and demethylation-related genes identified via gene expression profiling.
c113210.graph_c0	1.585	0.685	0.875	0.2	0.055	0.44	--	--	Biological Process: nuclear division (GO:0000280);; Biological Process: cytokinesis by cell plate formation (GO:0000911);; Molecular Function: DNA binding (GO:0003677);; Cellular Component: nucleus (GO:0005634);; Biological Process: regulation of DNA replication (GO:0006275);; Biological Process: regulation of transcription, DNA-templated (GO:0006355);; Molecular Function: zinc ion binding (GO:00…	--	Histone-lysine N-methyltransferase ATXR6 GN=MOP9.18 OS=Arabidopsis thaliana (Mouse-ear cress) PE=1 SV=1	unnamed protein product [Coffea canephora]
c120571.graph_c1	1.25	0.265	0	3.475	0.265	0	[QR]	--	Biological Process: methylation (GO:0032259);; Molecular Function: protein dimerization activity (GO:0046983);; Molecular Function: (iso)eugenol O-methyltransferase activity (GO:0050630);;	--	(R,S)-reticuline 7-O-methyltransferase GN=PSOMT1 OS=Papaver somniferum (Opium poppy) PE=1 SV=1	caffeic acid O-methyltransferase family protein [Populus trichocarpa]
c120644.graph_c0	0.77	0.375	0.26	0.235	0.35	0.15	[V]	Defense mechanisms	Molecular Function: transferase activity (GO:0016740);; Biological Process: methylation (GO:0032259);;	K11420|7.01132e-18|pxb:103966914|uncharacterized LOC103966914; K11420 euchromatic histone-lysine N-methyltransferase [EC:2.1.1.43] (A)	Histone-lysine N-methyltransferase, H3 lysine-9 specific SUVH5 GN=T4C15.17 OS=Arabidopsis thaliana (Mouse-ear cress) PE=1 SV=1	PREDICTED: uncharacterized protein LOC103966914 [Pyrus x bretschneideri]
c124784.graph_c0	4.825	4.65	3.805	3.575	5.015	2.05	[L]	Replication, recombination and repair	Molecular Function: DNA binding (GO:0003677);; Cellular Component: nucleus (GO:0005634);; Molecular Function: methyltransferase activity (GO:0008168);; Biological Process: DNA methylation on cytosine (GO:0032776);; Biological Process: single-organism cellular process (GO:0044763);; Biological Process: negative regulation of gene expression, epigenetic (GO:0045814);;	K00558|1e-127|vvi:100258788|hypothetical protein LOC100258788	Putative DNA (cytosine-5)-methyltransferase CMT2 GN=CMT2 OS=Arabidopsis thaliana (Mouse-ear cress) PE=5 SV=2	chromomethylase 2, partial [Nicotiana benthamiana]
c125662.graph_c0	2.24	0.575	0	0	0.135	1.79	--	--	Cellular Component: endosome (GO:0005768);; Cellular Component: Golgi apparatus (GO:0005794);; Cellular Component: trans-Golgi network (GO:0005802);; Molecular Function: methyltransferase activity (GO:0008168);; Biological Process: methylation (GO:0032259);;	--	Probable methyltransferase PMT26 GN=At5g64030 OS=Arabidopsis thaliana (Mouse-ear cress) PE=2 SV=1	PREDICTED: probable methyltransferase PMT26 [Nicotiana sylvestris]
c131707.graph_c1	1.195	0.075	0	0.865	0.08	0	[R]	General function prediction only	Biological Process: methylation (GO:0032259);; Molecular Function: caffeoyl-CoA O-methyltransferase activity (GO:0042409);;	K00588|2.79256e-61|vvi:100268094|probable caffeoyl-CoA O-methyltransferase At4g26220; K00588 caffeoyl-CoA O-methyltransferase [EC:2.1.1.104] (A)	Probable caffeoyl-CoA O-methyltransferase At4g26220 GN=At4g26220 OS=Arabidopsis thaliana (Mouse-ear cress) PE=2 SV=1	PREDICTED: probable caffeoyl-CoA O-methyltransferase At4g26220 [Nicotiana sylvestris]
c133892.graph_c2	2.915	0.135	0	4.175	0.14	0.54	--	--	Cellular Component: Golgi apparatus (GO:0005794);; Molecular Function: methyltransferase activity (GO:0008168);; Biological Process: methylation (GO:0032259);;	--	Probable methyltransferase PMT12 GN=At5g06050 OS=Arabidopsis thaliana (Mouse-ear cress) PE=2 SV=1	PREDICTED: probable methyltransferase PMT11 [Beta vulgaris subsp. vulgaris]
c134560.graph_c0	14.085	9.45	6.59	2.51	6.03	8.755	--	--	Molecular Function: methyltransferase activity (GO:0008168);; Biological Process: methylation (GO:0032259);;	K08241|5.5596e-43|pop:POPTR_0007s13260g|POPTRDRAFT_563193; hypothetical protein; K08241 jasmonate O-methyltransferase [EC:2.1.1.141] (A)	Salicylate carboxymethyltransferase GN=SAMT OS=Clarkia breweri (Fairy fans) PE=1 SV=1	SAMT [Ipomoea alba]
c135148.graph_c1	2.55	0.535	0.195	0.82	0.485	0.125	--	--	Cellular Component: endosome (GO:0005768);; Cellular Component: trans-Golgi network (GO:0005802);; Molecular Function: methyltransferase activity (GO:0008168);; Biological Process: response to cytokinin (GO:0009735);; Biological Process: homogalacturonan biosynthetic process (GO:0010289);; Biological Process: methylation (GO:0032259);; Biological Process: root development (GO:0048364);; Biologica…	--	Probable pectin methyltransferase QUA2 OS=Arabidopsis thaliana (Mouse-ear cress) PE=1 SV=2	PREDICTED: probable pectin methyltransferase QUA2 [Nicotiana tomentosiformis]
c136099.graph_c0	18.515	6.85	11.23	14.86	7.415	10.92	--	--	Molecular Function: transferase activity (GO:0016740);; Biological Process: methylation (GO:0032259);;	--	DNA (cytosine-5)-methyltransferase DRM1 GN=DRM1 OS=Arabidopsis thaliana (Mouse-ear cress) PE=4 SV=2	PREDICTED: DNA (cytosine-5)-methyltransferase DRM1-like [Solanum lycopersicum]
c136478.graph_c0	178.09	26.545	18.995	3.195	11.495	3.595	[H]	Coenzyme transport and metabolism	Molecular Function: uroporphyrin-III C-methyltransferase activity (GO:0004851);; Biological Process: threonine catabolic process (GO:0006567);; Cellular Component: chloroplast (GO:0009507);; Biological Process: siroheme biosynthetic process (GO:0019354);; Biological Process: methylation (GO:0032259);; Molecular Function: precorrin-2 dehydrogenase activity (GO:0043115);; Biological Process: oxidat…	--	Uroporphyrinogen-III C-methyltransferase GN=cobA OS=Cyanidium caldarium PE=3 SV=1	PREDICTED: uroporphyrinogen-III C-methyltransferase [Nicotiana tomentosiformis]
c137744.graph_c0	1.235	0.09	0	0.35	0.095	0	[R]	General function prediction only	Biological Process: methylation (GO:0032259);; Molecular Function: caffeoyl-CoA O-methyltransferase activity (GO:0042409);;	K00588|1.13339e-40|sly:101252173|probable caffeoyl-CoA O-methyltransferase At4g26220; K00588 caffeoyl-CoA O-methyltransferase [EC:2.1.1.104] (A)	Probable caffeoyl-CoA O-methyltransferase At4g26220 GN=At4g26220 OS=Arabidopsis thaliana (Mouse-ear cress) PE=2 SV=1	PREDICTED: probable caffeoyl-CoA O-methyltransferase At4g26220 isoform X2 [Solanum lycopersicum]
c141484.graph_c0	9.905	6.655	4.9	10.115	6.805	10.345	[R]	General function prediction only	Molecular Function: methyltransferase activity (GO:0008168);; Biological Process: histone methylation (GO:0016571);;	K11423|3.94672e-161|vvi:100853689|histone-lysine N-methyltransferase ASHH1-like (A)	Histone-lysine N-methyltransferase ASHH1 GN=F28O16.8 OS=Arabidopsis thaliana (Mouse-ear cress) PE=1 SV=1	PREDICTED: histone-lysine N-methyltransferase ASHH1 [Nicotiana tomentosiformis]
c142407.graph_c0	20.18	5.575	2.92	5.515	1.32	0.485	[QR]	--	Molecular Function: methyltransferase activity (GO:0008168);; Biological Process: methylation (GO:0032259);;	K00599|0|sot:102598737|uncharacterized LOC102598737; K00599 methyltransferase-like protein 6 [EC:2.1.1.-] (A)	--	PREDICTED: uncharacterized protein LOC104114032 isoform X1 [Nicotiana tomentosiformis]
c142764.graph_c0	4.725	0.82	0.75	4.28	0.7	0.89	--	--	Molecular Function: binding (GO:0005488);; Molecular Function: methyltransferase activity (GO:0008168);; Biological Process: histone methylation (GO:0016571);; Cellular Component: intracellular organelle (GO:0043229);;	K11420|4.47507e-115|pper:PRUPE_ppa002444mg|hypothetical protein; K11420 euchromatic histone-lysine N-methyltransferase [EC:2.1.1.43] (A)	Histone-lysine N-methyltransferase family member SUVH9 GN=T6G15.10 OS=Arabidopsis thaliana (Mouse-ear cress) PE=1 SV=1	PREDICTED: histone-lysine N-methyltransferase family member SUVH9-like [Nicotiana sylvestris]
c143312.graph_c0	2.135	0.2	0.345	1.11	0.205	0.31	--	--	Cellular Component: endosome (GO:0005768);; Cellular Component: Golgi apparatus (GO:0005794);; Cellular Component: trans-Golgi network (GO:0005802);; Molecular Function: methyltransferase activity (GO:0008168);; Biological Process: methylation (GO:0032259);;	--	Probable methyltransferase PMT26 GN=At5g64030 OS=Arabidopsis thaliana (Mouse-ear cress) PE=2 SV=1	PREDICTED: probable methyltransferase PMT26 [Solanum lycopersicum]
c144343.graph_c0	2.925	1.185	1.395	2.86	6.19	1.82	--	--	Molecular Function: endonuclease activity (GO:0004519);; Biological Process: base-excision repair (GO:0006284);; Molecular Function: 4 iron, 4 sulfur cluster binding (GO:0051539);;	--	Protein ROS1 GN=F1O11.12 OS=Arabidopsis thaliana (Mouse-ear cress) PE=1 SV=2	repressor of silencing 1 [Nicotiana tabacum]
c145787.graph_c0	5.85	4.48	5.815	5.955	5.23	7.74	[R]	General function prediction only	Molecular Function: chromatin binding (GO:0003682);; Molecular Function: single-stranded RNA binding (GO:0003727);; Biological Process: regulation of gene expression by genetic imprinting (GO:0006349);; Biological Process: DNA mediated transformation (GO:0009294);; Biological Process: leaf morphogenesis (GO:0009965);; Biological Process: vegetative to reproductive phase transition of meristem (GO…	K11430|2.08617e-79|rcu:RCOM_1410290|enhancer of zeste, ezh, putative (EC:2.1.1.43); K11430 histone-lysine N-methyltransferase EZH2 [EC:2.1.1.43] (A)	Histone-lysine N-methyltransferase EZ1 GN=EZ1 OS=Zea mays (Maize) PE=2 SV=1	enhancer of zeste, ezh, putative [Ricinus communis]
c146057.graph_c0	53.74	1.59	2.435	32.08	1.815	81.88	[J]	Translation, ribosomal structure and biogenesis	Molecular Function: RNA binding (GO:0003723);; Molecular Function: tRNA (guanine-N2-)-methyltransferase activity (GO:0004809);; Biological Process: tRNA processing (GO:0008033);; Biological Process: methylation (GO:0032259);;	K00555|6.92507e-45|vvi:100242902|probable tRNA (guanine(26)-N(2))-dimethyltransferase 2; K00555 tRNA (guanine26-N2/guanine27-N2)-dimethyltransferase [EC:2.1.1.215 2.1.1.216] (A)	Probable tRNA (guanine(26)-N(2))-dimethyltransferase 2 GN=At3g02320 OS=Arabidopsis thaliana (Mouse-ear cress) PE=2 SV=3	PREDICTED: probable tRNA (guanine(26)-N(2))-dimethyltransferase 2 isoform X1 [Sesamum indicum]
c146057.graph_c1	8.635	0.395	0	3.195	0.275	12.09	[Q]	Secondary metabolites biosynthesis, transport and catabolism	Molecular Function: iron ion binding (GO:0005506);; Cellular Component: endoplasmic reticulum (GO:0005783);; Biological Process: ergosterol biosynthetic process (GO:0006696);; Molecular Function: drug binding (GO:0008144);; Molecular Function: methyltransferase activity (GO:0008168);; Molecular Function: sterol 14-demethylase activity (GO:0008398);; Molecular Function: electron carrier activity (…	K05917|3.12004e-22|bdi:100832594|obtusifoliol 14-alpha demethylase; K05917 sterol 14-demethylase [EC:1.14.13.70] (A)	Obtusifoliol 14-alpha demethylase GN=CYP51 OS=Sorghum bicolor (Sorghum) PE=1 SV=1	P450 sterol 14-alpha-demethylase [Penicillium digitatum]
c146226.graph_c0	26.145	19.185	14.61	16.85	22.505	24.82	[Q]	Secondary metabolites biosynthesis, transport and catabolism	Molecular Function: nucleotide binding (GO:0000166);; Molecular Function: protein kinase activity (GO:0004672);; Molecular Function: iron ion binding (GO:0005506);; Cellular Component: endoplasmic reticulum (GO:0005783);; Biological Process: ergosterol biosynthetic process (GO:0006696);; Molecular Function: methyltransferase activity (GO:0008168);; Molecular Function: sterol 14-demethylase activi…	K05917|2.05934e-10|obr:102722234|obtusifoliol 14-alpha demethylase-like; K05917 sterol 14-demethylase [EC:1.14.13.70] (A)	Sterol 14-demethylase GN=F25C20.17 OS=Arabidopsis thaliana (Mouse-ear cress) PE=1 SV=1	14-alpha sterol demethylase [Penicillium digitatum]
c146298.graph_c0	24.645	5.785	4.075	23.34	5.05	9.225	[J]	Translation, ribosomal structure and biogenesis	Molecular Function: nucleotide binding (GO:0000166);; Biological Process: karyogamy (GO:0000741);; Biological Process: RNA methylation (GO:0001510);; Molecular Function: RNA binding (GO:0003723);; Biological Process: RNA processing (GO:0006396);; Biological Process: protein import into nucleus (GO:0006606);; Molecular Function: RNA methyltransferase activity (GO:0008173);; Molecular Function: zin…	K15332|0|sot:102606148|zinc finger CCCH domain-containing protein 24-like; K15332 tRNA (uracil-5-)-methyltransferase [EC:2.1.1.-] (A)	Zinc finger CCCH domain-containing protein 24 GN=At2g28450 OS=Arabidopsis thaliana (Mouse-ear cress) PE=1 SV=1	PREDICTED: zinc finger CCCH domain-containing protein 24-like [Solanum tuberosum]
c146924.graph_c0	1.66	0.59	1.22	0.875	0.595	1.21	[H]	Coenzyme transport and metabolism	Biological Process: rRNA processing (GO:0006364);; Cellular Component: chloroplast thylakoid membrane (GO:0009535);; Cellular Component: chloroplast envelope (GO:0009941);; Biological Process: regulation of proton transport (GO:0010155);; Biological Process: photosynthesis (GO:0015979);; Biological Process: chlorophyll biosynthetic process (GO:0015995);; Biological Process: isopentenyl diphosphat…	K03428|5.53994e-51|sot:102580238|magnesium protoporphyrin IX methyltransferase, chloroplastic-like; K03428 magnesium-protoporphyrin O-methyltransferase [EC:2.1.1.11] (A)	Magnesium protoporphyrin IX methyltransferase, chloroplastic (Precursor) GN=CHLM OS=Arabidopsis thaliana (Mouse-ear cress) PE=1 SV=1	PREDICTED: magnesium protoporphyrin IX methyltransferase, chloroplastic-like [Solanum tuberosum]
c147130.graph_c2	3.695	1.85	2.03	3.925	1.815	4.265	[H]	Coenzyme transport and metabolism	Cellular Component: mitochondrion (GO:0005739);; Biological Process: nucleobase-containing compound metabolic process (GO:0006139);; Molecular Function: methyltransferase activity (GO:0008168);; Biological Process: lipoate biosynthetic process (GO:0009107);; Biological Process: protein lipoylation (GO:0009249);; Molecular Function: lipoate synthase activity (GO:0016992);; Biological Process: meth…	K03644|2.75953e-33|cre:CHLREDRAFT_194766|LIPA1; lipoic acid synthetase; K03644 lipoic acid synthetase [EC:2.8.1.8] (A)	Lipoyl synthase, mitochondrial (Precursor) GN=LIP1 OS=Chlamydomonas reinhardtii (Chlamydomonas smithii) PE=3 SV=1	lipoic acid synthetase [Rhodosporidium toruloides NP11]
c147358.graph_c0	1.51	0.12	0	0.535	0.025	0.025	--	--	Biological Process: nuclear division (GO:0000280);; Biological Process: cytokinesis by cell plate formation (GO:0000911);; Molecular Function: DNA binding (GO:0003677);; Cellular Component: nucleus (GO:0005634);; Biological Process: regulation of DNA replication (GO:0006275);; Biological Process: regulation of transcription, DNA-templated (GO:0006355);; Molecular Function: zinc ion binding (GO:00…	--	Histone-lysine N-methyltransferase ATXR6 GN=MOP9.18 OS=Arabidopsis thaliana (Mouse-ear cress) PE=1 SV=1	PREDICTED: histone-lysine N-methyltransferase ATXR6 [Nelumbo nucifera]
c148070.graph_c0	28.62	26.49	34.68	17.51	24.7	41.64	[QR]	--	Molecular Function: phosphoethanolamine N-methyltransferase activity (GO:0000234);; Biological Process: phosphatidylcholine biosynthetic process (GO:0006656);; Biological Process: methylation (GO:0032259);;	K05929|3.69726e-62|fve:101308287|phosphoethanolamine N-methyltransferase 1-like; K05929 phosphoethanolamine N-methyltransferase [EC:2.1.1.103] (A)	Phosphomethylethanolamine N-methyltransferase OS=Arabidopsis thaliana (Mouse-ear cress) PE=2 SV=2	unnamed protein product [Coffea canephora]
c148603.graph_c0	26.655	16.36	14.315	58.44	45.285	24.545	--	--	--	--	DEMETER-like protein 3 GN=DML3 OS=Arabidopsis thaliana (Mouse-ear cress) PE=3 SV=2	DNA demethylases demeter-like protein
c149015.graph_c0	74.71	28.335	31.735	30.91	24.83	30.68	[E]	Amino acid transport and metabolism	Molecular Function: S-adenosylmethionine-dependent tRNA (m5U54) methyltransferase activity (GO:0030697);; Molecular Function: putrescine N-methyltransferase activity (GO:0030750);; Biological Process: methylation (GO:0032259);; Biological Process: nicotine biosynthetic process (GO:0042179);;	K05353|0|sly:101254014|putrescine N-methyltransferase 2; K05353 putrescine N-methyltransferase [EC:2.1.1.53] (A)	Putrescine N-methyltransferase 3 GN=PMT3 OS=Nicotiana tabacum (Common tobacco) PE=3 SV=1	putrescine N-methyltransferase [Calystegia sepium]
c149690.graph_c0	3.65	10.53	3.66	4.775	8.94	5.265	--	--	Cellular Component: Golgi apparatus (GO:0005794);; Molecular Function: methyltransferase activity (GO:0008168);; Biological Process: methylation (GO:0032259);;	--	Probable methyltransferase PMT21 GN=ERD3 OS=Arabidopsis thaliana (Mouse-ear cress) PE=2 SV=1	PREDICTED: probable methyltransferase PMT20 [Sesamum indicum]
c150210.graph_c0	8.18	1.73	0.355	5.74	1.99	3.015	[E]	Amino acid transport and metabolism	Molecular Function: glycine hydroxymethyltransferase activity (GO:0004372);; Biological Process: glycine metabolic process (GO:0006544);; Biological Process: L-serine metabolic process (GO:0006563);; Molecular Function: methyltransferase activity (GO:0008168);; Molecular Function: pyridoxal phosphate binding (GO:0030170);; Biological Process: methylation (GO:0032259);; Biological Process: tetrahy…	K00600|3.14519e-30|cme:CYME_CMN332C|serine hydroxymethyltransferase, cytosolic; K00600 glycine hydroxymethyltransferase [EC:2.1.2.1] (A)	Serine hydroxymethyltransferase 3, chloroplastic (Precursor) GN=F8B4.220 OS=Arabidopsis thaliana (Mouse-ear cress) PE=1 SV=2	serine hydroxymethyltransferase, cytosolic [Cyanidioschyzon merolae strain 10D]
c150453.graph_c0	21.08	114.46	79.965	55.14	109.555	67.615	--	--	Molecular Function: methyltransferase activity (GO:0008168);; Biological Process: methylation (GO:0032259);;	--	Probable methyltransferase PMT15 GN=At4g00750 OS=Arabidopsis thaliana (Mouse-ear cress) PE=2 SV=1	PREDICTED: probable methyltransferase PMT15 [Nicotiana sylvestris]
c150481.graph_c0	1.56	0.945	0.565	0.635	0.895	0.495	--	--	Biological Process: nuclear division (GO:0000280);; Biological Process: cytokinesis by cell plate formation (GO:0000911);; Molecular Function: DNA binding (GO:0003677);; Cellular Component: nucleus (GO:0005634);; Biological Process: regulation of DNA replication (GO:0006275);; Biological Process: regulation of transcription, DNA-templated (GO:0006355);; Molecular Function: zinc ion binding (GO:00…	--	Histone-lysine N-methyltransferase ATXR6 GN=MOP9.18 OS=Arabidopsis thaliana (Mouse-ear cress) PE=1 SV=1	unnamed protein product [Coffea canephora]
c150716.graph_c0	38.6	24.46	18.545	30.54	28.75	25.565	[J]	Translation, ribosomal structure and biogenesis	Molecular Function: RNA binding (GO:0003723);; Biological Process: rRNA processing (GO:0006364);; Biological Process: tRNA processing (GO:0008033);; Molecular Function: methyltransferase activity (GO:0008168);; Biological Process: methylation (GO:0032259);;	K14563|7.35744e-26|gsl:Gasu_38910|fibrillarin-like pre-rRNA processing protein; K14563 rRNA 2'-O-methyltransferase fibrillarin [EC:2.1.1.-] (A)	Probable mediator of RNA polymerase II transcription subunit 36b GN=At5g52470 OS=Arabidopsis thaliana (Mouse-ear cress) PE=1 SV=1	rRNA 2&apos;-O-methyltransferase fibrillarin [Rhodosporidium toruloides NP11]
c150902.graph_c0	46.42	178.335	71.705	57.09	159.505	105.56	[J]	Translation, ribosomal structure and biogenesis	Molecular Function: RNA binding (GO:0003723);; Molecular Function: structural constituent of ribosome (GO:0003735);; Cellular Component: nucleolus (GO:0005730);; Cellular Component: plasma membrane (GO:0005886);; Biological Process: translation (GO:0006412);; Molecular Function: methyltransferase activity (GO:0008168);; Biological Process: adaxial/abaxial pattern specification (GO:0009955);; Cell…	K02865|9.73612e-72|olu:OSTLU_45590|RPL10a; Ribosomal protein L10a, component of cytosolic 80S ribosome and 60S large subunit; K02865 large subunit ribosomal protein L10Ae (A)	60S ribosomal protein L10a-2 OS=Arabidopsis thaliana (Mouse-ear cress) PE=2 SV=1	hypothetical protein GLOINDRAFT_39615 [Rhizophagus irregularis DAOM 181602]
c150904.graph_c0	87.18	44.095	38.975	54.535	44.035	43.355	[QR]	--	Molecular Function: sterol 24-C-methyltransferase activity (GO:0003838);; Cellular Component: vacuole (GO:0005773);; Biological Process: embryo development ending in seed dormancy (GO:0009793);; Biological Process: sterol biosynthetic process (GO:0016126);; Biological Process: methylation (GO:0032259);;	K00559|1.06056e-148|rcu:RCOM_0965030|s-adenosyl-l-methionine:delta24-sterol-C-methyltransferase, putative (EC:2.1.1.41); K00559 sterol 24-C-methyltransferase [EC:2.1.1.41] (A)	Cycloartenol-C-24-methyltransferase GN=MSH12.18 OS=Arabidopsis thaliana (Mouse-ear cress) PE=1 SV=1	hypothetical protein JCGZ_16845 [Jatropha curcas]
c151150.graph_c0	35.635	15.32	18.01	9.95	16.055	19.44	[J]	Translation, ribosomal structure and biogenesis	Molecular Function: RNA binding (GO:0003723);; Biological Process: rRNA processing (GO:0006364);; Biological Process: tRNA processing (GO:0008033);; Molecular Function: methyltransferase activity (GO:0008168);; Biological Process: methylation (GO:0032259);;	K14563|3.4094e-45|mpp:MICPUCDRAFT_61688|hypothetical protein; K14563 rRNA 2'-O-methyltransferase fibrillarin [EC:2.1.1.-] (A)	Mediator of RNA polymerase II transcription subunit 36a GN=L73G19.10 OS=Arabidopsis thaliana (Mouse-ear cress) PE=1 SV=2	predicted protein [Micromonas pusilla CCMP1545]
c151150.graph_c2	28.56	13.245	11.635	11.905	13.755	17.105	--	--	Molecular Function: phosphatidyl-N-methylethanolamine N-methyltransferase activity (GO:0000773);; Biological Process: phospholipid biosynthetic process (GO:0008654);; Biological Process: methylation (GO:0032259);; Cellular Component: intracellular membrane-bounded organelle (GO:0043231);; Molecular Function: phosphatidyl-N-dimethylethanolamine N-methyltransferase activity (GO:0080101);;	K00550|2.35999e-53|sly:101257780|phosphatidyl-N-methylethanolamine N-methyltransferase; K00550 methylene-fatty-acyl-phospholipid synthase [EC:2.1.1.16] (A)	Phosphatidyl-N-methylethanolamine N-methyltransferase GN=PLMT OS=Arabidopsis thaliana (Mouse-ear cress) PE=2 SV=1	PREDICTED: phosphatidyl-N-methylethanolamine N-methyltransferase [Nicotiana tomentosiformis]
c151603.graph_c0	4.63	1.842	0.67	3.925	4.383	1.74	[E]	Amino acid transport and metabolism	Cellular Component: plasma membrane (GO:0005886);; Molecular Function: homocysteine S-methyltransferase activity (GO:0008898);; Biological Process: methylation (GO:0032259);;	K00547|2.15948e-141|sot:102595383|homocysteine S-methyltransferase 3-like; K00547 homocysteine S-methyltransferase [EC:2.1.1.10] (A)	Homocysteine S-methyltransferase 2 GN=HMT-2 OS=Arabidopsis thaliana (Mouse-ear cress) PE=1 SV=1	PREDICTED: homocysteine S-methyltransferase 2-like [Nicotiana sylvestris]
c152051.graph_c0	2	2.22	1.6	5.68	2.33	2.38	[H]	Coenzyme transport and metabolism	Cellular Component: chloroplast (GO:0009507);; Biological Process: methylation (GO:0032259);; Biological Process: phylloquinone biosynthetic process (GO:0042372);; Molecular Function: 2-phytyl-1,4-naphthoquinone methyltransferase activity (GO:0052624);;	K03183|1.12889e-91|vvi:100246556|2-phytyl-1,4-beta-naphthoquinone methyltransferase, chloroplastic; K03183 demethylmenaquinone methyltransferase / 2-methoxy-6-polyprenyl-1,4-benzoquinol methylase [EC:2.1.1.163 2.1.1.201] (A)	2-phytyl-1,4-beta-naphthoquinone methyltransferase, chloroplastic (Precursor) GN=MENG OS=Arabidopsis thaliana (Mouse-ear cress) PE=1 SV=2	PREDICTED: 2-phytyl-1,4-beta-naphthoquinone methyltransferase, chloroplastic [Vitis vinifera]
c152111.graph_c0	4.205	0.82	0.535	1.915	0.725	0.715	[QR]	--	Cellular Component: mitochondrion (GO:0005739);; Molecular Function: methyltransferase activity (GO:0008168);; Biological Process: methylation (GO:0032259);; Biological Process: response to cadmium ion (GO:0046686);;	--	--	PREDICTED: putative methyltransferase DDB_G0268948-like [Solanum tuberosum]
c152285.graph_c0	31.24	23.145	24.14	11.235	21.845	22.885	[QR]	--	Molecular Function: phosphoethanolamine N-methyltransferase activity (GO:0000234);; Biological Process: phosphatidylcholine biosynthetic process (GO:0006656);; Biological Process: methylation (GO:0032259);;	K05929|0|sot:102597155|phosphoethanolamine N-methyltransferase-like; K05929 phosphoethanolamine N-methyltransferase [EC:2.1.1.103] (A)	Phosphoethanolamine N-methyltransferase 3 GN=NMT3 OS=Arabidopsis thaliana (Mouse-ear cress) PE=2 SV=2	PREDICTED: phosphoethanolamine N-methyltransferase 1-like [Nicotiana tomentosiformis]
c152582.graph_c0	17.27	10.89	8.19	9.79	10.64	15.725	[Q]	Secondary metabolites biosynthesis, transport and catabolism	Molecular Function: methyltransferase activity (GO:0008168);; Biological Process: methylation (GO:0032259);;	--	--	hypothetical protein VITISV_038532 [Vitis vinifera]
c152813.graph_c0	54.25	35.795	8.57	328.84	26.725	26.02	[J]	Translation, ribosomal structure and biogenesis	Molecular Function: rRNA (adenine-N6,N6-)-dimethyltransferase activity (GO:0000179);; Biological Process: cell fate specification (GO:0001708);; Cellular Component: nucleolus (GO:0005730);; Biological Process: rRNA methylation (GO:0031167);; Biological Process: cell division (GO:0051301);;	K14191|0|sot:102605279|probable dimethyladenosine transferase-like; K14191 18S rRNA (adenine1779-N6/adenine1780-N6)-dimethyltransferase [EC:2.1.1.183] (A)	--	unnamed protein product [Coffea canephora]
c153010.graph_c0	19.075	11.105	7.925	11.35	10.81	13.45	--	--	Molecular Function: methyltransferase activity (GO:0008168);; Biological Process: methylation (GO:0032259);;	--	Probable methyltransferase PMT15 GN=At4g00750 OS=Arabidopsis thaliana (Mouse-ear cress) PE=2 SV=1	PREDICTED: probable methyltransferase PMT15 isoform X2 [Nicotiana sylvestris]
c153372.graph_c0	22.2	8.025	6.465	7.08	9.17	7.825	--	--	Molecular Function: methyltransferase activity (GO:0008168);; Molecular Function: zinc ion binding (GO:0008270);; Biological Process: methylation (GO:0032259);;	--	--	PREDICTED: uncharacterized protein LOC101265683 isoform X2 [Solanum lycopersicum]
c153404.graph_c0	1.895	0.505	0.05	0.78	0.355	0.15	[QR]	--	Biological Process: tRNA modification (GO:0006400);; Molecular Function: methyltransferase activity (GO:0008168);; Biological Process: methylation (GO:0032259);;	K10770|2.68378e-163|sot:102591578|alkylated DNA repair protein alkB homolog 8-like; K10770 alkylated DNA repair protein alkB homolog 8 [EC:1.14.11.- 2.1.1.229] (A)	--	PREDICTED: alkylated DNA repair protein alkB homolog 8-like [Nicotiana tomentosiformis]
c153444.graph_c0	41.73	21.655	20.45	29.055	25.16	34.185	[QR]	--	Molecular Function: RNA binding (GO:0003723);; Molecular Function: mRNA (guanine-N7-)-methyltransferase activity (GO:0004482);; Cellular Component: nucleus (GO:0005634);; Biological Process: 7-methylguanosine mRNA capping (GO:0006370);; Biological Process: RNA (guanine-N7)-methylation (GO:0036265);;	K00565|1.51628e-130|sot:102602590|mRNA cap guanine-N7 methyltransferase 1-like; K00565 mRNA (guanine-N7-)-methyltransferase [EC:2.1.1.56] (A)	mRNA cap guanine-N7 methyltransferase 1 GN=At3g20650 OS=Arabidopsis thaliana (Mouse-ear cress) PE=2 SV=1	PREDICTED: mRNA cap guanine-N7 methyltransferase 1-like [Solanum tuberosum]
c153475.graph_c1	3.085	0.855	2.4	1.69	0.645	0.955	--	--	Cellular Component: Golgi apparatus (GO:0005794);; Molecular Function: methyltransferase activity (GO:0008168);; Biological Process: methylation (GO:0032259);;	--	Probable methyltransferase PMT21 GN=ERD3 OS=Arabidopsis thaliana (Mouse-ear cress) PE=2 SV=1	hypothetical protein CICLE_v10000643mg [Citrus clementina]
c153530.graph_c0	7.215	8.29	5.21	1.87	8.555	7.405	[L]	Replication, recombination and repair	Molecular Function: DNA binding (GO:0003677);; Cellular Component: nucleus (GO:0005634);; Biological Process: DNA methylation (GO:0006306);; Molecular Function: methyltransferase activity (GO:0008168);;	K00558|6.83401e-141|sly:101267211|DNA (cytosine-5)-methyltransferase CMT3; K00558 DNA (cytosine-5)-methyltransferase 1 [EC:2.1.1.37] (A)	DNA (cytosine-5)-methyltransferase 3 GN=DMT105 OS=Zea mays (Maize) PE=2 SV=1	chromomethylase 3, partial [Nicotiana benthamiana]
c154246.graph_c0	14.855	9.11	9.045	21.545	10.645	21.42	--	--	Molecular Function: methyltransferase activity (GO:0008168);; Biological Process: methylation (GO:0032259);;	K08241|4.7725e-59|vvi:100242811|salicylate carboxymethyltransferase; K08241 jasmonate O-methyltransferase [EC:2.1.1.141] (A)	Salicylate carboxymethyltransferase GN=SAMT OS=Clarkia breweri (Fairy fans) PE=1 SV=1	S-adenosyl-L-methionine:salicylic acid carboxyl methyltransferase [Nicotiana suaveolens]
c154430.graph_c0	2.775	1.22	0.53	2.34	1.34	5.18	--	--	Cellular Component: endosome (GO:0005768);; Cellular Component: trans-Golgi network (GO:0005802);; Molecular Function: methyltransferase activity (GO:0008168);; Biological Process: response to cytokinin (GO:0009735);; Biological Process: homogalacturonan biosynthetic process (GO:0010289);; Biological Process: methylation (GO:0032259);; Biological Process: root development (GO:0048364);; Biologica…	--	Probable pectin methyltransferase QUA2 OS=Arabidopsis thaliana (Mouse-ear cress) PE=1 SV=2	Putative pectin methyltransferase QUA2 [Glycine soja]
c154661.graph_c0	8.433	6.985	6.697	5.72	10.104	11.978	--	--	--	--	DNA methyltransferase DNMT1-like enzyme	DNA methyltransferase DNMT1-like enzyme
c154692.graph_c0	4.45	1.46	2.155	7.415	1.375	1.96	[QR]	--	Cellular Component: nucleus (GO:0005634);; Cellular Component: cytosol (GO:0005829);; Molecular Function: methyltransferase activity (GO:0008168);; Biological Process: methylation (GO:0032259);;	--	--	PREDICTED: methyltransferase-like protein 10 [Nicotiana sylvestris]
c156278.graph_c1	208.435	226.525	219.86	419.3	234.725	283.44	--	--	Molecular Function: zinc ion binding (GO:0008270);; Molecular Function: histone-lysine N-methyltransferase activity (GO:0018024);; Biological Process: histone lysine methylation (GO:0034968);;	--	Histone-lysine N-methyltransferase ATXR6 GN=MOP9.18 OS=Arabidopsis thaliana (Mouse-ear cress) PE=1 SV=1	PREDICTED: histone-lysine N-methyltransferase ATXR6 [Sesamum indicum]
c156316.graph_c1	49.305	33.7	27.995	42.16	44.825	44.46	--	--	Molecular Function: transferase activity (GO:0016740);; Biological Process: methylation (GO:0032259);;	--	DNA (cytosine-5)-methyltransferase DRM2 GN=DRM2 OS=Arabidopsis thaliana (Mouse-ear cress) PE=4 SV=2	PREDICTED: DNA (cytosine-5)-methyltransferase DRM2-like [Solanum lycopersicum]
c156513.graph_c0	21.31	11.88	15.605	22.38	13.43	22.7	--	--	Molecular Function: methyltransferase activity (GO:0008168);; Biological Process: methylation (GO:0032259);;	--	Probable methyltransferase PMT4 GN=At1g13860 OS=Arabidopsis thaliana (Mouse-ear cress) PE=2 SV=2	PREDICTED: probable methyltransferase PMT5 isoform X2 [Nicotiana sylvestris]
c156590.graph_c0	17.8	90.395	77.975	11.095	75.665	69.015	--	--	Molecular Function: methyltransferase activity (GO:0008168);; Biological Process: methylation (GO:0032259);;	--	Probable methyltransferase PMT26 GN=At5g64030 OS=Arabidopsis thaliana (Mouse-ear cress) PE=2 SV=1	PREDICTED: probable methyltransferase PMT26 [Nicotiana tomentosiformis]
c156881.graph_c0	14.285	11.95	12.205	22.1	14.05	19.36	--	--	Molecular Function: methyltransferase activity (GO:0008168);; Biological Process: methylation (GO:0032259);;	--	Probable methyltransferase PMT23 GN=At2g40280 OS=Arabidopsis thaliana (Mouse-ear cress) PE=2 SV=2	PREDICTED: probable methyltransferase PMT23 [Nicotiana tomentosiformis]
c157271.graph_c0	5.13	1.975	0.985	2.685	1.545	2.78	[R]	General function prediction only	Molecular Function: binding (GO:0005488);; Molecular Function: methyltransferase activity (GO:0008168);; Biological Process: histone methylation (GO:0016571);; Cellular Component: intracellular organelle (GO:0043229);;	K11420|0|sly:101247436|histone-lysine N-methyltransferase, H3 lysine-9 specific SUVH6-like; K11420 euchromatic histone-lysine N-methyltransferase [EC:2.1.1.43] (A)	Histone-lysine N-methyltransferase, H3 lysine-9 specific SUVH5 GN=T4C15.17 OS=Arabidopsis thaliana (Mouse-ear cress) PE=1 SV=1	unnamed protein product [Coffea canephora]
c157532.graph_c0	21.49	8.895	9.54	8.625	8.635	9.84	[QR]	--	Molecular Function: methyltransferase activity (GO:0008168);; Biological Process: methylation (GO:0032259);;	K14850|3.015e-106|cic:CICLE_v10016139mg|hypothetical protein; K14850 ribosomal RNA-processing protein 8 [EC:2.1.1.287] (A)	Ribosomal RNA-processing protein 8 GN=At5g40530 OS=Arabidopsis thaliana (Mouse-ear cress) PE=2 SV=1	hypothetical protein CICLE_v10016139mg [Citrus clementina]
c157755.graph_c0	31.98	29.84	23.285	18.13	30.72	34.615	[F]	Nucleotide transport and metabolism	Molecular Function: phosphoribosylglycinamide formyltransferase activity (GO:0004644);; Biological Process: 'de novo' IMP biosynthetic process (GO:0006189);; Molecular Function: methyltransferase activity (GO:0008168);; Molecular Function: formyltetrahydrofolate deformylase activity (GO:0008864);; Cellular Component: chloroplast (GO:0009507);; Biological Process: methylation (GO:0032259);;	K00601|4.69597e-131|sly:101252648|phosphoribosylglycinamide formyltransferase, chloroplastic; K00601 phosphoribosylglycinamide formyltransferase [EC:2.1.2.2] (A)	Phosphoribosylglycinamide formyltransferase, chloroplastic (Precursor) GN=PUR3 OS=Vigna unguiculata (Cowpea) PE=2 SV=2	PREDICTED: phosphoribosylglycinamide formyltransferase, chloroplastic isoform X1 [Nicotiana tomentosiformis]
c158875.graph_c0	27.735	39.125	14.13	54.83	41.87	33.07	--	--	Molecular Function: O-methyltransferase activity (GO:0008171);; Biological Process: methylation (GO:0032259);; Molecular Function: protein dimerization activity (GO:0046983);;	--	Flavone 3&apos;-O-methyltransferase 1 GN=K18G13.3 OS=Arabidopsis thaliana (Mouse-ear cress) PE=1 SV=1	hypothetical protein JCGZ_16601 [Jatropha curcas]
c159043.graph_c0	8.4	1.09	0.37	8.43	0.875	0.165	[E]	Amino acid transport and metabolism	Molecular Function: glycine hydroxymethyltransferase activity (GO:0004372);; Molecular Function: protein binding (GO:0005515);; Cellular Component: nucleus (GO:0005634);; Cellular Component: mitochondrial matrix (GO:0005759);; Cellular Component: plasma membrane (GO:0005886);; Biological Process: L-serine metabolic process (GO:0006563);; Biological Process: circadian rhythm (GO:0007623);; Molecul…	K00600|3.78663e-90|brp:103856643|serine hydroxymethyltransferase 1, mitochondrial-like; K00600 glycine hydroxymethyltransferase [EC:2.1.2.1] (A)	Serine hydroxymethyltransferase 1, mitochondrial (Precursor) GN=F20D10.50 OS=Arabidopsis thaliana (Mouse-ear cress) PE=1 SV=1	BnaA08g15890D [Brassica napus]
c169102.graph_c0	0	0.43	0.265	0	0.215	0	[J]	Translation, ribosomal structure and biogenesis	Biological Process: endonucleolytic cleavage involved in rRNA processing (GO:0000478);; Biological Process: RNA methylation (GO:0001510);; Cellular Component: nucleolus (GO:0005730);; Cellular Component: cytosol (GO:0005829);; Biological Process: photomorphogenesis (GO:0009640);; Biological Process: cullin deneddylation (GO:0010388);; Cellular Component: membrane (GO:0016020);; Biological Process…	K14563|1.44563e-67|brp:103861582|mediator of RNA polymerase II transcription subunit 36a-like; K14563 rRNA 2'-O-methyltransferase fibrillarin [EC:2.1.1.-] (A)	Probable mediator of RNA polymerase II transcription subunit 36b GN=At5g52470 OS=Arabidopsis thaliana (Mouse-ear cress) PE=1 SV=1	PREDICTED: mediator of RNA polymerase II transcription subunit 36a-like [Camelina sativa]
c85641.graph_c0	11.355	14.81	18.925	2.96	8.395	9.425	--	--	Molecular Function: methyltransferase activity (GO:0008168);; Biological Process: methylation (GO:0032259);;	K08241|2.53355e-63|vvi:100253073|salicylate carboxymethyltransferase; K08241 jasmonate O-methyltransferase [EC:2.1.1.141] (A)	Salicylate carboxymethyltransferase GN=SAMT OS=Clarkia breweri (Fairy fans) PE=1 SV=1	Salicylate O-methyltransferase [Morus notabilis]
c85641.graph_c1	17.92	19.575	23.205	4.645	14.705	19.235	--	--	Molecular Function: methyltransferase activity (GO:0008168);; Biological Process: methylation (GO:0032259);;	--	Probable methyltransferase PMT22 GN=At3g56080 OS=Arabidopsis thaliana (Mouse-ear cress) PE=3 SV=1	PREDICTED: uncharacterized protein LOC104103385 [Nicotiana tomentosiformis]
