# Supplementary material for: Transcript profile analysis reveals important roles of jasmonic acid signalling pathway in the response of sweet potato to salt stress
Source: Sci Rep. 2017 Jan 13;7:40819. doi: 10.1038/srep40819 (PMC5234020; doi:10.1038/srep40819)
Supplement: Supplementary Dataset 4 [file srep40819-s4.xls]

## Sheet: Sheet1
Transcript profile analysis reveals important roles of jasmonic acid signalling pathway in the response of sweet potato to salt stress
Huan Zhang1, Qian Zhang1, Hong Zhai1, Yan Li1, Xiangfeng Wang1, Qingchang Liu1,* & Shaozhen He1,*
Supplementary Table S7. DEGs from different phytohormone signalling pathways.
Phytohormone	ID	FPKM-LZX.0h	FPKM-LZX.12h	FPKM-LZX.48h	FPKM-ND98.0h	FPKM-ND98.12h	FPKM-ND98.48h	COG_class	COG_class_annotation	GO_annotation	KEGG_annotation	Swissprot_annotation	nr_annotation
ABA	c145846.graph_c0	42.745	33.715	41.95	48.28	17.965	53.735	[Z]	Cytoskeleton	Biological Process: maltose metabolic process (GO:0000023);; Molecular Function: DNA binding (GO:0003677);; Molecular Function: sequence-specific DNA binding transcription factor activity (GO:0003700);; Molecular Function: motor activity (GO:0003774);; Molecular Function: enzyme inhibitor activity (GO:0004857);; Molecular Function: ATP binding (GO:0005524);; Cellular Component: nucleus (GO:000563…	--	Myosin-1 GN=MZE19.1 OS=Arabidopsis thaliana (Mouse-ear cress) PE=2 SV=1	PREDICTED: myosin-J heavy chain-like [Solanum lycopersicum]
ABA	c151092.graph_c0	3.195	0.445	0.81	1.55	1.09	0.72	[I]	Lipid transport and metabolism	Molecular Function: phospholipase D activity (GO:0004630);; Molecular Function: calcium ion binding (GO:0005509);; Molecular Function: phosphatidylinositol-4,5-bisphosphate binding (GO:0005546);; Cellular Component: nucleus (GO:0005634);; Cellular Component: mitochondrion (GO:0005739);; Cellular Component: vacuole (GO:0005773);; Cellular Component: endoplasmic reticulum (GO:0005783);; Cellular Co…	--	Phospholipase D alpha 1 (Precursor) GN=PLD1 OS=Ricinus communis (Castor bean) PE=1 SV=1	PREDICTED: phospholipase D alpha 1-like [Solanum lycopersicum]
ABA	c156864.graph_c0	10.83	18.3	14.1	23.22	29.23	20.775	[F]	Nucleotide transport and metabolism	Molecular Function: phospholipase D activity (GO:0004630);; Molecular Function: calcium ion binding (GO:0005509);; Cellular Component: vacuole (GO:0005773);; Cellular Component: plasma membrane (GO:0005886);; Biological Process: response to cold (GO:0009409);; Cellular Component: plasmodesma (GO:0009506);; Biological Process: positive regulation of abscisic acid-activated signaling pathway (GO:00…	--	Phospholipase D delta GN=PLDDELTA OS=Arabidopsis thaliana (Mouse-ear cress) PE=1 SV=2	PREDICTED: phospholipase D delta-like [Solanum lycopersicum]
ABA	c159313.graph_c0	22.645	2.21	2.145	5.605	6.38	2.655	[O]	Posttranslational modification, protein turnover, chaperones	Molecular Function: protein serine/threonine kinase activity (GO:0004674);; Molecular Function: ATP binding (GO:0005524);; Cellular Component: nucleus (GO:0005634);; Cellular Component: cytosol (GO:0005829);; Biological Process: sucrose metabolic process (GO:0005985);; Biological Process: protein phosphorylation (GO:0006468);; Biological Process: unsaturated fatty acid biosynthetic process (GO:00…	K14498|0.0|sbi:SORBI_01g007120|hypothetical protein	Serine/threonine-protein kinase SAPK10 GN=OSJNBb0007E22.11 OS=Oryza sativa subsp. japonica (Rice) PE=2 SV=1	PREDICTED: serine/threonine-protein kinase SRK2I-like [Solanum lycopersicum]
ABA	c157600.graph_c0	3.93	1.2	0.93	11.01	3.13	2.72	[R]	General function prediction only	Cellular Component: nucleus (GO:0005634);; Biological Process: response to salt stress (GO:0009651);; Biological Process: positive regulation of abscisic acid-activated signaling pathway (GO:0009789);; Biological Process: cell redox homeostasis (GO:0045454);;	--	TPR repeat-containing thioredoxin TTL1 GN=TTL1 OS=Arabidopsis thaliana (Mouse-ear cress) PE=1 SV=1	PREDICTED: TPR repeat-containing thioredoxin TTL1-like [Solanum lycopersicum]
ABA	c158900.graph_c0	12.184	7.554	4.333	26.565	6.384	3.171	[HC]	--	Biological Process: cellular aromatic compound metabolic process (GO:0006725);; Biological Process: response to osmotic stress (GO:0006970);; Biological Process: response to heat (GO:0009408);; Biological Process: response to water deprivation (GO:0009414);; Cellular Component: chloroplast thylakoid membrane (GO:0009535);; Molecular Function: zeaxanthin epoxidase [overall] activity (GO:0009540);;…	K09838|0.0|vvi:100232944|ZEP	Zeaxanthin epoxidase, chloroplastic (Precursor) GN=ABA2 OS=Nicotiana plumbaginifolia (Leadwort-leaved tobacco) PE=1 SV=1	zeaxanthin epoxidase [Ipomoea nil]
ABA	c150446.graph_c0	2.29	1.811	1.086	5.547	1.617	0.68	[F]	Nucleotide transport and metabolism	Biological Process: auxin biosynthetic process (GO:0009851);; Molecular Function: aryl-aldehyde oxidase activity (GO:0018488);; Biological Process: single-organism metabolic process (GO:0044710);; Molecular Function: metal ion binding (GO:0046872);; Molecular Function: iron-sulfur cluster binding (GO:0051536);; Biological Process: organic substance metabolic process (GO:0071704);; Molecular Funct…	--	Abscisic-aldehyde oxidase GN=F20F1.2 OS=Arabidopsis thaliana (Mouse-ear cress) PE=1 SV=1	hypothetical protein PRUPE_ppa000263mg [Prunus persica]
ABA	c156411.graph_c0	15.977	25.232	43.713	364.13	47.737	40.918	[Q]	Secondary metabolites biosynthesis, transport and catabolism	Molecular Function: oxidoreductase activity, acting on single donors with incorporation of molecular oxygen, incorporation of two atoms of oxygen (GO:0016702);;	K09840|0.0|vvi:100267016|hypothetical protein LOC100267016	9-cis-epoxycarotenoid dioxygenase NCED, chloroplastic (Precursor) GN=MOA2.4 OS=Arabidopsis thaliana (Mouse-ear cress) PE=2 SV=1	9-cis-epoxycarotenoid dioxygenase 1 [Ipomoea nil]
ABA	c148195.graph_c0	31.011	165.411	173.425	33.339	111.176	143.886	[RTKL]	--	Cellular Component: nuclear ubiquitin ligase complex (GO:0000152);; Biological Process: developmental process involved in reproduction (GO:0003006);; Molecular Function: calmodulin-dependent protein kinase activity (GO:0004683);; Molecular Function: ATP binding (GO:0005524);; Biological Process: glucose catabolic process (GO:0006007);; Biological Process: protein phosphorylation (GO:0006468);; Bi…	K07198|0.0|pop:POPTR_818055|hypothetical protein	SNF1-related protein kinase OS=Arabidopsis thaliana (Mouse-ear cress) PE=1 SV=2	SnRK2, partial [Solanum berthaultii]
ABA	c111259.graph_c0	0	0.175	0	0.085	0	0	[F]	Nucleotide transport and metabolism	Molecular Function: uridine kinase activity (GO:0004849);; Molecular Function: ATP binding (GO:0005524);; Cellular Component: cytosol (GO:0005829);; Biological Process: UMP biosynthetic process (GO:0006222);; Biological Process: response to abscisic acid (GO:0009737);; Biological Process: phosphorylation (GO:0016310);; Molecular Function: phosphotransferase activity, alcohol group as acceptor (GO…	--	[TZ]	--	Phosphoribulokinase / Uridine kinase family	Putative uracil phosphoribosyltransferase (Precursor) GN=MHK7.10 OS=Arabidopsis thaliana (Mouse-ear cress) PE=1 SV=1	Uridine kinase {ECO:0000256|RuleBase:RU003825} OS=Solanum tuberosum (Potato) PE=3 SV=1	PREDICTED: uridine-cytidine kinase C-like isoform X3 [Nicotiana sylvestris]	PREDICTED: Nicotiana sylvestris uridine-cytidine kinase C-like (LOC104223928), transcript variant X2, mRNA
ABA	c105505.graph_c0	0.265	0.785	0.3	0.955	0.185	0.235	[KAD]	--	Molecular Function: DNA binding (GO:0003677);; Molecular Function: chromatin binding (GO:0003682);; Molecular Function: sequence-specific DNA binding transcription factor activity (GO:0003700);; Cellular Component: nucleus (GO:0005634);; Biological Process: regulation of transcription, DNA-templated (GO:0006355);; Biological Process: response to water deprivation (GO:0009414);; Biological Process…	K09422|2.81751e-59|tcc:TCM_025795|Myb domain protein 60; K09422 myb proto-oncogene protein, plant (A)	[K]	Transcription	Myb-like DNA-binding domain;; Myb-like DNA-binding domain	Myb-related protein 306 OS=Antirrhinum majus (Garden snapdragon) PE=2 SV=1	Myb domain protein 60 {ECO:0000313|EMBL:EOY10429.1} OS=Theobroma cacao (Cacao) PE=4 SV=1	Myb domain protein 60 [Theobroma cacao]	PREDICTED: Nelumbo nucifera myb-related protein 306 (LOC104589500), mRNA
ABA	c100277.graph_c1	12.45	0.295	0.255	5.225	0.075	0.16	--	--	Biological Process: very long-chain fatty acid metabolic process (GO:0000038);; Cellular Component: extracellular region (GO:0005576);; Biological Process: lipid transport (GO:0006869);; Molecular Function: lipid binding (GO:0008289);; Cellular Component: chloroplast thylakoid membrane (GO:0009535);; Biological Process: cuticle development (GO:0042335);;	--	--	--	Hydrophobic seed protein	pEARLI1-like lipid transfer protein 3 (Precursor) GN=At4g12500 OS=Arabidopsis thaliana (Mouse-ear cress) PE=2 SV=1	Uncharacterized protein {ECO:0000313|EnsemblPlants:PGSC0003DMT400076044} OS=Solanum tuberosum (Potato) PE=2 SV=1	PREDICTED: 14 kDa proline-rich protein DC2.15-like [Nicotiana tomentosiformis]	--
ABA	c150761.graph_c0	8.44	10.355	11.015	3.14	3.73	13.68	--	--	Molecular Function: sequence-specific DNA binding transcription factor activity (GO:0003700);; Biological Process: regulation of transcription, DNA-templated (GO:0006355);; Molecular Function: sequence-specific DNA binding (GO:0043565);;	K14432|9.6781e-32|sly:101263766|ABSCISIC ACID-INSENSITIVE 5-like protein 7; K14432 ABA responsive element binding factor (A)	--	--	--	ABSCISIC ACID-INSENSITIVE 5-like protein 4 GN=F14J22.7 OS=Arabidopsis thaliana (Mouse-ear cress) PE=1 SV=1	Abscisic acid-insensitive 5-like protein {ECO:0000313|EMBL:AHA43414.1} OS=Solanum nigrum (Black nightshade) PE=2 SV=1	PREDICTED: ABSCISIC ACID-INSENSITIVE 5-like protein 7 [Nicotiana tomentosiformis]	--
ABA	c154435.graph_c0	41.645	44.03	79.505	27.235	16.22	62.99	--	--	Molecular Function: sequence-specific DNA binding transcription factor activity (GO:0003700);; Biological Process: regulation of transcription, DNA-templated (GO:0006355);; Molecular Function: sequence-specific DNA binding (GO:0043565);;	K14432|1.96484e-58|pmum:103335361|ABSCISIC ACID-INSENSITIVE 5-like protein 7; K14432 ABA responsive element binding factor (A)	--	--	--	ABSCISIC ACID-INSENSITIVE 5-like protein 6 OS=Arabidopsis thaliana (Mouse-ear cress) PE=1 SV=1	Phi-2 {ECO:0000313|EMBL:BAB61098.1} OS=Nicotiana tabacum (Common tobacco) PE=2 SV=1	PREDICTED: ABSCISIC ACID-INSENSITIVE 5-like protein 7 [Nicotiana sylvestris]	--
ABA	c150761.graph_c1	18.315	20.075	21.22	8.335	7.705	30.115	--	--	--	K14432|2.66004e-76|sly:100820704|SlABF4; ABA responsive transcription factor; K14432 ABA responsive element binding factor (A)	--	--	bZIP transcription factor;; Basic region leucine zipper	ABSCISIC ACID-INSENSITIVE 5-like protein 5 GN=T2P3 OS=Arabidopsis thaliana (Mouse-ear cress) PE=1 SV=1	BZIP {ECO:0000313|EMBL:AAY82589.1} OS=Nicotiana tabacum (Common tobacco) PE=2 SV=1	PREDICTED: ABSCISIC ACID-INSENSITIVE 5-like protein 7 [Nicotiana sylvestris]	PREDICTED: Nicotiana sylvestris ABSCISIC ACID-INSENSITIVE 5-like protein 5 (LOC104224948), mRNA
ABA	c105363.graph_c1	0.25	0.465	0	0.3	0.19	0.05	--	--	--	--	--	--	Domain of unknown function (DUF588)	CASP-like protein 4D1 OS=Glycine max (Soybean) PE=2 SV=1	CASP-like protein {ECO:0000256|RuleBase:RU361233} OS=Solanum lycopersicum (Tomato) PE=3 SV=1	PREDICTED: CASP-like protein 4D1 [Sesamum indicum]	--
ABA	c105021.graph_c0	0.66	0.165	0	0.065	0.07	0.295	[T]	Signal transduction mechanisms	Molecular Function: catalytic activity (GO:0003824);;	K14497|1.09082e-75|cit:102630401|probable protein phosphatase 2C 75-like; K14497 protein phosphatase 2C [EC:3.1.3.16] (A)	[T]	Signal transduction mechanisms	Protein phosphatase 2C	Probable protein phosphatase 2C 6 OS=Oryza sativa subsp. japonica (Rice) PE=2 SV=1	Uncharacterized protein {ECO:0000313|EMBL:EXC20871.1} OS=Morus notabilis PE=3 SV=1	PREDICTED: probable protein phosphatase 2C 75 [Populus euphratica]	--
ABA	c154435.graph_c1	159.17	183.435	280.155	101.7	78.93	291.89	--	--	--	K14432|1.99988e-122|sot:102597983|ABSCISIC ACID-INSENSITIVE 5-like protein 6-like; K14432 ABA responsive element binding factor (A)	--	--	bZIP transcription factor;; Basic region leucine zipper	ABSCISIC ACID-INSENSITIVE 5-like protein 6 OS=Arabidopsis thaliana (Mouse-ear cress) PE=1 SV=1	Phi-2 {ECO:0000313|EMBL:BAB61098.1} OS=Nicotiana tabacum (Common tobacco) PE=2 SV=1	PREDICTED: ABSCISIC ACID-INSENSITIVE 5-like protein 6 [Nicotiana sylvestris]	--
ABA	c139797.graph_c0	0.915	0.575	0.285	1.79	0.255	0.63	--	--	--	K14496|3.55941e-34|rcu:RCOM_0797770|hypothetical protein; K14496 abscisic acid receptor PYR/PYL family (A)	--	--	--	Abscisic acid receptor PYL2 GN=T19L18.15 OS=Arabidopsis thaliana (Mouse-ear cress) PE=1 SV=1	Uncharacterized protein {ECO:0000313|EnsemblPlants:Solyc08g065410.1.1} OS=Solanum lycopersicum (Tomato) PE=4 SV=1	PREDICTED: abscisic acid receptor PYL2-like [Nicotiana tomentosiformis]	PREDICTED: Glycine max abscisic acid receptor PYL2-like (LOC100805641), mRNA
ABA	c152998.graph_c0	0.415	0.195	0.18	0.045	0.095	0.735	--	--	Cellular Component: nucleus (GO:0005634);; Molecular Function: abscisic acid binding (GO:0010427);;	K14496|8.9274e-11|sot:102584412|abscisic acid receptor PYL8-like; K14496 abscisic acid receptor PYR/PYL family (A)	--	--	--	Abscisic acid receptor PYL10 GN=T13J8.30 OS=Arabidopsis thaliana (Mouse-ear cress) PE=1 SV=1	CAPIP1 {ECO:0000313|EMBL:AAT35532.1} OS=Capsicum annuum (Bell pepper) PE=2 SV=1	CAPIP1 [Capsicum annuum]	--
ABA	c138169.graph_c0	0.16	9.48	6.47	2.75	5.08	18.825	[Q]	Secondary metabolites biosynthesis, transport and catabolism	Molecular Function: iron ion binding (GO:0005506);; Molecular Function: electron carrier activity (GO:0009055);; Molecular Function: (+)-abscisic acid 8'-hydroxylase activity (GO:0010295);; Cellular Component: membrane (GO:0016020);; Cellular Component: cytoplasmic membrane-bounded vesicle (GO:0016023);; Molecular Function: oxygen binding (GO:0019825);; Molecular Function: heme binding (GO:002003…	K09843|2.2545e-177|sot:102597402|abscisic acid 8'-hydroxylase 4-like; K09843 (+)-abscisic acid 8'-hydroxylase [EC:1.14.13.93] (A)	[QI]	--	Cytochrome P450;; Cytochrome P450	Abscisic acid 8&apos;-hydroxylase 2 GN=CYP707A6 OS=Oryza sativa subsp. indica (Rice) PE=2 SV=1	ABA 8'-hydroxylase CYPA4 variant 1 {ECO:0000313|EMBL:AEB15968.1} OS=Solanum tuberosum (Potato) PE=2 SV=1	PREDICTED: abscisic acid 8&apos;-hydroxylase 4 [Nicotiana tomentosiformis]	PREDICTED: Nelumbo nucifera abscisic acid 8'-hydroxylase 4-like (LOC104601783), mRNA
ABA	c151146.graph_c1	12.35	0.39	0.77	0.065	0.255	0.415	[Q]	Secondary metabolites biosynthesis, transport and catabolism	Molecular Function: monooxygenase activity (GO:0004497);; Molecular Function: iron ion binding (GO:0005506);; Molecular Function: electron carrier activity (GO:0009055);; Molecular Function: oxidoreductase activity, acting on paired donors, with incorporation or reduction of molecular oxygen (GO:0016705);; Molecular Function: heme binding (GO:0020037);; Biological Process: oxidation-reduction pro…	K09843|3.20919e-175|vvi:100245540|abscisic acid 8'-hydroxylase 4; K09843 (+)-abscisic acid 8'-hydroxylase [EC:1.14.13.93] (A)	[QI]	--	Cytochrome P450	Abscisic acid 8&apos;-hydroxylase 4 GN=CYP707A4 OS=Arabidopsis thaliana (Mouse-ear cress) PE=2 SV=2	Putative uncharacterized protein {ECO:0000313|EMBL:CCB45842.1} OS=Vitis vinifera (Grape) PE=3 SV=1	PREDICTED: abscisic acid 8&apos;-hydroxylase 4 [Vitis vinifera]	PREDICTED: Nelumbo nucifera abscisic acid 8'-hydroxylase 4 (LOC104606421), mRNA
ABA	c114234.graph_c0	2.175	3.335	3.765	2.675	2.235	2.18	--	--	--	K14432|8.87575e-11|pper:PRUPE_ppa006752mg|hypothetical protein; K14432 ABA responsive element binding factor (A)	--	--	--	--	ABRE binding factor {ECO:0000313|EMBL:AHD24943.1} OS=Nicotiana tabacum (Common tobacco) PE=2 SV=1	PREDICTED: bZIP transcription factor TRAB1-like [Nicotiana tomentosiformis]	--
ABA	c160302.graph_c0	105.255	53.68	42.56	117.23	36.905	56.825	--	--	--	K13174|0|sot:102594687|THO complex subunit 5 homolog; K13174 THO complex subunit 5 (A)	[S]	Function unknown	Fms-interacting protein;; bZIP transcription factor;; Basic region leucine zipper;; Fms-interacting protein	THO complex subunit 5B GN=MBD2.12 OS=Arabidopsis thaliana (Mouse-ear cress) PE=1 SV=1	Coffea canephora DH200=94 genomic scaffold, scaffold_6 {ECO:0000313|EMBL:CDP01370.1} OS=Coffea canephora (Robusta coffee) PE=4 SV=1	unnamed protein product [Coffea canephora]	PREDICTED: Nicotiana tomentosiformis THO complex subunit 5B (LOC104089139), mRNA
ABA	c110355.graph_c0	1.36	0.235	0	2.03	0.165	0	[Z]	Cytoskeleton	Molecular Function: motor activity (GO:0003774);; Molecular Function: ATP binding (GO:0005524);; Cellular Component: plasma membrane (GO:0005886);; Cellular Component: cell plate (GO:0009504);; Cellular Component: phragmoplast (GO:0009524);; Cellular Component: myosin complex (GO:0016459);;	--	[Z]	Cytoskeleton	Myosin head (motor domain)	Myosin-3 GN=F14I3.6 OS=Arabidopsis thaliana (Mouse-ear cress) PE=2 SV=1	Uncharacterized protein {ECO:0000313|EMBL:EYU39409.1} OS=Erythranthe guttata (Yellow monkey flower) PE=4 SV=1	hypothetical protein MIMGU_mgv1a000419mg [Erythranthe guttata]	PREDICTED: Solanum lycopersicum myosin-1 (LOC101253239), mRNA
ABA	c106535.graph_c0	0	0.395	0	0.17	0.285	0.075	--	--	--	K14496|9.85658e-46|sly:101246907|abscisic acid receptor PYL2-like; K14496 abscisic acid receptor PYR/PYL family (A)	--	--	--	Abscisic acid receptor PYL2 GN=T19L18.15 OS=Arabidopsis thaliana (Mouse-ear cress) PE=1 SV=1	Uncharacterized protein {ECO:0000313|EnsemblPlants:Solyc08g065410.1.1} OS=Solanum lycopersicum (Tomato) PE=4 SV=1	PREDICTED: abscisic acid receptor PYL2-like [Nicotiana tomentosiformis]	PREDICTED: Musa acuminata subsp. malaccensis abscisic acid receptor PYL2-like (LOC103991235), mRNA
ABA	c151146.graph_c0	7.89	0.235	0.7	0	0.19	0.25	[Q]	Secondary metabolites biosynthesis, transport and catabolism	Molecular Function: iron ion binding (GO:0005506);; Molecular Function: electron carrier activity (GO:0009055);; Molecular Function: (+)-abscisic acid 8'-hydroxylase activity (GO:0010295);; Molecular Function: oxygen binding (GO:0019825);; Molecular Function: heme binding (GO:0020037);; Biological Process: oxidation-reduction process (GO:0055114);;	K09843|2.17468e-57|cic:CICLE_v10001043mg|hypothetical protein; K09843 (+)-abscisic acid 8'-hydroxylase [EC:1.14.13.93] (A)	[QI]	--	Cytochrome P450	Abscisic acid 8&apos;-hydroxylase 4 GN=CYP707A4 OS=Arabidopsis thaliana (Mouse-ear cress) PE=2 SV=2	Cytochrome P450 {ECO:0000313|EMBL:AED99877.1} OS=Panax notoginseng PE=2 SV=1	Abscisic acid 8&apos;-hydroxylase 3 [Gossypium arboreum]	Capsicum annuum ABA 8'-hydroxylase (CYP707A70) mRNA, complete cds
ABA	c142108.graph_c3	16.665	12.595	5.205	15.62	10.215	20.485	--	--	--	K17338|5.82295e-25|vvi:100245445|putative HVA22-like protein g; K17338 receptor expression-enhancing protein 1/2/3/4 (A)	[V]	Defense mechanisms	--	HVA22-like protein i GN=HVA22I OS=Arabidopsis thaliana (Mouse-ear cress) PE=2 SV=2	Abscisic acid-responsive isoform 3 {ECO:0000313|EMBL:EOY15005.1} OS=Theobroma cacao (Cacao) PE=4 SV=1	Abscisic acid-responsive isoform 3 [Theobroma cacao]	--
ABA	c152995.graph_c0	122.53	5.475	0.745	0.685	4.77	0.52	[Q]	Secondary metabolites biosynthesis, transport and catabolism	Molecular Function: monooxygenase activity (GO:0004497);; Molecular Function: iron ion binding (GO:0005506);; Molecular Function: electron carrier activity (GO:0009055);; Molecular Function: oxidoreductase activity, acting on paired donors, with incorporation or reduction of molecular oxygen (GO:0016705);; Molecular Function: heme binding (GO:0020037);; Biological Process: oxidation-reduction pro…	K09843|0|vvi:100245540|abscisic acid 8'-hydroxylase 4; K09843 (+)-abscisic acid 8'-hydroxylase [EC:1.14.13.93] (A)	[QI]	--	Cytochrome P450	Abscisic acid 8&apos;-hydroxylase 4 GN=CYP707A4 OS=Arabidopsis thaliana (Mouse-ear cress) PE=2 SV=2	Putative uncharacterized protein {ECO:0000313|EMBL:CCB45842.1} OS=Vitis vinifera (Grape) PE=3 SV=1	PREDICTED: abscisic acid 8&apos;-hydroxylase 4 [Vitis vinifera]	PREDICTED: Cucumis sativus abscisic acid 8'-hydroxylase 4-like (LOC101213916), mRNA
ABA	c104972.graph_c0	2.385	1.38	1.11	2.515	1.235	1.35	--	--	--	K18045|5.55238e-43|sot:102582305|probable tyrosine-protein phosphatase At1g05000-like; K18045 tyrosine-protein phosphatase SIW14 [EC:3.1.3.48] (A)	[V]	Defense mechanisms	Tyrosine phosphatase family	Probable tyrosine-protein phosphatase At1g05000 GN=At1g05000 OS=Arabidopsis thaliana (Mouse-ear cress) PE=1 SV=1	Uncharacterized protein {ECO:0000313|EnsemblPlants:PGSC0003DMT400018725} OS=Solanum tuberosum (Potato) PE=4 SV=1	PREDICTED: probable tyrosine-protein phosphatase At1g05000 [Nicotiana tomentosiformis]	Vitis vinifera contig VV78X169748.8, whole genome shotgun sequence
ABA	c145452.graph_c1	33.595	51.25	43.795	46.93	49.6	64.76	--	--	Molecular Function: sequence-specific DNA binding transcription factor activity (GO:0003700);; Biological Process: regulation of transcription, DNA-templated (GO:0006355);; Biological Process: response to water deprivation (GO:0009414);; Biological Process: response to salt stress (GO:0009651);; Biological Process: abscisic acid-activated signaling pathway (GO:0009738);; Molecular Function: seque…	K14432|3.91995e-65|sly:544204|AREB, LeAREB; AREB-like protein; K14432 ABA responsive element binding factor (A)	--	--	bZIP transcription factor;; Basic region leucine zipper	ABSCISIC ACID-INSENSITIVE 5-like protein 5 GN=T2P3 OS=Arabidopsis thaliana (Mouse-ear cress) PE=1 SV=1	ABRE binding factor {ECO:0000313|EMBL:AHD24943.1} OS=Nicotiana tabacum (Common tobacco) PE=2 SV=1	PREDICTED: bZIP transcription factor TRAB1-like [Nicotiana sylvestris]	PREDICTED: Nicotiana tomentosiformis bZIP transcription factor TRAB1-like (LOC104094667), mRNA
ABA	c109930.graph_c1	0.805	0.105	0.11	0.19	0.105	0.235	--	--	Molecular Function: DNA binding (GO:0003677);; Molecular Function: chromatin binding (GO:0003682);;	--	--	--	--	Telomere repeat-binding protein 5 GN=F22G5.8 OS=Arabidopsis thaliana (Mouse-ear cress) PE=1 SV=2	Putative uncharacterized protein {ECO:0000313|EMBL:CCB43562.1} OS=Vitis vinifera (Grape) PE=4 SV=1	unnamed protein product [Vitis vinifera]	PREDICTED: Solanum lycopersicum telomere repeat-binding protein 5-like (LOC101255102), transcript variant X6, mRNA
ABA	c140122.graph_c1	3.25	1.7	1.34	3.01	1.755	2.72	--	--	--	K14496|1.21728e-43|sot:102596997|PYL1; abscisic acid receptor PYL1-like; K14496 abscisic acid receptor PYR/PYL family (A)	--	--	Polyketide cyclase / dehydrase and lipid transport	Abscisic acid receptor PYL1 GN=MZA15.21 OS=Arabidopsis thaliana (Mouse-ear cress) PE=1 SV=1	Uncharacterized protein {ECO:0000313|EnsemblPlants:PGSC0003DMT400045156} OS=Solanum tuberosum (Potato) PE=2 SV=1	abscisic acid receptor PYL1-like [Solanum tuberosum]	PREDICTED: Glycine max abscisic acid receptor PYL1-like (LOC100819216), mRNA
ABA	c149472.graph_c0	221.67	99.09	81.4	108.8	120.045	139.185	--	--	--	K14496|3.9097e-116|sot:102591194|abscisic acid receptor PYL9-like; K14496 abscisic acid receptor PYR/PYL family (A)	--	--	Polyketide cyclase / dehydrase and lipid transport;; Pathogenesis-related protein Bet v I family	Abscisic acid receptor PYL8 GN=MFH8.10 OS=Arabidopsis thaliana (Mouse-ear cress) PE=1 SV=1	Abscisic acid receptor PYL9-like protein {ECO:0000313|EMBL:AHA43411.1} OS=Solanum nigrum (Black nightshade) PE=2 SV=1	PREDICTED: abscisic acid receptor PYL9-like [Solanum tuberosum]	Ricinus communis conserved hypothetical protein, mRNA
ABA	c150275.graph_c0	52.19	37.09	38.725	55.29	49.05	61.79	[R]	General function prediction only	Molecular Function: metal ion binding (GO:0046872);; Molecular Function: organic cyclic compound binding (GO:0097159);; Molecular Function: heterocyclic compound binding (GO:1901363);;	K12885|6.36993e-44|mdm:103426123|glycine-rich RNA-binding, abscisic acid-inducible protein-like; K12885 heterogeneous nuclear ribonucleoprotein G (A)	[R]	General function prediction only	RNA recognition motif. (a.k.a. RRM, RBD, or RNP domain);; RNA recognition motif (a.k.a. RRM, RBD, or RNP domain);; RNA recognition motif. (a.k.a. RRM, RBD, or RNP domain);; Zinc knuckle	Glycine-rich RNA-binding protein RZ1B {ECO:0000305} OS=Arabidopsis thaliana (Mouse-ear cress) PE=2 SV=1	Putative uncharacterized protein {ECO:0000313|EMBL:ACU23136.1} OS=Glycine max (Soybean) PE=2 SV=1	PREDICTED: glycine-rich RNA-binding protein RZ1C-like isoform X1 [Sesamum indicum]	PREDICTED: Solanum tuberosum TATA-binding protein-associated factor 2N-like (LOC102601577), transcript variant X1, mRNA
ABA	c141052.graph_c0	38.635	10.925	15.15	43.555	14.615	15.475	--	--	--	K14496|4.69951e-100|sly:101268417|abscisic acid receptor PYR1-like; K14496 abscisic acid receptor PYR/PYL family (A)	--	--	Polyketide cyclase / dehydrase and lipid transport;; Polyketide cyclase / dehydrase and lipid transport;; Pathogenesis-related protein Bet v I family	Abscisic acid receptor PYR1 GN=T6K21.50 OS=Arabidopsis thaliana (Mouse-ear cress) PE=1 SV=1	Uncharacterized protein {ECO:0000313|EnsemblPlants:Solyc08g076960.1.1} OS=Solanum lycopersicum (Tomato) PE=4 SV=1	PREDICTED: abscisic acid receptor PYR1-like [Solanum lycopersicum]	Morus notabilis hypothetical protein partial mRNA
ABA	c142033.graph_c0	3.675	3.24	5.345	15.3	4.4	7.725	--	--	Molecular Function: sequence-specific DNA binding transcription factor activity (GO:0003700);; Biological Process: regulation of transcription, DNA-templated (GO:0006355);; Molecular Function: sequence-specific DNA binding (GO:0043565);;	K14432|5.2074e-98|tcc:TCM_042034|ABA-responsive element binding protein 3 isoform 1; K14432 ABA responsive element binding factor (A)	--	--	bZIP transcription factor;; Basic region leucine zipper	ABSCISIC ACID-INSENSITIVE 5-like protein 2 GN=T8M16_180 OS=Arabidopsis thaliana (Mouse-ear cress) PE=1 SV=1	BZIP transcription factor family protein 3 {ECO:0000313|EMBL:AGD98701.1} OS=Camellia sinensis (Tea) PE=2 SV=1	bZIP transcription factor family protein 3 [Camellia sinensis]	PREDICTED: Solanum tuberosum ABSCISIC ACID-INSENSITIVE 5-like protein 2-like (LOC102602680), misc_RNA
ABA	c139797.graph_c1	1.975	0.98	0.33	1.615	1.47	1.025	--	--	--	K14496|1.77432e-54|sot:102594622|abscisic acid receptor PYL2-like; K14496 abscisic acid receptor PYR/PYL family (A)	--	--	Polyketide cyclase / dehydrase and lipid transport	Abscisic acid receptor PYL2 GN=T19L18.15 OS=Arabidopsis thaliana (Mouse-ear cress) PE=1 SV=1	Uncharacterized protein {ECO:0000313|EnsemblPlants:PGSC0003DMT400077008} OS=Solanum tuberosum (Potato) PE=4 SV=1	PREDICTED: abscisic acid receptor PYL2-like [Nicotiana sylvestris]	PREDICTED: Solanum tuberosum abscisic acid receptor PYL2-like (LOC102594622), mRNA
ABA	c150850.graph_c0	106.585	38.915	37.845	81.265	58.77	83.71	--	--	--	K14496|2.04306e-84|sot:102584412|abscisic acid receptor PYL8-like; K14496 abscisic acid receptor PYR/PYL family (A)	--	--	--	Abscisic acid receptor PYL8 GN=MFH8.10 OS=Arabidopsis thaliana (Mouse-ear cress) PE=1 SV=1	Uncharacterized protein {ECO:0000313|EnsemblPlants:PGSC0003DMT400023512} OS=Solanum tuberosum (Potato) PE=4 SV=1	PREDICTED: abscisic acid receptor PYL8-like [Nicotiana sylvestris]	PREDICTED: Nicotiana tomentosiformis abscisic acid receptor PYL8 (LOC104086983), mRNA
ABA	c109314.graph_c0	0.75	0.375	0.835	0.245	0.58	1.135	--	--	--	--	--	--	--	--	Putative uncharacterized protein {ECO:0000313|EMBL:CAN64022.1} OS=Vitis vinifera (Grape) PE=4 SV=1	hypothetical protein VITISV_005264 [Vitis vinifera]	--
ABA	c152635.graph_c0	13.16	6.245	3.36	0.12	9.93	5.01	--	--	Biological Process: abscisic acid-activated signaling pathway (GO:0009738);;	K14496|1.35921e-35|sot:102580990|abscisic acid receptor PYL4-like; K14496 abscisic acid receptor PYR/PYL family (A)	--	--	Polyketide cyclase / dehydrase and lipid transport	Abscisic acid receptor PYL4 GN=T19C21.20 OS=Arabidopsis thaliana (Mouse-ear cress) PE=1 SV=1	Uncharacterized protein {ECO:0000313|EnsemblPlants:PGSC0003DMT400053119} OS=Solanum tuberosum (Potato) PE=4 SV=1	PREDICTED: abscisic acid receptor PYL4-like [Solanum tuberosum]	PREDICTED: Nicotiana sylvestris abscisic acid receptor PYL4-like (LOC104236470), mRNA
ABA	c113570.graph_c0	8.145	2.425	3.175	5.835	3.875	3.005	--	--	Molecular Function: calmodulin-dependent protein kinase activity (GO:0004683);; Molecular Function: calcium ion binding (GO:0005509);; Molecular Function: ATP binding (GO:0005524);; Biological Process: protein phosphorylation (GO:0006468);; Biological Process: abscisic acid-activated signaling pathway (GO:0009738);;	K13412|2.11088e-36|sot:102601318|calcium-dependent protein kinase SK5-like; K13412 calcium-dependent protein kinase [EC:2.7.11.1] (A)	[T]	Signal transduction mechanisms	Protein kinase domain	Calcium-dependent protein kinase 11 GN=F15O4.8 OS=Arabidopsis thaliana (Mouse-ear cress) PE=1 SV=2	Uncharacterized protein {ECO:0000313|EnsemblPlants:Solyc04g049160.2.1} OS=Solanum lycopersicum (Tomato) PE=4 SV=1	PREDICTED: calcium-dependent protein kinase SK5-like [Solanum tuberosum]	PREDICTED: Sesamum indicum calcium-dependent protein kinase SK5 (LOC105165867), partial mRNA
ABA	c152998.graph_c3	13.405	5.995	6.415	11.98	9.595	9.945	--	--	Cellular Component: nucleus (GO:0005634);; Biological Process: response to stress (GO:0006950);; Biological Process: positive regulation of abscisic acid-activated signaling pathway (GO:0009789);;	K14496|1.7995e-64|pop:POPTR_0015s02210g|POPTRDRAFT_824546; hypothetical protein; K14496 abscisic acid receptor PYR/PYL family (A)	--	--	Polyketide cyclase / dehydrase and lipid transport	Abscisic acid receptor PYL8 GN=MFH8.10 OS=Arabidopsis thaliana (Mouse-ear cress) PE=1 SV=1	CAPIP1 {ECO:0000313|EMBL:AAT35532.1} OS=Capsicum annuum (Bell pepper) PE=2 SV=1	CAPIP1 [Capsicum annuum]	--
ABA	c104610.graph_c0	7.52	3.235	4.64	8.235	5.245	6.82	[RTKL]	--	Biological Process: MAPK cascade (GO:0000165);; Molecular Function: MAP kinase activity (GO:0004707);; Molecular Function: ATP binding (GO:0005524);; Biological Process: protein phosphorylation (GO:0006468);;	K04371|2.42703e-29|gmx:100779469|mitogen-activated protein kinase homolog MMK2-like; K04371 mitogen-activated protein kinase 1/3 [EC:2.7.11.24] (A)	[T]	Signal transduction mechanisms	--	Mitogen-activated protein kinase homolog MMK2 GN=MMK2 OS=Medicago sativa (Alfalfa) PE=2 SV=1	Uncharacterized protein {ECO:0000313|EMBL:KCW71567.1} OS=Eucalyptus grandis (Flooded gum) PE=3 SV=1	Mitogen-activated protein kinase like MMK2 [Glycine soja]	Oryza rufipogon (W1943) cDNA clone: ORW1943C102B15, full insert sequence
Auxin	c145739.graph_c0	0.985	0.475	0.51	4.11	0.18	0.28	[C]	Energy production and conversion	Cellular Component: plasma membrane (GO:0005886);; Biological Process: auxin-activated signaling pathway (GO:0009734);; Cellular Component: chloroplast envelope (GO:0009941);; Biological Process: response to cadmium ion (GO:0046686);; Molecular Function: pyridoxine:NADP 4-dehydrogenase activity (GO:0050236);; Biological Process: oxidation-reduction process (GO:0055114);;	--	IN2-2 protein GN=IN2-2 OS=Zea mays (Maize) PE=2 SV=1	aldo/keto reductase, putative [Ricinus communis]
Auxin	c149059.graph_c0	27.695	14.615	12.055	0.76	11.025	11.34	--	--	Molecular Function: inositol hexakisphosphate binding (GO:0000822);; Biological Process: response to molecule of bacterial origin (GO:0002237);; Molecular Function: ubiquitin-protein ligase activity (GO:0004842);; Cellular Component: nucleus (GO:0005634);; Biological Process: auxin-activated signaling pathway (GO:0009734);; Biological Process: stomatal complex morphogenesis (GO:0010103);; Biologi…	--	Transport inhibitor response 1-like protein GN=At5g49980 OS=Arabidopsis thaliana (Mouse-ear cress) PE=1 SV=1	auxin F-box protein 5 [Arabidopsis thaliana]
Auxin	c151150.graph_c0	27.695	14.615	12.055	0.76	11.025	11.34	--	--	Molecular Function: DNA binding (GO:0003677);; Molecular Function: sequence-specific DNA binding transcription factor activity (GO:0003700);; Cellular Component: nucleus (GO:0005634);; Biological Process: DNA methylation (GO:0006306);; Biological Process: methylation-dependent chromatin silencing (GO:0006346);; Biological Process: cell-cell signaling (GO:0007267);; Biological Process: virus induc…	K14486|1e-66|vvi:100264303|hypothetical protein LOC100264303	Auxin response factor 1 GN=ARF1 OS=Arabidopsis thaliana (Mouse-ear cress) PE=1 SV=2	auxin response factor 1 [Solanum lycopersicum]
Auxin	c160229.graph_c0	22.685	4.3	3.37	92.43	8.61	5.415	--	--	Molecular Function: DNA binding (GO:0003677);; Cellular Component: nucleus (GO:0005634);; Biological Process: regulation of transcription, DNA-templated (GO:0006355);; Biological Process: auxin-activated signaling pathway (GO:0009734);; Molecular Function: protein dimerization activity (GO:0046983);;	--	Auxin response factor 19 OS=Oryza sativa subsp. japonica (Rice) PE=2 SV=2	auxin response factor 19 [Solanum lycopersicum]
Auxin	c150925.graph_c0	1.185	0.61	4.775	38.285	1.805	5.885	[O]	Posttranslational modification, protein turnover, chaperones	Molecular Function: DNA binding (GO:0003677);; Cellular Component: nucleus (GO:0005634);; Biological Process: regulation of transcription, DNA-templated (GO:0006355);; Biological Process: response to blue light (GO:0009637);; Biological Process: auxin-activated signaling pathway (GO:0009734);; Biological Process: single-organism developmental process (GO:0044767);; Molecular Function: protein dim…	--	Auxin response factor 7 GN=At5g20730 OS=Arabidopsis thaliana (Mouse-ear cress) PE=1 SV=2	Auxin response factor, putative [Ricinus communis]
Auxin	c147718.graph_c1	0.54	0.67	1.09	6.695	0.65	4.225	[O]	Posttranslational modification, protein turnover, chaperones	Molecular Function: glutathione transferase activity (GO:0004364);; Molecular Function: peroxidase activity (GO:0004601);; Biological Process: auxin-activated signaling pathway (GO:0009734);;	--	Probable glutathione S-transferase OS=Nicotiana tabacum (Common tobacco) PE=2 SV=1	glutathione S-transferase/peroxidase [Solanum lycopersicum]
Auxin	c153638.graph_c0	20.35	41.75	7.375	44.475	60.895	9.215	--	--	Molecular Function: DNA binding (GO:0003677);; Molecular Function: chromatin binding (GO:0003682);; Molecular Function: sequence-specific DNA binding transcription factor activity (GO:0003700);; Cellular Component: nucleus (GO:0005634);; Biological Process: regulation of transcription, DNA-templated (GO:0006355);; Biological Process: circadian rhythm (GO:0007623);; Biological Process: response to…	--	Protein CCA1 GN=CCA1 OS=Arabidopsis thaliana (Mouse-ear cress) PE=1 SV=1	hypothetical protein SELMODRAFT_29451 [Selaginella moellendorffii]
Auxin	c153830.graph_c0	30.3	1.455	0.345	102.845	1.61	0.425	--	--	Cellular Component: chloroplast (GO:0009507);; Biological Process: auxin-activated signaling pathway (GO:0009734);; Biological Process: unidimensional cell growth (GO:0009826);; Biological Process: auxin homeostasis (GO:0010252);; Molecular Function: indole-3-acetic acid amido synthetase activity (GO:0010279);; Biological Process: response to cyclopentenone (GO:0010583);; Biological Process: posi…	K14487|0.0|rcu:RCOM_0032550|Indole-3-acetic acid-amido synthetase GH3.6, putative	Indole-3-acetic acid-amido synthetase GH3.6 GN=F24B18.13 OS=Arabidopsis thaliana (Mouse-ear cress) PE=1 SV=1	Indole-3-acetic acid-amido synthetase GH3.6, putative [Ricinus communis]
Auxin	c158048.graph_c0	3.58	7.88	10.83	13.29	5.18	6	--	--	Cellular Component: chloroplast (GO:0009507);; Biological Process: auxin-activated signaling pathway (GO:0009734);; Biological Process: unidimensional cell growth (GO:0009826);; Biological Process: auxin homeostasis (GO:0010252);; Molecular Function: indole-3-acetic acid amido synthetase activity (GO:0010279);; Biological Process: response to cyclopentenone (GO:0010583);; Biological Process: posi…	K14487|0.0|rcu:RCOM_0032550|Indole-3-acetic acid-amido synthetase GH3.6, putative	Indole-3-acetic acid-amido synthetase GH3.5 GN=GH3.5 OS=Arabidopsis thaliana (Mouse-ear cress) PE=1 SV=1	Indole-3-acetic acid-amido synthetase GH3.6, putative [Ricinus communis]
Auxin	c151150.graph_c2	17.71	8.935	6.49	4.945	10.09	9.96	--	--	Molecular Function: DNA binding (GO:0003677);; Molecular Function: sequence-specific DNA binding transcription factor activity (GO:0003700);; Cellular Component: nucleus (GO:0005634);; Biological Process: DNA methylation (GO:0006306);; Biological Process: methylation-dependent chromatin silencing (GO:0006346);; Biological Process: cell-cell signaling (GO:0007267);; Biological Process: virus induc…	K14486|3e-71|pop:POPTR_828321|hypothetical protein	Auxin response factor 7 GN=OSJNBb0038F20.6 OS=Oryza sativa subsp. japonica (Rice) PE=2 SV=1	PREDICTED: auxin response factor 1-like, partial [Cucumis sativus]
Auxin	c145739.graph_c1	12.145	2.48	4.7	26.6	3.785	2.84	[C]	Energy production and conversion	Cellular Component: plasma membrane (GO:0005886);; Biological Process: auxin-activated signaling pathway (GO:0009734);; Cellular Component: chloroplast envelope (GO:0009941);; Molecular Function: oxidoreductase activity (GO:0016491);; Biological Process: response to cadmium ion (GO:0046686);; Biological Process: oxidation-reduction process (GO:0055114);;	--	Auxin-induced protein PCNT115 OS=Nicotiana tabacum (Common tobacco) PE=2 SV=1	PREDICTED: auxin-induced protein PCNT115-like [Solanum lycopersicum]
Auxin	c129663.graph_c0	43.89	32.375	14.63	176.1	48.74	11.29	[O]	Posttranslational modification, protein turnover, chaperones	Molecular Function: glutathione transferase activity (GO:0004364);; Biological Process: auxin-activated signaling pathway (GO:0009734);;	--	Probable glutathione S-transferase OS=Nicotiana tabacum (Common tobacco) PE=2 SV=1	PREDICTED: glutathione S-transferase U8-like [Vitis vinifera]
Auxin	c87314.graph_c1	7.725	1.325	2.945	3.14	1.505	3.05	[J]	Translation, ribosomal structure and biogenesis	Cellular Component: nucleolus (GO:0005730);; Cellular Component: plasma membrane (GO:0005886);; Cellular Component: chloroplast (GO:0009507);; Biological Process: auxin-activated signaling pathway (GO:0009734);; Cellular Component: cytosolic large ribosomal subunit (GO:0022625);; Biological Process: gynoecium development (GO:0048467);;	K02896|3e-43|rcu:RCOM_0840480|60S ribosomal protein L24, putative	60S ribosomal protein L24 GN=RPL24 OS=Prunus avium (Cherry) PE=2 SV=1	PREDICTED: LOW QUALITY PROTEIN: 60S ribosomal protein L24 [Vitis vinifera]
Auxin	c148339.graph_c1	14.465	2.585	3.995	5.99	2.35	3.125	--	--	Cellular Component: plasma membrane (GO:0005886);; Biological Process: polyamine catabolic process (GO:0006598);; Biological Process: iron ion transport (GO:0006826);; Biological Process: oligopeptide transport (GO:0006857);; Biological Process: phenylpropanoid metabolic process (GO:0009698);; Biological Process: auxin-activated signaling pathway (GO:0009734);; Biological Process: cellular respon…	--	Nitrate transporter 1.8 GN=NRT1.8 OS=Arabidopsis thaliana (Mouse-ear cress) PE=2 SV=2	PREDICTED: nitrate transporter 1.5-like [Solanum lycopersicum]
Auxin	c148339.graph_c2	14.465	2.585	3.995	5.99	2.35	3.125	[E]	Amino acid transport and metabolism	Cellular Component: plasma membrane (GO:0005886);; Biological Process: polyamine catabolic process (GO:0006598);; Biological Process: iron ion transport (GO:0006826);; Biological Process: oligopeptide transport (GO:0006857);; Biological Process: phenylpropanoid metabolic process (GO:0009698);; Biological Process: auxin-activated signaling pathway (GO:0009734);; Biological Process: cellular respon…	--	Nitrate transporter 1.5 GN=NRT1.5 OS=Arabidopsis thaliana (Mouse-ear cress) PE=1 SV=2	PREDICTED: nitrate transporter 1.5-like [Solanum lycopersicum]
Auxin	c158519.graph_c0	15.525	1.005	0.285	41.85	3.45	0.735	[E]	Amino acid transport and metabolism	Cellular Component: plasma membrane (GO:0005886);; Biological Process: polyamine catabolic process (GO:0006598);; Biological Process: iron ion transport (GO:0006826);; Biological Process: oligopeptide transport (GO:0006857);; Biological Process: phenylpropanoid metabolic process (GO:0009698);; Biological Process: auxin-activated signaling pathway (GO:0009734);; Biological Process: cellular respon…	--	Nitrate transporter 1.5 GN=NRT1.5 OS=Arabidopsis thaliana (Mouse-ear cress) PE=1 SV=2	PREDICTED: nitrate transporter 1.5-like [Solanum lycopersicum]
Auxin	c157659.graph_c0	13.935	10.945	9.195	6.055	10.33	10.435	[RTKL]	--	Molecular Function: protein serine/threonine kinase activity (GO:0004674);; Molecular Function: ATP binding (GO:0005524);; Cellular Component: nucleus (GO:0005634);; Biological Process: protein phosphorylation (GO:0006468);; Biological Process: regulation of cell size (GO:0008361);; Biological Process: response to blue light (GO:0009637);; Biological Process: photomorphogenesis (GO:0009640);; Bio…	--	Protein kinase PINOID GN=T31E10.1 OS=Arabidopsis thaliana (Mouse-ear cress) PE=1 SV=1	PREDICTED: protein kinase PINOID-like [Glycine max]
Auxin	c142099.graph_c1	33.38	26.13	10.9	95.54	38.85	18.105	[R]	General function prediction only	Biological Process: microtubule cytoskeleton organization (GO:0000226);; Molecular Function: sphingomyelin phosphodiesterase activity (GO:0004767);; Molecular Function: GTP binding (GO:0005525);; Cellular Component: nucleolus (GO:0005730);; Cellular Component: spindle (GO:0005819);; Cellular Component: plasma membrane (GO:0005886);; Biological Process: small GTPase mediated signal transduction (G…	K04392|1e-109|rcu:RCOM_1012270|rac gtpase, putative (EC:3.1.4.12)	Rac-like GTP-binding protein RAC13 (Precursor) GN=RAC13 OS=Gossypium hirsutum (Upland cotton) PE=2 SV=1	PREDICTED: rac-like GTP-binding protein 7-like [Solanum lycopersicum]
Auxin	c149513.graph_c0	9.795	15.725	18.66	45.79	18.76	39.58	--	--	Molecular Function: double-stranded RNA binding (GO:0003725);; Molecular Function: phosphoserine phosphatase activity (GO:0004647);; Cellular Component: nucleus (GO:0005634);; Biological Process: response to osmotic stress (GO:0006970);; Biological Process: auxin-activated signaling pathway (GO:0009734);; Biological Process: positive regulation of transcription, DNA-templated (GO:0045893);; Biolo…	--	RNA polymerase II C-terminal domain phosphatase-like 2 GN=CPL2 OS=Arabidopsis thaliana (Mouse-ear cress) PE=1 SV=3	PREDICTED: RNA polymerase II C-terminal domain phosphatase-like 2-like [Solanum lycopersicum]
Auxin	c159638.graph_c1	9.795	15.725	18.66	45.79	18.76	39.58	--	--	Molecular Function: RNA binding (GO:0003723);; Molecular Function: phosphoserine phosphatase activity (GO:0004647);; Cellular Component: intracellular (GO:0005622);; Biological Process: response to osmotic stress (GO:0006970);; Biological Process: auxin-activated signaling pathway (GO:0009734);; Biological Process: positive regulation of transcription, DNA-templated (GO:0045893);; Biological Proc…	--	RNA polymerase II C-terminal domain phosphatase-like 2 GN=CPL2 OS=Arabidopsis thaliana (Mouse-ear cress) PE=1 SV=3	PREDICTED: RNA polymerase II C-terminal domain phosphatase-like 2-like [Solanum lycopersicum]
Auxin	c160231.graph_c0	12.61	289.14	232.825	27.82	177.49	156.29	[RTKL]	--	Biological Process: response to molecule of bacterial origin (GO:0002237);; Molecular Function: transmembrane receptor protein serine/threonine kinase activity (GO:0004675);; Molecular Function: protein tyrosine kinase activity (GO:0004713);; Molecular Function: protein binding (GO:0005515);; Molecular Function: ATP binding (GO:0005524);; Cellular Component: plasma membrane (GO:0005886);; Biologi…	--	Serine/threonine-protein kinase BRI1-like 2 (Precursor) GN=F14H20.2 OS=Arabidopsis thaliana (Mouse-ear cress) PE=1 SV=1	PREDICTED: serine/threonine-protein kinase BRI1-like 2-like [Solanum lycopersicum]
Auxin	c147607.graph_c1	80.88	11.2	12.285	37.56	19.285	20.515	--	--	Molecular Function: DNA binding (GO:0003677);; Cellular Component: nucleus (GO:0005634);; Biological Process: regulation of transcription, DNA-templated (GO:0006355);; Biological Process: auxin-activated signaling pathway (GO:0009734);; Molecular Function: protein dimerization activity (GO:0046983);;	--	Auxin response factor 19 GN=T29M8.9 OS=Arabidopsis thaliana (Mouse-ear cress) PE=1 SV=2	PREDICTED: uncharacterized protein LOC100191131 [Solanum lycopersicum]
Auxin	c111188.graph_c0	2.405	3.135	2.545	1.16	4.47	1.76	--	--	Molecular Function: calmodulin binding (GO:0005516);; Cellular Component: mitochondrion (GO:0005739);; Biological Process: auxin-activated signaling pathway (GO:0009734);;	--	Proline-rich receptor-like protein kinase PERK2 GN=PERK2 OS=Arabidopsis thaliana (Mouse-ear cress) PE=2 SV=3	PREDICTED: uncharacterized protein LOC101255171 [Solanum lycopersicum]
Auxin	c158807.graph_c1	2.265	0.795	0.975	0.87	0.33	1.945	--	--	Biological Process: auxin-activated signaling pathway (GO:0009734);;	--	--	PREDICTED: uncharacterized protein LOC101257925 [Solanum lycopersicum]
Auxin	c140535.graph_c0	27.55	13.145	12.035	8.665	10.885	12.67	--	--	Molecular Function: glutathione transferase activity (GO:0004364);; Molecular Function: lactoylglutathione lyase activity (GO:0004462);; Biological Process: auxin-activated signaling pathway (GO:0009734);;	--	Probable glutathione S-transferase parA GN=PARA OS=Nicotiana tabacum (Common tobacco) PE=2 SV=1	probable glutathione S-transferase [Ipomoea batatas]
Auxin	c148062.graph_c0	15.775	9.365	23.86	3.045	23.905	19.51	--	--	Molecular Function: inositol hexakisphosphate binding (GO:0000822);; Biological Process: response to molecule of bacterial origin (GO:0002237);; Molecular Function: ubiquitin-protein ligase activity (GO:0004842);; Molecular Function: protein binding (GO:0005515);; Cellular Component: nucleus (GO:0005634);; Biological Process: ubiquitin-dependent protein catabolic process (GO:0006511);; Biological…	K14485|0.0|rcu:RCOM_0556140|TRANSPORT INHIBITOR RESPONSE 1 protein, putative	Protein TRANSPORT INHIBITOR RESPONSE 1 GN=T20O10.80 OS=Arabidopsis thaliana (Mouse-ear cress) PE=1 SV=2	transport inhibitor response 1 [Nicotiana tabacum]
Auxin	c145718.graph_c0	9.27	0.55	0.19	3.36	1.67	0.655	[H]	Coenzyme transport and metabolism	Molecular Function: nucleotide binding (GO:0000166);; Molecular Function: catalytic activity (GO:0003824);; Cellular Component: cytoplasm (GO:0005737);; Biological Process: Mo-molybdopterin cofactor biosynthetic process (GO:0006777);; Biological Process: sulfur compound metabolic process (GO:0006790);; Biological Process: auxin-activated signaling pathway (GO:0009734);; Biological Process: molybd…	K03635|2e-36|vvi:100246543|hypothetical protein LOC100246543	Molybdopterin synthase sulfur carrier subunit GN=At4g10100 OS=Arabidopsis thaliana (Mouse-ear cress) PE=2 SV=1	unknown [Lotus japonicus]
Auxin	c141576.graph_c0	0.65	1.38	3.11	4.03	2.77	4.785	--	--	Cellular Component: nucleus (GO:0005634);; Biological Process: auxin-activated signaling pathway (GO:0009734);; Biological Process: cytokinin-activated signaling pathway (GO:0009736);; Biological Process: response to abscisic acid (GO:0009737);; Molecular Function: identical protein binding (GO:0042802);; Biological Process: lateral root development (GO:0048527);;	--	Protein BREVIS RADIX GN=BRX OS=Arabidopsis thaliana (Mouse-ear cress) PE=1 SV=2	unnamed protein product [Vitis vinifera]
BR	c142018.graph_c0	3.04	4.9	7.21	7.095	8.48	9.89	--	--	Cellular Component: mitochondrion (GO:0005739);; Cellular Component: endoplasmic reticulum (GO:0005783);; Biological Process: positive regulation of cell proliferation (GO:0008284);; Biological Process: brassinosteroid mediated signaling pathway (GO:0009742);; Biological Process: cell growth (GO:0016049);; Biological Process: positive regulation of organ growth (GO:0046622);; Biological Process: …	--	--	conserved hypothetical protein [Ricinus communis]
BR	c146511.graph_c0	54.335	7.67	5.205	4.295	7.565	7.655	[RTKL]	--	Molecular Function: protein serine/threonine kinase activity (GO:0004674);; Molecular Function: protein tyrosine kinase activity (GO:0004713);; Molecular Function: protein binding (GO:0005515);; Molecular Function: ATP binding (GO:0005524);; Cellular Component: plasma membrane (GO:0005886);; Biological Process: glycolysis (GO:0006096);; Biological Process: water transport (GO:0006833);; Biologica…	K14502|0.0|vvi:100241198|hypothetical protein LOC100241198	Shaggy-related protein kinase eta GN=F28A21.120 OS=Arabidopsis thaliana (Mouse-ear cress) PE=1 SV=2	Kinase superfamily protein isoform 2, partial [Theobroma cacao]
BR	c159305.graph_c0	53.435	28.155	26.105	23.11	26.815	27.49	[RTKL]	--	Molecular Function: protein serine/threonine kinase activity (GO:0004674);; Molecular Function: ATP binding (GO:0005524);; Cellular Component: plasma membrane (GO:0005886);; Biological Process: protein phosphorylation (GO:0006468);; Cellular Component: plasmodesma (GO:0009506);; Biological Process: brassinosteroid mediated signaling pathway (GO:0009742);; Biological Process: post-embryonic develo…	--	Receptor-like protein kinase HERK 1 (Precursor) OS=Arabidopsis thaliana (Mouse-ear cress) PE=1 SV=1	PREDICTED: receptor-like protein kinase HERK 1-like [Solanum lycopersicum]
BR	c144485.graph_c2	10.19	7.935	9.435	4.195	8.19	8.755	--	--	Molecular Function: protein serine/threonine kinase activity (GO:0004674);; Molecular Function: ATP binding (GO:0005524);; Cellular Component: extracellular region (GO:0005576);; Cellular Component: plasma membrane (GO:0005886);; Cellular Component: plasmodesma (GO:0009506);; Biological Process: brassinosteroid mediated signaling pathway (GO:0009742);; Biological Process: post-embryonic developme…	--	Receptor-like protein kinase THESEUS 1 (Precursor) GN=THE1 OS=Arabidopsis thaliana (Mouse-ear cress) PE=1 SV=1	PREDICTED: receptor-like protein kinase THESEUS 1-like [Solanum lycopersicum]
BR	c157941.graph_c0	17.38	9.735	4.085	37.01	20.08	4.885	[RTKL]	--	Molecular Function: protein serine/threonine kinase activity (GO:0004674);; Molecular Function: ATP binding (GO:0005524);; Cellular Component: extracellular region (GO:0005576);; Cellular Component: plasma membrane (GO:0005886);; Cellular Component: plasmodesma (GO:0009506);; Biological Process: brassinosteroid mediated signaling pathway (GO:0009742);; Biological Process: post-embryonic developme…	--	Receptor-like protein kinase THESEUS 1 (Precursor) GN=THE1 OS=Arabidopsis thaliana (Mouse-ear cress) PE=1 SV=1	PREDICTED: receptor-like protein kinase THESEUS 1-like [Solanum lycopersicum]
BR	c160231.graph_c0	13.91	23.57	28.93	45.72	30.355	40.075	[RTKL]	--	Biological Process: response to molecule of bacterial origin (GO:0002237);; Molecular Function: transmembrane receptor protein serine/threonine kinase activity (GO:0004675);; Molecular Function: protein tyrosine kinase activity (GO:0004713);; Molecular Function: protein binding (GO:0005515);; Molecular Function: ATP binding (GO:0005524);; Cellular Component: plasma membrane (GO:0005886);; Biologi…	--	Serine/threonine-protein kinase BRI1-like 2 (Precursor) GN=F14H20.2 OS=Arabidopsis thaliana (Mouse-ear cress) PE=1 SV=1	PREDICTED: serine/threonine-protein kinase BRI1-like 2-like [Solanum lycopersicum]
BR	c158193.graph_c0	4.08	1.39	1.145	8.42	4.705	1.74	--	--	Molecular Function: sequence-specific DNA binding transcription factor activity (GO:0003700);; Molecular Function: protein binding (GO:0005515);; Biological Process: pattern specification process (GO:0007389);; Biological Process: brassinosteroid mediated signaling pathway (GO:0009742);;	--	Transcription factor BIM1 GN=T22D6.70 OS=Arabidopsis thaliana (Mouse-ear cress) PE=1 SV=2	PREDICTED: transcription factor BIM1-like [Solanum lycopersicum]
BR	c148745.graph_c1	98.415	115.785	84.89	51.805	119.395	129.965	[RTKL]	--	Molecular Function: transmembrane receptor protein serine/threonine kinase activity (GO:0004675);; Molecular Function: non-membrane spanning protein tyrosine kinase activity (GO:0004715);; Molecular Function: ATP binding (GO:0005524);; Cellular Component: plasma membrane (GO:0005886);; Biological Process: protein phosphorylation (GO:0006468);; Biological Process: Golgi organization (GO:0007030);;…	K13418|0.0|pop:POPTR_913861|hypothetical protein	Somatic embryogenesis receptor kinase 1 (Precursor) OS=Arabidopsis thaliana (Mouse-ear cress) PE=1 SV=2	somatic embryogenesis receptor kinase 1 [Citrus unshiu]
BR	c158608.graph_c0	12.875	55.6	60.16	9.235	30.66	46.42	[RTKL]	--	Biological Process: defense response to oomycetes (GO:0002229);; Biological Process: respiratory burst involved in defense response (GO:0002679);; Molecular Function: protein serine/threonine kinase activity (GO:0004674);; Molecular Function: transmembrane receptor protein tyrosine kinase activity (GO:0004714);; Molecular Function: ATP binding (GO:0005524);; Cellular Component: endosome (GO:00057…	K13416|0.0|rcu:RCOM_1534760|BRASSINOSTEROID INSENSITIVE 1-associated receptor kinase 1 precursor, putative (EC:2.7.10.1 1.3.1.74)	BRASSINOSTEROID INSENSITIVE 1-associated receptor kinase 1 (Precursor) GN=F17M5.190 OS=Arabidopsis thaliana (Mouse-ear cress) PE=1 SV=2	somatic embryogenesis receptor kinase 3A precursor [Solanum lycopersicum]
CK	c143278.graph_c0	32.49	18.325	20.475	69.78	28.325	33.715	--	--	Biological Process: water transport (GO:0006833);; Cellular Component: plant-type vacuole membrane (GO:0009705);; Biological Process: cytokinin-activated signaling pathway (GO:0009736);; Molecular Function: water channel activity (GO:0015250);; Cellular Component: integral component of membrane (GO:0016021);; Cellular Component: central vacuole (GO:0042807);; Biological Process: transmembrane tra…	--	Aquaporin TIP4-1 GN=TIP4-1 OS=Arabidopsis thaliana (Mouse-ear cress) PE=2 SV=1	aquaglyceroporin [Nicotiana tabacum]
CK	c152228.graph_c0	24.085	5.495	14.335	78.985	5.32	50.635	[T]	Signal transduction mechanisms	Molecular Function: phosphorelay sensor kinase activity (GO:0000155);; Molecular Function: phosphorelay response regulator activity (GO:0000156);; Biological Process: response to superoxide (GO:0000303);; Molecular Function: phosphoprotein phosphatase activity (GO:0004721);; Molecular Function: osmosensor activity (GO:0005034);; Molecular Function: ATP binding (GO:0005524);; Cellular Component: p…	K14489|0.0|pop:POPTR_554773|PHK4	Histidine kinase 3 GN=F17L21.11 OS=Arabidopsis thaliana (Mouse-ear cress) PE=1 SV=1	histidine kinase 3B [Populus trichocarpa]
CK	c146663.graph_c0	25.16	19.83	31.045	84.225	32.375	31.315	--	--	Molecular Function: DNA binding (GO:0003677);; Molecular Function: sequence-specific DNA binding transcription factor activity (GO:0003700);; Cellular Component: nucleus (GO:0005634);; Biological Process: photomorphogenesis (GO:0009640);; Biological Process: response to ethylene (GO:0009723);; Biological Process: response to auxin (GO:0009733);; Biological Process: cytokinin-activated signaling p…	--	ZF-HD homeobox protein At4g24660 GN=At4g24660 OS=Arabidopsis thaliana (Mouse-ear cress) PE=1 SV=1	hypothetical protein PRUPE_ppa024260mg [Prunus persica]
CK	c151139.graph_c0	50.705	46.89	30.965	104.98	55.82	43.705	--	--	Molecular Function: hydrolase activity, hydrolyzing O-glycosyl compounds (GO:0004553);; Biological Process: carbohydrate metabolic process (GO:0005975);; Biological Process: asymmetric cell division (GO:0008356);; Biological Process: cytokinin-activated signaling pathway (GO:0009736);; Molecular Function: cation binding (GO:0043169);; Cellular Component: anchored component of plasma membrane (GO:…	--	Glucan endo-1,3-beta-glucosidase 9 (Precursor) GN=At5g58480 OS=Arabidopsis thaliana (Mouse-ear cress) PE=1 SV=1	hypothetical protein PRUPE_ppb004066mg [Prunus persica]
CK	c149122.graph_c0	0.225	0.09	0	2.24	0.175	0.035	--	--	Molecular Function: DNA binding (GO:0003677);; Molecular Function: sequence-specific DNA binding transcription factor activity (GO:0003700);; Cellular Component: nucleus (GO:0005634);; Biological Process: regulation of transcription, DNA-templated (GO:0006355);; Biological Process: regulation of translation (GO:0006417);; Biological Process: microtubule nucleation (GO:0007020);; Biological Proces…	--	Auxin-responsive protein IAA4 GN=MQD19.3 OS=Arabidopsis thaliana (Mouse-ear cress) PE=1 SV=2	IAA1 [Solanum lycopersicum]
CK	c148715.graph_c1	17.87	6.27	7.135	41.855	8.365	11.855	--	--	Cellular Component: mitochondrion (GO:0005739);; Biological Process: microtubule nucleation (GO:0007020);; Molecular Function: primary amine oxidase activity (GO:0008131);; Biological Process: cytokinin-activated signaling pathway (GO:0009736);; Biological Process: oxidation-reduction process (GO:0055114);;	--	Probable polyamine oxidase 5 GN=PAO5 OS=Arabidopsis thaliana (Mouse-ear cress) PE=2 SV=1	predicted protein [Populus trichocarpa]
CK	c147656.graph_c0	28.745	8.1	6.165	16.815	14.105	11.075	--	--	Molecular Function: signal transducer activity (GO:0004871);; Biological Process: ion transport (GO:0006811);; Biological Process: cytokinin-activated signaling pathway (GO:0009736);; Molecular Function: oxidoreductase activity (GO:0016491);; Cellular Component: intracellular part (GO:0044424);; Biological Process: single-organism metabolic process (GO:0044710);; Biological Process: anatomical st…	K14490|1e-67|vvi:100251055|hypothetical protein LOC100251055	Histidine-containing phosphotransfer protein 1 GN=MIL23.8 OS=Arabidopsis thaliana (Mouse-ear cress) PE=1 SV=1	PREDICTED: histidine-containing phosphotransfer protein 1-like isoform 1 [Solanum lycopersicum]
CK	c137762.graph_c1	31.76	26.135	40.235	13.825	24.81	31.27	[T]	Signal transduction mechanisms	Molecular Function: phosphorelay response regulator activity (GO:0000156);; Biological Process: phosphorelay signal transduction system (GO:0000160);; Molecular Function: protein serine/threonine kinase activity (GO:0004674);; Molecular Function: protein binding (GO:0005515);; Cellular Component: nucleus (GO:0005634);; Cellular Component: cytoplasm (GO:0005737);; Biological Process: regulation of…	K14492|7e-41|rcu:RCOM_0699760|two-component sensor protein histidine protein kinase, putative	Two-component response regulator ARR4 GN=T10O24.8 OS=Arabidopsis thaliana (Mouse-ear cress) PE=1 SV=1	PREDICTED: two-component response regulator ARR3-like [Fragaria vesca subsp. vesca]
CK	c142937.graph_c0	64.49	36.29	33.305	31.28	43.23	48.725	[G]	Carbohydrate transport and metabolism	Cellular Component: cytosol (GO:0005829);; Biological Process: cytokinin-activated signaling pathway (GO:0009736);;	--	--	PREDICTED: uncharacterized protein LOC100257829 [Vitis vinifera]
CK	c137762.graph_c0	5.31	0.875	1.115	2.21	1.385	1.535	--	--	Molecular Function: phosphorelay response regulator activity (GO:0000156);; Molecular Function: protein serine/threonine kinase activity (GO:0004674);; Molecular Function: protein binding (GO:0005515);; Cellular Component: nucleus (GO:0005634);; Cellular Component: cytoplasm (GO:0005737);; Biological Process: regulation of transcription, DNA-templated (GO:0006355);; Biological Process: protein ta…	K14492|4e-34|pop:POPTR_696301|type-a response regulator	Two-component response regulator ARR4 GN=T10O24.8 OS=Arabidopsis thaliana (Mouse-ear cress) PE=1 SV=1	type-A response regulator [Petunia x hybrida]
CK	c141576.graph_c0	15.48	3.545	3.465	40.855	5.91	18.95	--	--	Cellular Component: nucleus (GO:0005634);; Biological Process: auxin-activated signaling pathway (GO:0009734);; Biological Process: cytokinin-activated signaling pathway (GO:0009736);; Biological Process: response to abscisic acid (GO:0009737);; Molecular Function: identical protein binding (GO:0042802);; Biological Process: lateral root development (GO:0048527);;	--	Protein BREVIS RADIX GN=BRX OS=Arabidopsis thaliana (Mouse-ear cress) PE=1 SV=2	unnamed protein product [Vitis vinifera]
ET	c153242.graph_c1	0.295	0	0.105	7.535	0	0.035	[C]	Energy production and conversion	Biological Process: response to superoxide (GO:0000303);; Molecular Function: 3-chloroallyl aldehyde dehydrogenase activity (GO:0004028);; Molecular Function: aldehyde dehydrogenase (NAD) activity (GO:0004029);; Cellular Component: cytosol (GO:0005829);; Biological Process: response to desiccation (GO:0009269);; Biological Process: response to salt stress (GO:0009651);; Biological Process: respon…	K14085|0.0|pop:POPTR_745820|aldehyde dehydrogenase (NAD+) (EC:1.2.1.3)	Aldehyde dehydrogenase family 7 member B4 GN=ALDH7B4 OS=Arabidopsis thaliana (Mouse-ear cress) PE=2 SV=3	Aldehyde dehydrogenase 7B4 isoform 2 [Theobroma cacao]
ET	c153060.graph_c0	1.17	0.05	0.17	4.175	0.715	0.775	--	--	Biological Process: response to superoxide (GO:0000303);; Molecular Function: DNA binding (GO:0003677);; Molecular Function: sequence-specific DNA binding transcription factor activity (GO:0003700);; Molecular Function: protein binding (GO:0005515);; Cellular Component: nucleus (GO:0005634);; Biological Process: regulation of transcription, DNA-templated (GO:0006355);; Biological Process: protein…	K14514|2e-50|rcu:RCOM_0656830|ETHYLENE-INSENSITIVE3 protein, putative	Protein ETHYLENE INSENSITIVE 3 GN=EIN3 OS=Arabidopsis thaliana (Mouse-ear cress) PE=1 SV=1	EIL3 [Nicotiana tabacum]
ET	c129134.graph_c0	12.7	2.64	3.935	28.79	6.295	6.585	--	--	Molecular Function: DNA binding (GO:0003677);; Molecular Function: sequence-specific DNA binding transcription factor activity (GO:0003700);; Cellular Component: nucleus (GO:0005634);; Biological Process: regulation of transcription, DNA-templated (GO:0006355);; Biological Process: defense response (GO:0006952);; Biological Process: jasmonic acid mediated signaling pathway (GO:0009867);; Biologic…	--	Ethylene-responsive transcription factor 1B GN=K14B15.15 OS=Arabidopsis thaliana (Mouse-ear cress) PE=1 SV=2	ethylene response factor 10 [Actinidia deliciosa]
ET	c152228.graph_c0	7.305	1.64	0.465	1.32	1.275	0.69	[T]	Signal transduction mechanisms	Molecular Function: phosphorelay sensor kinase activity (GO:0000155);; Molecular Function: phosphorelay response regulator activity (GO:0000156);; Biological Process: response to superoxide (GO:0000303);; Molecular Function: phosphoprotein phosphatase activity (GO:0004721);; Molecular Function: osmosensor activity (GO:0005034);; Molecular Function: ATP binding (GO:0005524);; Cellular Component: p…	K14489|0.0|pop:POPTR_554773|PHK4	Histidine kinase 3 GN=F17L21.11 OS=Arabidopsis thaliana (Mouse-ear cress) PE=1 SV=1	histidine kinase 3B [Populus trichocarpa]
ET	c156908.graph_c0	27.96	24.015	19	12.54	36.275	20.4	[A]	RNA processing and modification	Biological Process: MAPK cascade (GO:0000165);; Biological Process: nuclear-transcribed mRNA poly(A) tail shortening (GO:0000289);; Biological Process: respiratory burst involved in defense response (GO:0002679);; Molecular Function: nucleic acid binding (GO:0003676);; Molecular Function: poly(A)-specific ribonuclease activity (GO:0004535);; Cellular Component: nucleus (GO:0005634);; Biological P…	--	Probable CCR4-associated factor 1 homolog 11 GN=CAF1-11 OS=Arabidopsis thaliana (Mouse-ear cress) PE=2 SV=1	hypothetical protein VITISV_015622 [Vitis vinifera]
ET	c151739.graph_c1	12.985	10.695	12.63	52.58	22.6	13.23	[RTKL]	--	Biological Process: defense response to oomycetes (GO:0002229);; Molecular Function: protein serine/threonine kinase activity (GO:0004674);; Molecular Function: ATP binding (GO:0005524);; Biological Process: response to wounding (GO:0009611);; Biological Process: response to salt stress (GO:0009651);; Biological Process: ethylene biosynthetic process (GO:0009693);; Biological Process: systemic ac…	--	Mitogen-activated protein kinase kinase 5 GN=MKK5 OS=Arabidopsis thaliana (Mouse-ear cress) PE=1 SV=2	mitogen-activated protein kinase kinase 1 [Nicotiana attenuata]
ET	c127297.graph_c0	5.805	29.1	5.26	15.185	53.48	8.475	--	--	Biological Process: response to superoxide (GO:0000303);; Biological Process: postreplication repair (GO:0006301);; Biological Process: N-terminal protein myristoylation (GO:0006499);; Biological Process: ubiquitin-dependent protein catabolic process (GO:0006511);; Biological Process: fatty acid beta-oxidation (GO:0006635);; Biological Process: lipid transport (GO:0006869);; Biological Process: i…	--	Aspartic proteinase-like protein 2 (Precursor) GN=At1g65240 OS=Arabidopsis thaliana (Mouse-ear cress) PE=1 SV=2	PREDICTED: aspartic proteinase-like protein 2-like [Solanum lycopersicum]
ET	c139790.graph_c0	196.615	368.7	529.615	42.25	663.9	676.06	--	--	Molecular Function: DNA binding (GO:0003677);; Molecular Function: sequence-specific DNA binding transcription factor activity (GO:0003700);; Cellular Component: nucleus (GO:0005634);; Biological Process: regulation of transcription, DNA-templated (GO:0006355);; Biological Process: defense response (GO:0006952);; Biological Process: gibberellic acid mediated signaling pathway (GO:0009740);; Biolo…	K14516|6e-37|rcu:RCOM_1007740|Ethylene-responsive transcription factor 1B, putative	Ethylene-responsive transcription factor 1B GN=K14B15.15 OS=Arabidopsis thaliana (Mouse-ear cress) PE=1 SV=2	PREDICTED: ethylene-responsive transcription factor 1B-like [Solanum lycopersicum]
ET	c140667.graph_c0	257.615	168.59	100.33	19.365	134.24	90.025	--	--	Molecular Function: DNA binding (GO:0003677);; Molecular Function: sequence-specific DNA binding transcription factor activity (GO:0003700);; Cellular Component: nucleus (GO:0005634);; Biological Process: regulation of transcription, DNA-templated (GO:0006355);; Biological Process: gibberellic acid mediated signaling pathway (GO:0009740);; Biological Process: ethylene-activated signaling pathway …	--	Ethylene-responsive transcription factor ERF003 GN=ERF003 OS=Arabidopsis thaliana (Mouse-ear cress) PE=2 SV=1	PREDICTED: ethylene-responsive transcription factor ERF003 [Vitis vinifera]
ET	c143588.graph_c2	3.475	0.52	0.325	1.425	0.175	0.355	--	--	Biological Process: MAPK cascade (GO:0000165);; Biological Process: response to superoxide (GO:0000303);; Molecular Function: DNA binding (GO:0003677);; Molecular Function: sequence-specific DNA binding transcription factor activity (GO:0003700);; Cellular Component: nucleus (GO:0005634);; Biological Process: regulation of transcription, DNA-templated (GO:0006355);; Biological Process: protein ta…	--	NAC domain-containing protein 100 GN=NAC100 OS=Arabidopsis thaliana (Mouse-ear cress) PE=2 SV=1	PREDICTED: NAC domain-containing protein 100-like [Solanum lycopersicum]
ET	c151757.graph_c0	9.225	1.185	0.49	3.955	2.415	1.125	--	--	Biological Process: response to superoxide (GO:0000303);; Molecular Function: DNA binding (GO:0003677);; Molecular Function: sequence-specific DNA binding transcription factor activity (GO:0003700);; Cellular Component: nucleus (GO:0005634);; Biological Process: regulation of transcription, DNA-templated (GO:0006355);; Biological Process: response to water deprivation (GO:0009414);; Biological Pr…	--	NAC domain-containing protein 100 GN=NAC100 OS=Arabidopsis thaliana (Mouse-ear cress) PE=2 SV=1	PREDICTED: NAC domain-containing protein 100-like [Solanum lycopersicum]
ET	c145091.graph_c0	0.125	0.255	1.055	1	0.23	0.47	[A]	RNA processing and modification	Biological Process: MAPK cascade (GO:0000165);; Biological Process: nuclear-transcribed mRNA poly(A) tail shortening (GO:0000289);; Biological Process: defense response to insect (GO:0002213);; Biological Process: respiratory burst involved in defense response (GO:0002679);; Molecular Function: ribonuclease activity (GO:0004540);; Cellular Component: nucleus (GO:0005634);; Molecular Function: 3'-…	--	Probable CCR4-associated factor 1 homolog 11 GN=CAF1-11 OS=Arabidopsis thaliana (Mouse-ear cress) PE=2 SV=1	PREDICTED: probable CCR4-associated factor 1 homolog 9-like [Solanum lycopersicum]
ET	c150436.graph_c0	41.925	15.495	13.88	20.07	25.57	15.19	--	--	Biological Process: metabolic process (GO:0008152);; Molecular Function: UDP-glycosyltransferase activity (GO:0008194);; Biological Process: ethylene-activated signaling pathway (GO:0009873);; Molecular Function: transferase activity, transferring hexosyl groups (GO:0016758);;	--	UDP-glycosyltransferase 86A1 GN=UGT86A1 OS=Arabidopsis thaliana (Mouse-ear cress) PE=2 SV=1	PREDICTED: UDP-glycosyltransferase 86A1-like [Solanum lycopersicum]
ET	c150436.graph_c1	5.505	4.745	3.32	1.995	5.875	5.35	--	--	Biological Process: metabolic process (GO:0008152);; Molecular Function: UDP-glycosyltransferase activity (GO:0008194);; Biological Process: ethylene-activated signaling pathway (GO:0009873);; Molecular Function: transferase activity, transferring hexosyl groups (GO:0016758);;	--	UDP-glycosyltransferase 86A1 GN=UGT86A1 OS=Arabidopsis thaliana (Mouse-ear cress) PE=2 SV=1	PREDICTED: UDP-glycosyltransferase 86A1-like [Solanum lycopersicum]
ET	c129348.graph_c0	64.49	36.29	33.305	31.28	43.23	48.725	--	--	Biological Process: respiratory burst involved in defense response (GO:0002679);; Cellular Component: endoplasmic reticulum (GO:0005783);; Biological Process: anaerobic respiration (GO:0009061);; Biological Process: abscisic acid-activated signaling pathway (GO:0009738);; Biological Process: ethylene-activated signaling pathway (GO:0009873);; Biological Process: response to chitin (GO:0010200);; …	--	--	PREDICTED: uncharacterized protein LOC100266637 [Vitis vinifera]
ET	c127951.graph_c0	9.27	0.55	0.19	3.36	1.67	0.655	--	--	Biological Process: respiratory burst involved in defense response (GO:0002679);; Cellular Component: nucleolus (GO:0005730);; Biological Process: ethylene-activated signaling pathway (GO:0009873);; Biological Process: response to chitin (GO:0010200);; Biological Process: intracellular signal transduction (GO:0035556);;	--	--	unnamed protein product [Nicotiana tabacum]
GA	c154574.graph_c0	3.145	0.42	0.31	7.72	0.36	0.57	--	--	Molecular Function: magnesium ion binding (GO:0000287);; Cellular Component: chloroplast stroma (GO:0009570);; Biological Process: gibberellin biosynthetic process (GO:0009686);; Biological Process: gibberellic acid mediated signaling pathway (GO:0009740);; Molecular Function: ent-kaurene synthase activity (GO:0009899);; Biological Process: cell wall biogenesis (GO:0042546);;	K04121|0.0|vvi:100267397|hypothetical protein LOC100267397	Ent-kaur-16-ene synthase, chloroplastic (Precursor) OS=Cucurbita maxima (Pumpkin) PE=1 SV=1	PREDICTED: ent-kaur-16-ene synthase, chloroplastic-like [Solanum lycopersicum]
GA	c139790.graph_c0	61.23	56.44	54.775	126.41	80.64	78.185	--	--	Molecular Function: DNA binding (GO:0003677);; Molecular Function: sequence-specific DNA binding transcription factor activity (GO:0003700);; Cellular Component: nucleus (GO:0005634);; Biological Process: regulation of transcription, DNA-templated (GO:0006355);; Biological Process: defense response (GO:0006952);; Biological Process: gibberellic acid mediated signaling pathway (GO:0009740);; Biolo…	K14516|6e-37|rcu:RCOM_1007740|Ethylene-responsive transcription factor 1B, putative	Ethylene-responsive transcription factor 1B GN=K14B15.15 OS=Arabidopsis thaliana (Mouse-ear cress) PE=1 SV=2	PREDICTED: ethylene-responsive transcription factor 1B-like [Solanum lycopersicum]
GA	c140667.graph_c0	257.615	168.59	100.33	19.365	134.24	90.025	--	--	Molecular Function: DNA binding (GO:0003677);; Molecular Function: sequence-specific DNA binding transcription factor activity (GO:0003700);; Cellular Component: nucleus (GO:0005634);; Biological Process: regulation of transcription, DNA-templated (GO:0006355);; Biological Process: gibberellic acid mediated signaling pathway (GO:0009740);; Biological Process: ethylene-activated signaling pathway …	--	Ethylene-responsive transcription factor ERF003 GN=ERF003 OS=Arabidopsis thaliana (Mouse-ear cress) PE=2 SV=1	PREDICTED: ethylene-responsive transcription factor ERF003 [Vitis vinifera]
GA	c142396.graph_c0	39.615	33.94	24.97	73.525	70.45	44.175	--	--	Biological Process: gibberellic acid mediated signaling pathway (GO:0009740);; Biological Process: post-embryonic development (GO:0009791);; Cellular Component: intracellular part (GO:0044424);; Biological Process: reproductive structure development (GO:0048608);;	K14495|1e-41|rcu:RCOM_1588720|F-box protein GID2, putative	F-box protein GID2 GN=T22A6.40 OS=Arabidopsis thaliana (Mouse-ear cress) PE=1 SV=1	PREDICTED: F-box protein GID2-like [Solanum lycopersicum]
GA	c148338.graph_c1	23.18	4.16	8.27	5.69	3.645	5.97	[Z]	Cytoskeleton	Biological Process: polysaccharide biosynthetic process (GO:0000271);; Molecular Function: GTPase activity (GO:0003924);; Molecular Function: structural constituent of cytoskeleton (GO:0005200);; Molecular Function: GTP binding (GO:0005525);; Cellular Component: cytoplasm (GO:0005737);; Cellular Component: microtubule (GO:0005874);; Cellular Component: plasma membrane (GO:0005886);; Biological Pr…	K07375|0.0|osa:4326917|Os01g0282800	Tubulin beta-1 chain OS=Oryza sativa subsp. japonica (Rice) PE=2 SV=2	PREDICTED: LOW QUALITY PROTEIN: tubulin beta-4 chain-like [Setaria italica]
GA	c145846.graph_c0	42.745	33.715	41.95	48.28	17.965	53.735	[Z]	Cytoskeleton	Biological Process: maltose metabolic process (GO:0000023);; Molecular Function: DNA binding (GO:0003677);; Molecular Function: sequence-specific DNA binding transcription factor activity (GO:0003700);; Molecular Function: motor activity (GO:0003774);; Molecular Function: enzyme inhibitor activity (GO:0004857);; Molecular Function: ATP binding (GO:0005524);; Cellular Component: nucleus (GO:000563…	--	Myosin-1 GN=MZE19.1 OS=Arabidopsis thaliana (Mouse-ear cress) PE=2 SV=1	PREDICTED: myosin-J heavy chain-like [Solanum lycopersicum]
GA	c140989.graph_c0	4.28	0.335	0.315	12.305	0.71	0.675	--	--	Cellular Component: peroxisome (GO:0005777);; Biological Process: fatty acid beta-oxidation (GO:0006635);; Biological Process: peroxisome organization (GO:0007031);; Cellular Component: chloroplast (GO:0009507);; Biological Process: gibberellin biosynthetic process (GO:0009686);; Biological Process: gibberellic acid mediated signaling pathway (GO:0009740);; Biological Process: seed germination (G…	--	--	PREDICTED: non-specific lipid-transfer protein-like [Solanum lycopersicum]
GA	c148771.graph_c0	1.325	1.755	3.505	5.45	1.175	1.95	[R]	General function prediction only	Molecular Function: DNA binding (GO:0003677);; Molecular Function: sequence-specific DNA binding transcription factor activity (GO:0003700);; Molecular Function: acid phosphatase activity (GO:0003993);; Molecular Function: protein serine/threonine phosphatase activity (GO:0004722);; Cellular Component: extracellular space (GO:0005615);; Cellular Component: nucleus (GO:0005634);; Cellular Componen…	--	Purple acid phosphatase 3 (Precursor) GN=PAP3 OS=Arabidopsis thaliana (Mouse-ear cress) PE=2 SV=1	PREDICTED: purple acid phosphatase 3 isoform 1 [Vitis vinifera]
GA	c141385.graph_c0	1.485	1.87	2.545	7.675	0.885	3.16	[RTKL]	--	Biological Process: activation of MAPKK activity (GO:0000186);; Molecular Function: MAP kinase kinase kinase activity (GO:0004709);; Molecular Function: ATP binding (GO:0005524);; Cellular Component: plasma membrane (GO:0005886);; Biological Process: gibberellic acid mediated signaling pathway (GO:0009740);; Cellular Component: chloroplast envelope (GO:0009941);; Biological Process: seed dormancy…	--	Serine/threonine-protein kinase PBS1 GN=PBS1 OS=Arabidopsis thaliana (Mouse-ear cress) PE=1 SV=1	PREDICTED: serine/threonine-protein kinase PBS1-like [Solanum lycopersicum]
GA	c142688.graph_c0	27.33	5.05	3.02	12.35	8.27	5.23	--	--	Molecular Function: phosphoprotein phosphatase activity (GO:0004721);; Cellular Component: nucleus (GO:0005634);; Cellular Component: plasma membrane (GO:0005886);; Biological Process: gibberellic acid mediated signaling pathway (GO:0009740);; Biological Process: seed dormancy process (GO:0010162);;	--	Proline-rich receptor-like protein kinase PERK2 GN=PERK2 OS=Arabidopsis thaliana (Mouse-ear cress) PE=2 SV=3	PREDICTED: uncharacterized protein LOC100787496 [Glycine max]
GA	c154866.graph_c2	2.425	0.26	2.56	0.245	0.205	1.085	--	--	Cellular Component: chloroplast (GO:0009507);; Biological Process: gibberellic acid mediated signaling pathway (GO:0009740);; Biological Process: seed dormancy process (GO:0010162);;	--	--	PREDICTED: uncharacterized protein LOC101262953 isoform 1 [Solanum lycopersicum]
JA	c151632.graph_c0	10.287	12.939	10.313	4.943	83.78	18.896	[C]	Energy production and conversion	Cellular Component: peroxisome (GO:0005777);; Cellular Component: cytosol (GO:0005829);; Biological Process: tryptophan catabolic process (GO:0006569);; Biological Process: response to water deprivation (GO:0009414);; Biological Process: response to wounding (GO:0009611);; Biological Process: indoleacetic acid biosynthetic process (GO:0009684);; Biological Process: jasmonic acid biosynthetic proc…	--	12-oxophytodienoate reductase 3 GN=OPR3 OS=Solanum lycopersicum (Tomato) PE=1 SV=1	12-oxophytodienoate reductase OPR3 [Ipomoea nil]
JA	c159136.graph_c0	0.57	0.165	0.215	0.105	0.17	0.52	[I]	Lipid transport and metabolism	Biological Process: sulfur amino acid metabolic process (GO:0000096);; Biological Process: MAPK cascade (GO:0000165);; Molecular Function: iron ion binding (GO:0005506);; Biological Process: pentose-phosphate shunt (GO:0006098);; Biological Process: regulation of translation (GO:0006417);; Biological Process: glycine catabolic process (GO:0006546);; Biological Process: protein targeting to membra…	K03526|0.0|vvi:100257071|hypothetical protein LOC100257071	4-hydroxy-3-methylbut-2-en-1-yl diphosphate synthase, chloroplastic (Precursor) GN=MUP24.2 OS=Arabidopsis thaliana (Mouse-ear cress) PE=1 SV=1	4-hydroxy-3-methylbut-2-en-1-yl diphosphate synthase [Hevea brasiliensis]
JA	c146075.graph_c0	0.985	0.475	0.51	4.11	0.18	0.28	--	--	Biological Process: protein targeting to membrane (GO:0006612);; Biological Process: response to water deprivation (GO:0009414);; Biological Process: response to wounding (GO:0009611);; Biological Process: response to fungus (GO:0009620);; Biological Process: jasmonic acid biosynthetic process (GO:0009695);; Biological Process: salicylic acid mediated signaling pathway (GO:0009863);; Biological P…	--	--	Alpha/beta-Hydrolases superfamily protein [Theobroma cacao]
JA	c148405.graph_c0	1.185	0.61	4.775	38.285	1.805	5.885	[RTKL]	--	Biological Process: MAPK cascade (GO:0000165);; Molecular Function: protein serine/threonine kinase activity (GO:0004674);; Molecular Function: ATP binding (GO:0005524);; Cellular Component: plasma membrane (GO:0005886);; Biological Process: protein phosphorylation (GO:0006468);; Biological Process: N-terminal protein myristoylation (GO:0006499);; Biological Process: protein targeting to membrane…	--	Serine/threonine-protein kinase At5g01020 GN=At5g01020 OS=Arabidopsis thaliana (Mouse-ear cress) PE=1 SV=1	Avr9/Cf-9 induced kinase 1 [Nicotiana tabacum]
JA	c148343.graph_c0	3.785	7.37	10.01	15.435	8.755	10.645	[R]	General function prediction only	Biological Process: very long-chain fatty acid metabolic process (GO:0000038);; Biological Process: MAPK cascade (GO:0000165);; Molecular Function: protein binding (GO:0005515);; Cellular Component: nuclear envelope (GO:0005635);; Cellular Component: endoplasmic reticulum (GO:0005783);; Cellular Component: plasma membrane (GO:0005886);; Biological Process: protein targeting to membrane (GO:000661…	--	Bax inhibitor 1 GN=BI-1 OS=Arabidopsis thaliana (Mouse-ear cress) PE=1 SV=1	Bax inhibitor [Solanum lycopersicum]
JA	c147616.graph_c0	4.35	3.77	0.99	65.215	1.38	1.94	--	--	Cellular Component: nucleus (GO:0005634);; Cellular Component: cytoplasm (GO:0005737);; Biological Process: carbohydrate metabolic process (GO:0005975);; Biological Process: protein targeting to membrane (GO:0006612);; Biological Process: salicylic acid mediated signaling pathway (GO:0009863);; Biological Process: jasmonic acid mediated signaling pathway (GO:0009867);; Biological Process: regulat…	--	Glucan endo-1,3-beta-glucosidase 14 (Precursor) GN=At2g27500 OS=Arabidopsis thaliana (Mouse-ear cress) PE=1 SV=2	beta-1,3-glucanase 3 [Solanum tuberosum]
JA	c141220.graph_c0	1.565	2.59	0.36	11.165	1.995	0.83	[P]	Inorganic ion transport and metabolism	Biological Process: MAPK cascade (GO:0000165);; Molecular Function: NADPH dehydrogenase activity (GO:0003959);; Molecular Function: ferredoxin-NADP+ reductase activity (GO:0004324);; Molecular Function: protein binding (GO:0005515);; Biological Process: pentose-phosphate shunt (GO:0006098);; Biological Process: rRNA processing (GO:0006364);; Biological Process: protein targeting to membrane (GO:0…	K02641|0.0|vvi:100241976|hypothetical protein LOC100241976	Ferredoxin--NADP reductase, leaf-type isozyme, chloroplastic (Precursor) GN=PETH OS=Nicotiana tabacum (Common tobacco) PE=2 SV=1	chloroplast ferredoxin-NADP+ oxidoreductase precursor [Capsicum annuum]
JA	c150810.graph_c0	3.625	2.775	1.34	9.58	9.845	4.385	--	--	Biological Process: maltose metabolic process (GO:0000023);; Biological Process: MAPK cascade (GO:0000165);; Biological Process: sucrose biosynthetic process (GO:0005986);; Biological Process: pentose-phosphate shunt (GO:0006098);; Biological Process: rRNA processing (GO:0006364);; Biological Process: protein targeting to membrane (GO:0006612);; Biological Process: response to cold (GO:0009409);;…	K01100|0.0|vvi:100260169|hypothetical protein LOC100260169	Sedoheptulose-1,7-bisphosphatase, chloroplastic (Precursor) OS=Spinacia oleracea (Spinach) PE=2 SV=1	chloroplast sedoheptulose-1,7-bisphosphatase [Solanum lycopersicum]
JA	c155677.graph_c0	121.465	165.13	118.9	394.39	348.625	132.85	[Q]	Secondary metabolites biosynthesis, transport and catabolism	Molecular Function: iron ion binding (GO:0005506);; Cellular Component: endoplasmic reticulum (GO:0005783);; Molecular Function: electron carrier activity (GO:0009055);; Biological Process: unidimensional cell growth (GO:0009826);; Biological Process: jasmonic acid mediated signaling pathway (GO:0009867);; Molecular Function: steroid 22-alpha hydroxylase activity (GO:0010012);; Biological Process…	K09587|0.0|vvi:100241065|hypothetical protein LOC100241065	Cytochrome P450 90B1 GN=T3A5.40 OS=Arabidopsis thaliana (Mouse-ear cress) PE=1 SV=2	cytochrome P450 90B1-like [Solanum lycopersicum]
JA	c104966.graph_c0	1.195	0.3	0	15.55	1.2	0.37	--	--	Biological Process: MAPK cascade (GO:0000165);; Molecular Function: GTPase activity (GO:0003924);; Molecular Function: GTP binding (GO:0005525);; Cellular Component: mitochondrion (GO:0005739);; Cellular Component: vacuolar membrane (GO:0005774);; Cellular Component: plasma membrane (GO:0005886);; Biological Process: GTP catabolic process (GO:0006184);; Biological Process: protein targeting to me…	--	Dynamin-related protein 1E GN=T2O9.170 OS=Arabidopsis thaliana (Mouse-ear cress) PE=1 SV=1	DYNAMIN-like 1E [Theobroma cacao]
JA	c129134.graph_c0	12.7	2.64	3.935	28.79	6.295	6.585	--	--	Molecular Function: DNA binding (GO:0003677);; Molecular Function: sequence-specific DNA binding transcription factor activity (GO:0003700);; Cellular Component: nucleus (GO:0005634);; Biological Process: regulation of transcription, DNA-templated (GO:0006355);; Biological Process: defense response (GO:0006952);; Biological Process: jasmonic acid mediated signaling pathway (GO:0009867);; Biologic…	--	Ethylene-responsive transcription factor 1B GN=K14B15.15 OS=Arabidopsis thaliana (Mouse-ear cress) PE=1 SV=2	ethylene response factor 10 [Actinidia deliciosa]
JA	c132911.graph_c0	0.54	0.67	1.09	6.695	0.65	4.225	--	--	Biological Process: MAPK cascade (GO:0000165);; Biological Process: response to hypoxia (GO:0001666);; Cellular Component: cytoplasm (GO:0005737);; Biological Process: protein targeting to membrane (GO:0006612);; Biological Process: detection of biotic stimulus (GO:0009595);; Biological Process: salicylic acid biosynthetic process (GO:0009697);; Biological Process: flavonoid biosynthetic process …	--	2&apos;-deoxymugineic-acid 2&apos;-dioxygenase GN=IDS3 OS=Hordeum vulgare (Barley) PE=1 SV=3	flavonoid biosynthesis oxidoreductase protein [Solanum lycopersicum]
JA	c152370.graph_c0	1.805	7.45	8.67	20.87	9.945	12.685	--	--	Biological Process: MAPK cascade (GO:0000165);; Molecular Function: protein serine/threonine kinase activity (GO:0004674);; Molecular Function: ATP binding (GO:0005524);; Cellular Component: extracellular region (GO:0005576);; Cellular Component: plasma membrane (GO:0005886);; Biological Process: regulation of transcription, DNA-templated (GO:0006355);; Biological Process: protein phosphorylation…	--	L-type lectin-domain containing receptor kinase IV.1 (Precursor) GN=F13M22.21 OS=Arabidopsis thaliana (Mouse-ear cress) PE=1 SV=1	hypothetical protein PRUPE_ppa015709mg [Prunus persica]
JA	c145450.graph_c0	3.58	7.88	10.83	13.29	5.18	6	--	--	Biological Process: MAPK cascade (GO:0000165);; Molecular Function: DNA binding (GO:0003677);; Molecular Function: sequence-specific DNA binding transcription factor activity (GO:0003700);; Cellular Component: nucleus (GO:0005634);; Biological Process: regulation of transcription, DNA-templated (GO:0006355);; Biological Process: protein targeting to membrane (GO:0006612);; Biological Process: res…	--	NAC domain-containing protein 55 GN=MJK13.16 OS=Arabidopsis thaliana (Mouse-ear cress) PE=2 SV=1	jasmonic acid 2 [Solanum lycopersicum]
JA	c146891.graph_c0	54.335	7.67	5.205	4.295	7.565	7.655	[RTKL]	--	Biological Process: activation of MAPK activity involved in osmosensory signaling pathway (GO:0000169);; Biological Process: response to hypoxia (GO:0001666);; Molecular Function: MAP kinase activity (GO:0004707);; Molecular Function: ATP binding (GO:0005524);; Biological Process: regulation of transcription, DNA-templated (GO:0006355);; Biological Process: protein targeting to membrane (GO:00066…	K04371|6e-54|vvi:100263976|hypothetical protein LOC100263976	Mitogen-activated protein kinase 3 GN=MPK3 OS=Arabidopsis thaliana (Mouse-ear cress) PE=1 SV=2	mitogen-activated protein kinase [Ipomoea batatas]
JA	c137111.graph_c1	0.675	0.215	1.31	3.63	0.17	0.235	[O]	Posttranslational modification, protein turnover, chaperones	Biological Process: very long-chain fatty acid metabolic process (GO:0000038);; Biological Process: MAPK cascade (GO:0000165);; Molecular Function: peroxidase activity (GO:0004601);; Molecular Function: protein binding (GO:0005515);; Cellular Component: mitochondrion (GO:0005739);; Cellular Component: cytosol (GO:0005829);; Biological Process: pentose-phosphate shunt (GO:0006098);; Biological Pro…	K03386|3e-40|rcu:RCOM_0225410|peroxiredoxins, prx-1, prx-2, prx-3, putative (EC:1.11.1.15)	2-Cys peroxiredoxin BAS1-like, chloroplastic (Precursor) GN=At5g06290 OS=Arabidopsis thaliana (Mouse-ear cress) PE=2 SV=3	peroxiredoxins, prx-1, prx-2, prx-3, putative [Ricinus communis]
JA	c148787.graph_c0	0.82	0.36	0.16	0.195	0.38	0.235	[TZDR]	--	Biological Process: MAPK cascade (GO:0000165);; Biological Process: respiratory burst involved in defense response (GO:0002679);; Molecular Function: calcium ion binding (GO:0005509);; Biological Process: protein targeting to membrane (GO:0006612);; Biological Process: ethylene biosynthetic process (GO:0009693);; Biological Process: salicylic acid biosynthetic process (GO:0009697);; Biological Pr…	K13448|2e-62|rcu:RCOM_1677910|Polcalcin Jun o, putative	Putative calcium-binding protein CML19 OS=Oryza sativa subsp. japonica (Rice) PE=2 SV=1	Polcalcin Jun o, putative [Ricinus communis]
JA	c152594.graph_c0	7.005	15.485	23.28	38.085	11.125	20.175	[P]	Inorganic ion transport and metabolism	Biological Process: MAPK cascade (GO:0000165);; Molecular Function: catalytic activity (GO:0003824);; Molecular Function: protein binding (GO:0005515);; Biological Process: rRNA processing (GO:0006364);; Biological Process: glycine catabolic process (GO:0006546);; Biological Process: protein targeting to membrane (GO:0006612);; Biological Process: unsaturated fatty acid biosynthetic process (GO:0…	--	Rhodanese-like domain-containing protein 4, chloroplastic (Precursor) GN=F2N1.31 OS=Arabidopsis thaliana (Mouse-ear cress) PE=1 SV=2	predicted protein [Populus trichocarpa]
JA	c152686.graph_c0	17.71	8.935	6.49	4.945	10.09	9.96	[C]	Energy production and conversion	Biological Process: MAPK cascade (GO:0000165);; Molecular Function: nucleotide binding (GO:0000166);; Biological Process: pentose-phosphate shunt (GO:0006098);; Biological Process: rRNA processing (GO:0006364);; Biological Process: protein targeting to membrane (GO:0006612);; Biological Process: response to cold (GO:0009409);; Cellular Component: chloroplast thylakoid membrane (GO:0009535);; Biol…	K02109|2e-87|pop:POPTR_261089|hypothetical protein	ATP synthase subunit b&apos;, chloroplastic (Precursor) GN=ATPG OS=Spinacia oleracea (Spinach) PE=1 SV=2	PREDICTED: ATP synthase subunit b&apos;, chloroplastic-like [Solanum lycopersicum]
JA	c153487.graph_c0	105.81	70.275	54.325	46.505	73.615	76.17	[M]	Cell wall/membrane/envelope biogenesis	Biological Process: MAPK cascade (GO:0000165);; Biological Process: response to hypoxia (GO:0001666);; Biological Process: protein targeting to membrane (GO:0006612);; Biological Process: response to cold (GO:0009409);; Biological Process: salicylic acid biosynthetic process (GO:0009697);; Cellular Component: chloroplast outer membrane (GO:0009707);; Biological Process: abscisic acid-activated si…	K09480|0.0|rcu:RCOM_1614470|UDP-galactose:MGDG galactosyltransferase, putative	Digalactosyldiacylglycerol synthase 2, chloroplastic GN=DGD2 OS=Lotus japonicus (Lotus corniculatus var. japonicus) PE=2 SV=1	PREDICTED: digalactosyldiacylglycerol synthase 2, chloroplastic-like [Solanum lycopersicum]
JA	c139790.graph_c0	8.82	2.67	2.025	2.24	3.415	2.56	--	--	Molecular Function: DNA binding (GO:0003677);; Molecular Function: sequence-specific DNA binding transcription factor activity (GO:0003700);; Cellular Component: nucleus (GO:0005634);; Biological Process: regulation of transcription, DNA-templated (GO:0006355);; Biological Process: defense response (GO:0006952);; Biological Process: gibberellic acid mediated signaling pathway (GO:0009740);; Biolo…	K14516|6e-37|rcu:RCOM_1007740|Ethylene-responsive transcription factor 1B, putative	Ethylene-responsive transcription factor 1B GN=K14B15.15 OS=Arabidopsis thaliana (Mouse-ear cress) PE=1 SV=2	PREDICTED: ethylene-responsive transcription factor 1B-like [Solanum lycopersicum]
JA	c148647.graph_c0	13.605	11.535	26.765	6.5	5.405	26.965	--	--	Biological Process: respiratory burst involved in defense response (GO:0002679);; Cellular Component: nucleus (GO:0005634);; Cellular Component: cytoplasm (GO:0005737);; Biological Process: protein targeting to membrane (GO:0006612);; Biological Process: salicylic acid biosynthetic process (GO:0009697);; Biological Process: response to ethylene (GO:0009723);; Biological Process: abscisic acid-act…	--	--	PREDICTED: glycolipid transfer protein domain-containing protein 1-like [Solanum lycopersicum]
JA	c152959.graph_c0	487	11.565	8.875	108.15	19.3	10.155	[R]	General function prediction only	Molecular Function: iron ion binding (GO:0005506);; Biological Process: response to wounding (GO:0009611);; Biological Process: response to fungus (GO:0009620);; Biological Process: jasmonic acid biosynthetic process (GO:0009695);; Biological Process: jasmonic acid mediated signaling pathway (GO:0009867);; Molecular Function: oxidoreductase activity, acting on single donors with incorporation of …	--	Protein SRG1 GN=SRG1 OS=Arabidopsis thaliana (Mouse-ear cress) PE=2 SV=1	PREDICTED: leucoanthocyanidin dioxygenase-like [Solanum lycopersicum]
JA	c150837.graph_c1	132.805	65.38	180.105	173.235	84.15	97.22	[S]	Function unknown	Biological Process: MAPK cascade (GO:0000165);; Biological Process: regulation of transcription, DNA-templated (GO:0006355);; Biological Process: protein targeting to membrane (GO:0006612);; Biological Process: response to bacterium (GO:0009617);; Biological Process: systemic acquired resistance, salicylic acid mediated signaling pathway (GO:0009862);; Biological Process: jasmonic acid mediated s…	--	Probable LRR receptor-like serine/threonine-protein kinase At4g08850 (Precursor) GN=At4g08850 OS=Arabidopsis thaliana (Mouse-ear cress) PE=1 SV=3	PREDICTED: LRR receptor-like serine/threonine-protein kinase GSO1 [Vitis vinifera]
JA	c152600.graph_c1	21.69	9.445	9.1	3	12.13	13.255	--	--	Biological Process: MAPK cascade (GO:0000165);; Biological Process: respiratory burst involved in defense response (GO:0002679);; Cellular Component: nucleus (GO:0005634);; Biological Process: protein targeting to membrane (GO:0006612);; Biological Process: nucleotide transport (GO:0006862);; Biological Process: ER to Golgi vesicle-mediated transport (GO:0006888);; Biological Process: membrane fu…	--	MACPF domain-containing protein NSL1 GN=NSL1 OS=Arabidopsis thaliana (Mouse-ear cress) PE=1 SV=1	PREDICTED: MACPF domain-containing protein NSL1-like [Solanum lycopersicum]
JA	c143588.graph_c2	7.73	1.285	0.375	27.52	0.495	0.155	--	--	Biological Process: MAPK cascade (GO:0000165);; Biological Process: response to superoxide (GO:0000303);; Molecular Function: DNA binding (GO:0003677);; Molecular Function: sequence-specific DNA binding transcription factor activity (GO:0003700);; Cellular Component: nucleus (GO:0005634);; Biological Process: regulation of transcription, DNA-templated (GO:0006355);; Biological Process: protein ta…	--	NAC domain-containing protein 100 GN=NAC100 OS=Arabidopsis thaliana (Mouse-ear cress) PE=2 SV=1	PREDICTED: NAC domain-containing protein 100-like [Solanum lycopersicum]
JA	c143155.graph_c0	45.25	13.985	28.62	12.305	45.37	34.13	[R]	General function prediction only	Biological Process: MAPK cascade (GO:0000165);; Molecular Function: NAD(P)H dehydrogenase (quinone) activity (GO:0003955);; Cellular Component: mitochondrion (GO:0005739);; Cellular Component: peroxisome (GO:0005777);; Cellular Component: cytosol (GO:0005829);; Cellular Component: plasma membrane (GO:0005886);; Biological Process: glycolysis (GO:0006096);; Biological Process: protein targeting to…	--	NAD(P)H:quinone oxidoreductase OS=Solanum tuberosum (Potato) PE=2 SV=1	PREDICTED: NAD(P)H:quinone oxidoreductase-like [Solanum lycopersicum]
JA	c147929.graph_c1	126.605	118.72	177.18	54.845	220.495	236.52	[GEPR]	--	Molecular Function: sugar:hydrogen symporter activity (GO:0005351);; Cellular Component: plasma membrane (GO:0005886);; Biological Process: protein targeting to membrane (GO:0006612);; Biological Process: amino acid transport (GO:0006865);; Biological Process: ethylene biosynthetic process (GO:0009693);; Biological Process: plant-type cell wall modification (GO:0009827);; Biological Process: poll…	--	Organic cation/carnitine transporter 7 GN=MGH6.16 OS=Arabidopsis thaliana (Mouse-ear cress) PE=2 SV=1	PREDICTED: organic cation/carnitine transporter 7-like [Solanum lycopersicum]
JA	c156672.graph_c0	8.29	0.225	0.05	0.62	0.425	0.035	[I]	Lipid transport and metabolism	Biological Process: MAPK cascade (GO:0000165);; Molecular Function: phospholipase D activity (GO:0004630);; Cellular Component: cytoplasm (GO:0005737);; Biological Process: protein targeting to membrane (GO:0006612);; Biological Process: response to cold (GO:0009409);; Biological Process: abscisic acid-activated signaling pathway (GO:0009738);; Biological Process: systemic acquired resistance, sa…	K01115|0.0|vvi:100261987|similar to PLDP1 (PHOSPHOLIPASE D ZETA1)	Phospholipase D p1 OS=Arabidopsis thaliana (Mouse-ear cress) PE=2 SV=1	PREDICTED: phospholipase D p1-like [Solanum lycopersicum]
JA	c159294.graph_c0	7.455	0.405	0.13	0.955	0.06	0	[I]	Lipid transport and metabolism	Biological Process: MAPK cascade (GO:0000165);; Molecular Function: phospholipase D activity (GO:0004630);; Molecular Function: phospholipid binding (GO:0005543);; Cellular Component: cytoplasm (GO:0005737);; Biological Process: protein targeting to membrane (GO:0006612);; Biological Process: response to cold (GO:0009409);; Biological Process: abscisic acid-activated signaling pathway (GO:0009738…	K01115|0.0|vvi:100261987|similar to PLDP1 (PHOSPHOLIPASE D ZETA1)	Phospholipase D p1 OS=Arabidopsis thaliana (Mouse-ear cress) PE=2 SV=1	PREDICTED: phospholipase D p1-like [Solanum lycopersicum]
JA	c153414.graph_c0	10.19	18.73	4.155	31.22	38.615	6.455	[F]	Nucleotide transport and metabolism	Biological Process: MAPK cascade (GO:0000165);; Molecular Function: ATP binding (GO:0005524);; Biological Process: pentose-phosphate shunt (GO:0006098);; Biological Process: rRNA processing (GO:0006364);; Biological Process: protein targeting to membrane (GO:0006612);; Molecular Function: phosphoribulokinase activity (GO:0008974);; Biological Process: response to cold (GO:0009409);; Cellular Comp…	K00855|0.0|rcu:RCOM_1316960|phosphoribulose kinase, putative (EC:2.7.1.19)	Phosphoribulokinase, chloroplastic (Precursor) OS=Mesembryanthemum crystallinum (Common ice plant) PE=2 SV=1	PREDICTED: phosphoribulokinase, chloroplastic-like [Solanum lycopersicum]
JA	c151261.graph_c1	69.295	65.73	111.35	212.545	79.57	97.11	[R]	General function prediction only	Biological Process: MAPK cascade (GO:0000165);; Molecular Function: nucleotide binding (GO:0000166);; Biological Process: respiratory burst involved in defense response (GO:0002679);; Molecular Function: copper ion binding (GO:0005507);; Cellular Component: cytosol (GO:0005829);; Biological Process: protein targeting to membrane (GO:0006612);; Biological Process: fatty acid beta-oxidation (GO:000…	--	Probable cinnamyl alcohol dehydrogenase 1 GN=F28P22.13 OS=Arabidopsis thaliana (Mouse-ear cress) PE=2 SV=1	PREDICTED: probable cinnamyl alcohol dehydrogenase 1-like [Solanum lycopersicum]
JA	c152477.graph_c1	0.52	0.025	0	2.02	0.23	0	[T]	Signal transduction mechanisms	Biological Process: MAPK cascade (GO:0000165);; Molecular Function: phosphoprotein phosphatase activity (GO:0004721);; Cellular Component: plasma membrane (GO:0005886);; Biological Process: N-terminal protein myristoylation (GO:0006499);; Biological Process: protein targeting to membrane (GO:0006612);; Biological Process: oligopeptide transport (GO:0006857);; Biological Process: response to cold …	--	Probable protein phosphatase 2C 4 GN=PLL5 OS=Arabidopsis thaliana (Mouse-ear cress) PE=1 SV=1	PREDICTED: probable protein phosphatase 2C 23-like isoform 1 [Solanum lycopersicum]
JA	c153305.graph_c0	35.325	10.34	7.535	7.81	13.31	11.2	[T]	Signal transduction mechanisms	Biological Process: MAPK cascade (GO:0000165);; Molecular Function: catalytic activity (GO:0003824);; Cellular Component: plasma membrane (GO:0005886);; Biological Process: N-terminal protein myristoylation (GO:0006499);; Biological Process: protein targeting to membrane (GO:0006612);; Biological Process: oligopeptide transport (GO:0006857);; Biological Process: response to cold (GO:0009409);; Bi…	--	Probable protein phosphatase 2C 23 GN=PLL4 OS=Arabidopsis thaliana (Mouse-ear cress) PE=2 SV=1	PREDICTED: probable protein phosphatase 2C 23-like isoform 2 [Solanum lycopersicum]
JA	c148964.graph_c0	35.325	10.34	7.535	7.81	13.31	11.2	[G]	Carbohydrate transport and metabolism	Biological Process: MAPK cascade (GO:0000165);; Molecular Function: ribose-5-phosphate isomerase activity (GO:0004751);; Biological Process: glycine catabolic process (GO:0006546);; Biological Process: tryptophan catabolic process (GO:0006569);; Biological Process: protein targeting to membrane (GO:0006612);; Biological Process: unsaturated fatty acid biosynthetic process (GO:0006636);; Biologica…	K01807|1e-148|vvi:100264080|hypothetical protein LOC100264080	Probable ribose-5-phosphate isomerase GN=At2g01290 OS=Arabidopsis thaliana (Mouse-ear cress) PE=2 SV=1	PREDICTED: probable ribose-5-phosphate isomerase-like [Solanum lycopersicum]
JA	c123535.graph_c0	35.635	15.32	18.01	9.95	16.055	19.44	--	--	Molecular Function: protein kinase activity (GO:0004672);; Molecular Function: protein binding (GO:0005515);; Cellular Component: plasma membrane (GO:0005886);; Biological Process: protein targeting to membrane (GO:0006612);; Cellular Component: chloroplast (GO:0009507);; Biological Process: response to mechanical stimulus (GO:0009612);; Biological Process: systemic acquired resistance (GO:000962…	--	Probable serine/threonine-protein kinase Cx32, chloroplastic (Precursor) GN=At4g35600 OS=Arabidopsis thaliana (Mouse-ear cress) PE=1 SV=2	PREDICTED: probable serine/threonine-protein kinase Cx32, chloroplastic-like [Solanum lycopersicum]
JA	c155323.graph_c0	41.335	79.315	20.275	74.745	108.54	35.605	[RTKL]	--	Molecular Function: protein serine/threonine kinase activity (GO:0004674);; Molecular Function: protein serine/threonine/tyrosine kinase activity (GO:0004712);; Molecular Function: non-membrane spanning protein tyrosine kinase activity (GO:0004715);; Molecular Function: ATP binding (GO:0005524);; Cellular Component: nucleus (GO:0005634);; Cellular Component: cytosol (GO:0005829);; Biological Proc…	--	Serine/threonine-protein kinase HT1 GN=HT1 OS=Arabidopsis thaliana (Mouse-ear cress) PE=1 SV=1	PREDICTED: probable serine/threonine-protein kinase drkD-like [Solanum lycopersicum]
JA	c160147.graph_c0	10.37	13.06	10.39	34.965	33.915	18.885	[S]	Function unknown	Biological Process: MAPK cascade (GO:0000165);; Cellular Component: cytosol (GO:0005829);; Cellular Component: plasma membrane (GO:0005886);; Biological Process: regulation of transcription, DNA-templated (GO:0006355);; Biological Process: protein targeting to membrane (GO:0006612);; Cellular Component: plant-type cell wall (GO:0009505);; Cellular Component: chloroplast (GO:0009507);; Biological …	--	LRR receptor-like serine/threonine-protein kinase FLS2 (Precursor) GN=FLS2 OS=Arabidopsis thaliana (Mouse-ear cress) PE=1 SV=1	PREDICTED: probably inactive leucine-rich repeat receptor-like protein kinase At2g25790-like [Solanum lycopersicum]
JA	c152600.graph_c0	13.935	10.945	9.195	6.055	10.33	10.435	--	--	Biological Process: MAPK cascade (GO:0000165);; Biological Process: respiratory burst involved in defense response (GO:0002679);; Biological Process: protein targeting to membrane (GO:0006612);; Biological Process: nucleotide transport (GO:0006862);; Biological Process: ER to Golgi vesicle-mediated transport (GO:0006888);; Biological Process: membrane fusion (GO:0006944);; Biological Process: ER-…	--	Protein DEHYDRATION-INDUCED 19 homolog 4 OS=Oryza sativa subsp. japonica (Rice) PE=2 SV=1	PREDICTED: protein DEHYDRATION-INDUCED 19-like [Solanum lycopersicum]
JA	c149767.graph_c0	44.675	25.035	30.07	20.115	33.85	52.575	[T]	Signal transduction mechanisms	Molecular Function: phosphoprotein phosphatase activity (GO:0004721);; Cellular Component: peroxisome (GO:0005777);; Cellular Component: cytosol (GO:0005829);; Biological Process: tryptophan catabolic process (GO:0006569);; Biological Process: protein targeting to membrane (GO:0006612);; Biological Process: membrane fusion (GO:0006944);; Biological Process: response to cold (GO:0009409);; Biologi…	K01110|0.0|vvi:100246943|hypothetical protein LOC100246943	Formin-like protein 20 GN=MBK20.20/MBK20.21 OS=Arabidopsis thaliana (Mouse-ear cress) PE=2 SV=3	PREDICTED: putative tyrosine-protein phosphatase TPTE-like isoform 2 [Solanum lycopersicum]
JA	c157308.graph_c0	61.625	90.925	89.975	123.255	78.055	107.695	[RTKL]	--	Molecular Function: protein kinase C activity (GO:0004697);; Molecular Function: protein tyrosine kinase activity (GO:0004713);; Molecular Function: ATP binding (GO:0005524);; Cellular Component: nucleus (GO:0005634);; Cellular Component: ribosome (GO:0005840);; Biological Process: protein phosphorylation (GO:0006468);; Biological Process: protein targeting to membrane (GO:0006612);; Biological P…	--	Serine/threonine-protein kinase AtPK2/AtPK19 GN=F17O14.19 OS=Arabidopsis thaliana (Mouse-ear cress) PE=1 SV=2	PREDICTED: serine/threonine-protein kinase AtPK2/AtPK19-like isoform 1 [Solanum lycopersicum]
JA	c143759.graph_c0	75.9	185.57	130.975	148.035	199.04	102.995	[R]	General function prediction only	Biological Process: activation of MAPKK activity (GO:0000186);; Molecular Function: MAP kinase kinase kinase activity (GO:0004709);; Molecular Function: protein serine/threonine/tyrosine kinase activity (GO:0004712);; Molecular Function: ATP binding (GO:0005524);; Cellular Component: nucleus (GO:0005634);; Cellular Component: cytosol (GO:0005829);; Biological Process: protein targeting to membran…	--	Potassium channel KOR1 OS=Oryza sativa subsp. japonica (Rice) PE=2 SV=1	PREDICTED: seven transmembrane domain-containing tyrosine-protein kinase 1-like [Solanum lycopersicum]
JA	c151141.graph_c0	2.26	0.58	0.825	6.005	2.66	2.865	[RTKL]	--	Molecular Function: protein serine/threonine kinase activity (GO:0004674);; Molecular Function: protein serine/threonine/tyrosine kinase activity (GO:0004712);; Molecular Function: non-membrane spanning protein tyrosine kinase activity (GO:0004715);; Molecular Function: ATP binding (GO:0005524);; Cellular Component: nucleus (GO:0005634);; Cellular Component: cytosol (GO:0005829);; Biological Proc…	--	HVA22-like protein f GN=HVA22F OS=Arabidopsis thaliana (Mouse-ear cress) PE=2 SV=1	PREDICTED: seven transmembrane domain-containing tyrosine-protein kinase 1-like [Solanum lycopersicum]
JA	c149805.graph_c0	101.06	260.705	412.63	28.46	253.89	272.37	[GEPR]	--	Biological Process: MAPK cascade (GO:0000165);; Molecular Function: inorganic phosphate transmembrane transporter activity (GO:0005315);; Molecular Function: sugar:hydrogen symporter activity (GO:0005351);; Biological Process: protein targeting to membrane (GO:0006612);; Molecular Function: organic anion transmembrane transporter activity (GO:0008514);; Biological Process: response to light stimu…	--	Sodium-dependent phosphate transport protein 1, chloroplastic (Precursor) GN=T27A16.25 OS=Arabidopsis thaliana (Mouse-ear cress) PE=1 SV=1	PREDICTED: sodium-dependent phosphate transport protein 1, chloroplastic-like [Cucumis sativus]
JA	c148814.graph_c0	53.53	13.04	13.49	15.905	15.455	15.045	[GEPR]	--	Molecular Function: sugar:hydrogen symporter activity (GO:0005351);; Biological Process: protein targeting to membrane (GO:0006612);; Biological Process: amino acid transport (GO:0006865);; Biological Process: ethylene biosynthetic process (GO:0009693);; Biological Process: plant-type cell wall modification (GO:0009827);; Biological Process: pollen tube growth (GO:0009860);; Biological Process: s…	--	Organic cation/carnitine transporter 7 GN=MGH6.16 OS=Arabidopsis thaliana (Mouse-ear cress) PE=2 SV=1	PREDICTED: synaptic vesicle 2-related protein [Vitis vinifera]
JA	c136323.graph_c0	3.635	0.965	0.885	9.725	1.26	1.045	--	--	Biological Process: MAPK cascade (GO:0000165);; Molecular Function: DNA binding (GO:0003677);; Molecular Function: sequence-specific DNA binding transcription factor activity (GO:0003700);; Molecular Function: calmodulin binding (GO:0005516);; Cellular Component: nucleus (GO:0005634);; Biological Process: regulation of transcription, DNA-templated (GO:0006355);; Biological Process: protein target…	K14431|1e-140|vvi:100255706|hypothetical protein LOC100255706	Transcription factor TGA3 GN=F2E2.14 OS=Arabidopsis thaliana (Mouse-ear cress) PE=1 SV=1	PREDICTED: transcription factor TGA1-like [Solanum lycopersicum]
JA	c140972.graph_c2	96.54	78.465	90.94	41.185	92.425	102.87	--	--	Biological Process: MAPK cascade (GO:0000165);; Molecular Function: sequence-specific DNA binding transcription factor activity (GO:0003700);; Molecular Function: calmodulin binding (GO:0005516);; Cellular Component: nucleus (GO:0005634);; Biological Process: regulation of transcription, DNA-templated (GO:0006355);; Biological Process: protein targeting to membrane (GO:0006612);; Biological Proce…	K14431|1e-122|vvi:100255706|hypothetical protein LOC100255706	Transcription factor TGA1 GN=MQN23.15 OS=Arabidopsis thaliana (Mouse-ear cress) PE=1 SV=2	PREDICTED: transcription factor TGA1-like [Solanum lycopersicum]
JA	c147520.graph_c2	3.275	1.985	3.31	11.815	3.63	2.84	--	--	Biological Process: MAPK cascade (GO:0000165);; Cellular Component: nucleus (GO:0005634);; Biological Process: N-terminal protein myristoylation (GO:0006499);; Biological Process: protein targeting to membrane (GO:0006612);; Biological Process: response to cold (GO:0009409);; Biological Process: abscisic acid-activated signaling pathway (GO:0009738);; Biological Process: systemic acquired resista…	--	B2 protein OS=Daucus carota (Carrot) PE=2 SV=1	PREDICTED: uncharacterized protein LOC101251606 isoform 2 [Solanum lycopersicum]
JA	c144466.graph_c1	72.04	6.69	35.81	24.85	7.14	36.3	--	--	Biological Process: MAPK cascade (GO:0000165);; Molecular Function: protein serine/threonine kinase activity (GO:0004674);; Molecular Function: ATP binding (GO:0005524);; Cellular Component: extracellular region (GO:0005576);; Cellular Component: plasma membrane (GO:0005886);; Biological Process: regulation of transcription, DNA-templated (GO:0006355);; Biological Process: protein phosphorylation…	--	L-type lectin-domain containing receptor kinase IV.1 (Precursor) GN=F13M22.21 OS=Arabidopsis thaliana (Mouse-ear cress) PE=1 SV=1	Receptor lectin kinase [Theobroma cacao]
JA	c155368.graph_c0	33.035	14.035	9.575	15.47	19.195	15.89	[T]	Signal transduction mechanisms	Molecular Function: phosphorelay sensor kinase activity (GO:0000155);; Biological Process: phosphorelay signal transduction system (GO:0000160);; Molecular Function: ATP binding (GO:0005524);; Cellular Component: nucleus (GO:0005634);; Biological Process: chromatin organization (GO:0006325);; Biological Process: regulation of transcription, DNA-templated (GO:0006355);; Biological Process: respons…	--	Phytochrome B GN=PHYB OS=Nicotiana tabacum (Common tobacco) PE=2 SV=2	RecName: Full=Phytochrome B
JA	c130917.graph_c0	10.295	0.76	2.8	2.91	0.875	3.27	--	--	Biological Process: MAPK cascade (GO:0000165);; Molecular Function: nucleotide binding (GO:0000166);; Molecular Function: nucleic acid binding (GO:0003676);; Molecular Function: RNA-directed RNA polymerase activity (GO:0003968);; Biological Process: regulation of transcription, DNA-templated (GO:0006355);; Biological Process: protein targeting to membrane (GO:0006612);; Biological Process: respon…	--	Probable RNA-dependent RNA polymerase 1 GN=RDR1 OS=Oryza sativa subsp. japonica (Rice) PE=2 SV=2	RNA dependent RNA polymerase family protein [Solanum demissum]
JA	c139009.graph_c0	29.385	12.945	12.605	6.88	12.025	11.36	[E]	Amino acid transport and metabolism	Cellular Component: cytosol (GO:0005829);; Biological Process: cysteine biosynthetic process from serine (GO:0006535);; Biological Process: protein targeting to membrane (GO:0006612);; Molecular Function: serine O-acetyltransferase activity (GO:0009001);; Biological Process: response to wounding (GO:0009611);; Biological Process: response to fungus (GO:0009620);; Biological Process: jasmonic acid…	K00640|1e-166|pop:POPTR_835321|serine O-acetyltransferase (EC:2.3.1.30)	Serine acetyltransferase 5 GN=MIK19.23 OS=Arabidopsis thaliana (Mouse-ear cress) PE=1 SV=1	Serine acetyltransferase 1,1 [Theobroma cacao]
JA	c125281.graph_c0	5.89	1.675	1	27.31	1.14	1.32	[E]	Amino acid transport and metabolism	Cellular Component: cytosol (GO:0005829);; Biological Process: cysteine biosynthetic process from serine (GO:0006535);; Biological Process: protein targeting to membrane (GO:0006612);; Molecular Function: serine O-acetyltransferase activity (GO:0009001);; Biological Process: response to wounding (GO:0009611);; Biological Process: response to fungus (GO:0009620);; Biological Process: jasmonic acid…	K00640|1e-179|pop:POPTR_826889|serine O-acetyltransferase (EC:2.3.1.30)	Serine acetyltransferase 5 GN=MIK19.23 OS=Arabidopsis thaliana (Mouse-ear cress) PE=1 SV=1	serine acetyltransferase 7 [Nicotiana tabacum]
JA	c110075.graph_c0	2.476	0.389	0	5.853	13.274	2.309	--	--	Cellular Component: thylakoid (GO:0009579);; Cellular Component: membrane (GO:0016020);; Molecular Function: oxidoreductase activity (GO:0016491);; Molecular Function: hydro-lyase activity (GO:0016836);; Cellular Component: chloroplast part (GO:0044434);;	--	Allene oxide synthase GN=CYP74A2 OS=Parthenium argentatum (Guayule rubber plant) PE=1 SV=2	allene oxide synthase [Populus balsamifera]
JA	c136835.graph_c0	128.199	171.131	116.517	493.801	335.206	122.939	--	--	Biological Process: defense response (GO:0006952);; Biological Process: multi-organism process (GO:0051704);;	--	Defensin protein 1.2 (Precursor) OS=Solanum tuberosum (Potato) PE=2 SV=1
JA	c148337.graph_c2	28.498	8.007	6.102	16.811	14.038	61.087	--	--	Biological Process: response to molecule of bacterial origin (GO:0002237);; Molecular Function: ubiquitin-protein ligase activity (GO:0004842);; Biological Process: response to insect (GO:0009625);; Biological Process: shade avoidance (GO:0009641);; Biolo	K13463|0.0|rcu:RCOM_0498810|Coronatine-insensitive protein, putative	Coronatine-insensitive protein 1 GN=T28M21.10 OS=Arabidopsis thaliana (Mouse-ear cress) PE=1 SV=1	hypothetical protein PRUPE_ppa003320mg [Prunus persica]
JA	c151632.graph_c0	10.287	12.939	10.313	4.943	83.78	18.896	[C]	Energy production and conversion	Cellular Component: peroxisome (GO:0005777);; Cellular Component: cytosol (GO:0005829);; Biological Process: tryptophan catabolic process (GO:0006569);; Biological Process: response to water deprivation (GO:0009414);; Biological Process: response to wound	--	12-oxophytodienoate reductase 3 GN=OPR3 OS=Solanum lycopersicum (Tomato) PE=1 SV=1	12-oxophytodienoate reductase OPR3 [Ipomoea nil]
JA	c154376.graph_c0	75.637	184.72	130.424	148.027	298.626	103.04	--	--	Molecular Function: iron ion binding (GO:0005506);; Cellular Component: cytoplasm (GO:0005737);; Biological Process: response to wounding (GO:0009611);; Biological Process: response to abscisic acid (GO:0009737);; Biological Process: response to jasmonic	--	Probable linoleate 9S-lipoxygenase 1 GN=LOX1 OS=Solanum tuberosum (Potato) PE=2 SV=1	lipoxygenase LOX1 [Ipomoea nil]
JA	c136730.graph_c0	2.989	4.796	7.071	7.091	8.394	9.872	--	--	Cellular Component: chloroplast (GO:0009507);; Molecular Function: allene-oxide cyclase activity (GO:0046423);;	--	Allene oxide cyclase, chloroplastic (Precursor) GN=AOC OS=Arabidopsis thaliana (Mouse-ear cress) PE=2 SV=1	Allene oxide cyclase isoform 2 [Theobroma cacao]
JA	c143913.graph_c2	51.772	22.515	13.868	12.617	11.6	14.959	--	--	--	K13422|6e-54|rcu:RCOM_0864470|Transcription factor AtMYC2, putative (EC:1.3.1.74)	Transcription factor MYC2 GN=T6K21.60 OS=Arabidopsis thaliana (Mouse-ear cress) PE=2 SV=1	transcription factor MYC2 [Solanum lycopersicum]
SA	c146075.graph_c0	32.49	18.325	20.475	69.78	28.325	33.715	--	--	Biological Process: protein targeting to membrane (GO:0006612);; Biological Process: response to water deprivation (GO:0009414);; Biological Process: response to wounding (GO:0009611);; Biological Process: response to fungus (GO:0009620);; Biological Process: jasmonic acid biosynthetic process (GO:0009695);; Biological Process: salicylic acid mediated signaling pathway (GO:0009863);; Biological P…	--	--	Alpha/beta-Hydrolases superfamily protein [Theobroma cacao]
SA	c147616.graph_c0	1.835	0.15	0.785	7.65	4.015	2.98	--	--	Cellular Component: nucleus (GO:0005634);; Cellular Component: cytoplasm (GO:0005737);; Biological Process: carbohydrate metabolic process (GO:0005975);; Biological Process: protein targeting to membrane (GO:0006612);; Biological Process: salicylic acid mediated signaling pathway (GO:0009863);; Biological Process: jasmonic acid mediated signaling pathway (GO:0009867);; Biological Process: regulat…	--	Glucan endo-1,3-beta-glucosidase 14 (Precursor) GN=At2g27500 OS=Arabidopsis thaliana (Mouse-ear cress) PE=1 SV=2	beta-1,3-glucanase 3 [Solanum tuberosum]
SA	c153060.graph_c0	1.215	0.485	0.9	4.19	0.78	2.295	--	--	Biological Process: response to superoxide (GO:0000303);; Molecular Function: DNA binding (GO:0003677);; Molecular Function: sequence-specific DNA binding transcription factor activity (GO:0003700);; Molecular Function: protein binding (GO:0005515);; Cellular Component: nucleus (GO:0005634);; Biological Process: regulation of transcription, DNA-templated (GO:0006355);; Biological Process: protein…	K14514|2e-50|rcu:RCOM_0656830|ETHYLENE-INSENSITIVE3 protein, putative	Protein ETHYLENE INSENSITIVE 3 GN=EIN3 OS=Arabidopsis thaliana (Mouse-ear cress) PE=1 SV=1	EIL3 [Nicotiana tabacum]
SA	c152228.graph_c0	7.305	1.64	0.465	1.32	1.275	0.69	[T]	Signal transduction mechanisms	Molecular Function: phosphorelay sensor kinase activity (GO:0000155);; Molecular Function: phosphorelay response regulator activity (GO:0000156);; Biological Process: response to superoxide (GO:0000303);; Molecular Function: phosphoprotein phosphatase activity (GO:0004721);; Molecular Function: osmosensor activity (GO:0005034);; Molecular Function: ATP binding (GO:0005524);; Cellular Component: p…	K14489|0.0|pop:POPTR_554773|PHK4	Histidine kinase 3 GN=F17L21.11 OS=Arabidopsis thaliana (Mouse-ear cress) PE=1 SV=1	histidine kinase 3B [Populus trichocarpa]
SA	c158166.graph_c0	6.09	3.06	2.21	15.8	9.21	4.72	[I]	Lipid transport and metabolism	Molecular Function: triglyceride lipase activity (GO:0004806);; Biological Process: protein targeting to membrane (GO:0006612);; Molecular Function: phosphatidylcholine 1-acylhydrolase activity (GO:0008970);; Cellular Component: chloroplast (GO:0009507);; Biological Process: salicylic acid biosynthetic process (GO:0009697);; Biological Process: salicylic acid mediated signaling pathway (GO:000986…	--	Phospholipase A1-Igamma2, chloroplastic (Precursor) GN=At2g30550 OS=Arabidopsis thaliana (Mouse-ear cress) PE=1 SV=2	predicted protein [Populus trichocarpa]
SA	c127297.graph_c0	13.715	72.69	9.915	32.5	116.065	18.905	--	--	Biological Process: response to superoxide (GO:0000303);; Biological Process: postreplication repair (GO:0006301);; Biological Process: N-terminal protein myristoylation (GO:0006499);; Biological Process: ubiquitin-dependent protein catabolic process (GO:0006511);; Biological Process: fatty acid beta-oxidation (GO:0006635);; Biological Process: lipid transport (GO:0006869);; Biological Process: i…	--	Aspartic proteinase-like protein 2 (Precursor) GN=At1g65240 OS=Arabidopsis thaliana (Mouse-ear cress) PE=1 SV=2	PREDICTED: aspartic proteinase-like protein 2-like [Solanum lycopersicum]
SA	c158863.graph_c0	12.145	2.48	4.7	26.6	3.785	2.84	--	--	Cellular Component: 1,3-beta-D-glucan synthase complex (GO:0000148);; Molecular Function: 1,3-beta-D-glucan synthase activity (GO:0003843);; Cellular Component: Golgi apparatus (GO:0005794);; Biological Process: (1->3)-beta-D-glucan biosynthetic process (GO:0006075);; Biological Process: protein targeting to membrane (GO:0006612);; Biological Process: nucleotide transport (GO:0006862);; Biologica…	K11000|0.0|rcu:RCOM_1174510|transferase, transferring glycosyl groups, putative (EC:2.4.1.34)	Callose synthase 12 OS=Arabidopsis thaliana (Mouse-ear cress) PE=1 SV=1	PREDICTED: callose synthase 12-like [Solanum lycopersicum]
SA	c148647.graph_c0	13.605	11.535	26.765	6.5	5.405	26.965	--	--	Biological Process: respiratory burst involved in defense response (GO:0002679);; Cellular Component: nucleus (GO:0005634);; Cellular Component: cytoplasm (GO:0005737);; Biological Process: protein targeting to membrane (GO:0006612);; Biological Process: salicylic acid biosynthetic process (GO:0009697);; Biological Process: response to ethylene (GO:0009723);; Biological Process: abscisic acid-act…	--	--	PREDICTED: glycolipid transfer protein domain-containing protein 1-like [Solanum lycopersicum]
SA	c159397.graph_c1	42.205	7.115	7.185	21.11	12.67	12.1	[RTKL]	--	Biological Process: respiratory burst involved in defense response (GO:0002679);; Molecular Function: protein kinase activity (GO:0004672);; Cellular Component: plasma membrane (GO:0005886);; Biological Process: protein targeting to membrane (GO:0006612);; Biological Process: membrane fusion (GO:0006944);; Biological Process: response to oxidative stress (GO:0006979);; Biological Process: respons…	--	G-type lectin S-receptor-like serine/threonine-protein kinase B120 (Precursor) GN=B120 OS=Arabidopsis thaliana (Mouse-ear cress) PE=1 SV=1	PREDICTED: G-type lectin S-receptor-like serine/threonine-protein kinase B120-like [Vitis vinifera]
SA	c147929.graph_c1	2.245	1.08	0.705	5.05	1.145	1.42	[GEPR]	--	Molecular Function: sugar:hydrogen symporter activity (GO:0005351);; Cellular Component: plasma membrane (GO:0005886);; Biological Process: protein targeting to membrane (GO:0006612);; Biological Process: amino acid transport (GO:0006865);; Biological Process: ethylene biosynthetic process (GO:0009693);; Biological Process: plant-type cell wall modification (GO:0009827);; Biological Process: poll…	--	Organic cation/carnitine transporter 7 GN=MGH6.16 OS=Arabidopsis thaliana (Mouse-ear cress) PE=2 SV=1	PREDICTED: organic cation/carnitine transporter 7-like [Solanum lycopersicum]
SA	c156597.graph_c1	12.205	31.935	30.165	65.495	29.76	31.585	[RTKL]	--	Molecular Function: protein serine/threonine kinase activity (GO:0004674);; Molecular Function: non-membrane spanning protein tyrosine kinase activity (GO:0004715);; Molecular Function: ATP binding (GO:0005524);; Cellular Component: plasma membrane (GO:0005886);; Biological Process: systemic acquired resistance (GO:0009627);; Biological Process: salicylic acid biosynthetic process (GO:0009697);; …	--	Probable leucine-rich repeat receptor-like serine/threonine-protein kinase At3g14840 (Precursor) GN=LRR-RLK OS=Arabidopsis thaliana (Mouse-ear cress) PE=1 SV=1	PREDICTED: probable LRR receptor-like serine/threonine-protein kinase At1g56130-like isoform 1 [Solanum lycopersicum]
SA	c123535.graph_c0	28.56	13.245	11.635	11.905	13.755	17.105	--	--	Molecular Function: protein kinase activity (GO:0004672);; Molecular Function: protein binding (GO:0005515);; Cellular Component: plasma membrane (GO:0005886);; Biological Process: protein targeting to membrane (GO:0006612);; Cellular Component: chloroplast (GO:0009507);; Biological Process: response to mechanical stimulus (GO:0009612);; Biological Process: systemic acquired resistance (GO:000962…	--	Probable serine/threonine-protein kinase Cx32, chloroplastic (Precursor) GN=At4g35600 OS=Arabidopsis thaliana (Mouse-ear cress) PE=1 SV=2	PREDICTED: probable serine/threonine-protein kinase Cx32, chloroplastic-like [Solanum lycopersicum]
SA	c155323.graph_c0	10.37	13.06	10.39	34.965	33.915	18.885	[RTKL]	--	Molecular Function: protein serine/threonine kinase activity (GO:0004674);; Molecular Function: protein serine/threonine/tyrosine kinase activity (GO:0004712);; Molecular Function: non-membrane spanning protein tyrosine kinase activity (GO:0004715);; Molecular Function: ATP binding (GO:0005524);; Cellular Component: nucleus (GO:0005634);; Cellular Component: cytosol (GO:0005829);; Biological Proc…	--	Serine/threonine-protein kinase HT1 GN=HT1 OS=Arabidopsis thaliana (Mouse-ear cress) PE=1 SV=1	PREDICTED: probable serine/threonine-protein kinase drkD-like [Solanum lycopersicum]
SA	c154660.graph_c0	27.08	62.98	268.54	63.01	127.785	173	--	--	Molecular Function: calcium-dependent phospholipid binding (GO:0005544);; Cellular Component: plasma membrane (GO:0005886);; Biological Process: response to temperature stimulus (GO:0009266);; Biological Process: response to humidity (GO:0009270);; Cellular Component: plasmodesma (GO:0009506);; Biological Process: plant-type hypersensitive response (GO:0009626);; Biological Process: systemic acqu…	--	Protein BONZAI 1 GN=K22G18.2 OS=Arabidopsis thaliana (Mouse-ear cress) PE=1 SV=2	PREDICTED: protein BONZAI 1-like [Solanum lycopersicum]
SA	c140997.graph_c0	13.935	10.945	9.195	6.055	10.33	10.435	--	--	Cellular Component: plasma membrane (GO:0005886);; Biological Process: amino acid transport (GO:0006865);; Biological Process: systemic acquired resistance (GO:0009627);; Biological Process: salicylic acid mediated signaling pathway (GO:0009863);; Biological Process: response to endoplasmic reticulum stress (GO:0034976);;	--	Uncharacterized protein At1g08160 GN=At1g08160 OS=Arabidopsis thaliana (Mouse-ear cress) PE=2 SV=1	PREDICTED: protein NDR1-like [Solanum lycopersicum]
SA	c160202.graph_c0	0.56	1.29	1.035	1.615	2.895	7.84	[RTKL]	--	Biological Process: respiratory burst involved in defense response (GO:0002679);; Molecular Function: binding (GO:0005488);; Cellular Component: plasma membrane (GO:0005886);; Biological Process: protein targeting to membrane (GO:0006612);; Biological Process: membrane fusion (GO:0006944);; Biological Process: response to oxidative stress (GO:0006979);; Biological Process: response to wounding (G…	--	G-type lectin S-receptor-like serine/threonine-protein kinase B120 (Precursor) GN=B120 OS=Arabidopsis thaliana (Mouse-ear cress) PE=1 SV=1	PREDICTED: receptor-like serine/threonine-protein kinase SD1-8-like [Solanum lycopersicum]
SA	c157308.graph_c0	5.165	1.81	0.88	0.785	1.91	1.29	[RTKL]	--	Molecular Function: protein kinase C activity (GO:0004697);; Molecular Function: protein tyrosine kinase activity (GO:0004713);; Molecular Function: ATP binding (GO:0005524);; Cellular Component: nucleus (GO:0005634);; Cellular Component: ribosome (GO:0005840);; Biological Process: protein phosphorylation (GO:0006468);; Biological Process: protein targeting to membrane (GO:0006612);; Biological P…	--	Serine/threonine-protein kinase AtPK2/AtPK19 GN=F17O14.19 OS=Arabidopsis thaliana (Mouse-ear cress) PE=1 SV=2	PREDICTED: serine/threonine-protein kinase AtPK2/AtPK19-like isoform 1 [Solanum lycopersicum]
SA	c143759.graph_c0	80.555	37.765	35.375	42.775	55.975	52.855	[R]	General function prediction only	Biological Process: activation of MAPKK activity (GO:0000186);; Molecular Function: MAP kinase kinase kinase activity (GO:0004709);; Molecular Function: protein serine/threonine/tyrosine kinase activity (GO:0004712);; Molecular Function: ATP binding (GO:0005524);; Cellular Component: nucleus (GO:0005634);; Cellular Component: cytosol (GO:0005829);; Biological Process: protein targeting to membran…	--	Potassium channel KOR1 OS=Oryza sativa subsp. japonica (Rice) PE=2 SV=1	PREDICTED: seven transmembrane domain-containing tyrosine-protein kinase 1-like [Solanum lycopersicum]
SA	c151141.graph_c0	62.3	23.505	18.395	25.725	30.47	25.82	[RTKL]	--	Molecular Function: protein serine/threonine kinase activity (GO:0004674);; Molecular Function: protein serine/threonine/tyrosine kinase activity (GO:0004712);; Molecular Function: non-membrane spanning protein tyrosine kinase activity (GO:0004715);; Molecular Function: ATP binding (GO:0005524);; Cellular Component: nucleus (GO:0005634);; Cellular Component: cytosol (GO:0005829);; Biological Proc…	--	HVA22-like protein f GN=HVA22F OS=Arabidopsis thaliana (Mouse-ear cress) PE=2 SV=1	PREDICTED: seven transmembrane domain-containing tyrosine-protein kinase 1-like [Solanum lycopersicum]
SA	c148814.graph_c0	53.53	13.04	13.49	15.905	15.455	15.045	[GEPR]	--	Molecular Function: sugar:hydrogen symporter activity (GO:0005351);; Biological Process: protein targeting to membrane (GO:0006612);; Biological Process: amino acid transport (GO:0006865);; Biological Process: ethylene biosynthetic process (GO:0009693);; Biological Process: plant-type cell wall modification (GO:0009827);; Biological Process: pollen tube growth (GO:0009860);; Biological Process: s…	--	Organic cation/carnitine transporter 7 GN=MGH6.16 OS=Arabidopsis thaliana (Mouse-ear cress) PE=2 SV=1	PREDICTED: synaptic vesicle 2-related protein [Vitis vinifera]
SA	c156156.graph_c0	33.035	14.035	9.575	15.47	19.195	15.89	[G]	Carbohydrate transport and metabolism	Biological Process: maltose metabolic process (GO:0000023);; Biological Process: response to hypoxia (GO:0001666);; Molecular Function: starch synthase activity (GO:0009011);; Cellular Component: amyloplast (GO:0009501);; Cellular Component: chloroplast stroma (GO:0009570);; Biological Process: defense response, incompatible interaction (GO:0009814);; Biological Process: salicylic acid mediated s…	K00703|0.0|pop:POPTR_1100713|hypothetical protein	Soluble starch synthase 1, chloroplastic/amyloplastic (Precursor) OS=Solanum tuberosum (Potato) PE=2 SV=1	RecName: Full=Soluble starch synthase 1, chloroplastic/amyloplastic; AltName: Full=Soluble starch synthase I; Short=SS I; Flags: Precursor
SA	c139009.graph_c0	22.82	21.16	16.13	56.19	25.555	20.83	[E]	Amino acid transport and metabolism	Cellular Component: cytosol (GO:0005829);; Biological Process: cysteine biosynthetic process from serine (GO:0006535);; Biological Process: protein targeting to membrane (GO:0006612);; Molecular Function: serine O-acetyltransferase activity (GO:0009001);; Biological Process: response to wounding (GO:0009611);; Biological Process: response to fungus (GO:0009620);; Biological Process: jasmonic acid…	K00640|1e-166|pop:POPTR_835321|serine O-acetyltransferase (EC:2.3.1.30)	Serine acetyltransferase 5 GN=MIK19.23 OS=Arabidopsis thaliana (Mouse-ear cress) PE=1 SV=1	Serine acetyltransferase 1,1 [Theobroma cacao]
SA	c158608.graph_c0	39.685	16.04	21.22	20.22	21.775	28.99	[RTKL]	--	Biological Process: defense response to oomycetes (GO:0002229);; Biological Process: respiratory burst involved in defense response (GO:0002679);; Molecular Function: protein serine/threonine kinase activity (GO:0004674);; Molecular Function: transmembrane receptor protein tyrosine kinase activity (GO:0004714);; Molecular Function: ATP binding (GO:0005524);; Cellular Component: endosome (GO:00057…	K13416|0.0|rcu:RCOM_1534760|BRASSINOSTEROID INSENSITIVE 1-associated receptor kinase 1 precursor, putative (EC:2.7.10.1 1.3.1.74)	BRASSINOSTEROID INSENSITIVE 1-associated receptor kinase 1 (Precursor) GN=F17M5.190 OS=Arabidopsis thaliana (Mouse-ear cress) PE=1 SV=2	somatic embryogenesis receptor kinase 3A precursor [Solanum lycopersicum]
SA	c76783.graph_c0	35.225	12.5	8.115	17.555	29.565	17.94	--	--	Cellular Component: nucleus (GO:0005634);; Biological Process: protein targeting to membrane (GO:0006612);; Biological Process: response to water deprivation (GO:0009414);; Biological Process: ethylene biosynthetic process (GO:0009693);; Biological Process: response to abscisic acid (GO:0009737);; Biological Process: salicylic acid mediated signaling pathway (GO:0009863);; Biological Process: reg…	--	--	Uncharacterized protein TCM_002034 [Theobroma cacao]
SA	c147773.graph_c3	90.323	15.717	13.287	435.562	21.205	16.453	[E]	Amino acid transport and metabolism	Cellular Component: cytoplasm (GO:0005737);; Biological Process: L-phenylalanine catabolic process (GO:0006559);; Biological Process: cinnamic acid biosynthetic process (GO:0009800);; Molecular Function: phenylalanine ammonia-lyase activity (GO:0045548);;	K10775|0.0|rcu:RCOM_1355480|Phenylalanine ammonia-lyase, putative (EC:4.3.1.24)	Phenylalanine ammonia-lyase GN=PAL OS=Ipomoea batatas (Sweet potato) PE=2 SV=1	RecName: Full=Phenylalanine ammonia-lyase
SA	c135481.graph_c0	5.525	11.985	8.295	4.38	17.565	17.635	--	--	Biological Process: amino acid transport (GO:0006865);; Biological Process: ethylene biosynthetic process (GO:0009693);; Molecular Function: transferase activity (GO:0016740);; Molecular Function: 1-aminocyclopropane-1-carboxylate synthase activity (GO:00	K01762|9e-28|vvi:100261151|hypothetical protein LOC100261151	1-aminocyclopropane-1-carboxylate synthase 7 GN=ACS7 OS=Arabidopsis thaliana (Mouse-ear cress) PE=1 SV=1	1-aminocyclopropane-1-carboxylic acid synthase 3c [Malus domestica]
SA	c160535.graph_c0	0.313	7.576	5.064	0.163	3.548	7.904	--	--	--	--	Chitin-binding lectin 1 (Precursor) OS=Solanum tuberosum (Potato) PE=1 SV=2	pathogenesis-related protein 1-like protein [Volvox carteri f. nagariensis]
